# Supplementary material for: Monitoring Perinatal Gut Microbiota in Mouse Models by Mass Spectrometry Approaches: Parental Genetic Background and Breastfeeding Effects
Source: Front Microbiol. 2016 Sep 26;7:1523. doi: 10.3389/fmicb.2016.01523 (PMC5036385; doi:10.3389/fmicb.2016.01523)
Supplement: TABLE S1 — Mascot search results for all samples. [file Table_1.XLSX]

## Sheet: Balb day 3 rep1
prot_hit_num	prot_acc	prot_desc	prot_score	prot_cover	prot_tax_str	prot_tax_id	pep_score	pep_seq	pep_scan_title
1	gi|489744605	elongation factor Tu [Lactobacillus gasseri]	453	43.7	Lactobacillus gasseri	1596	0.00	YIVVFLNK	25349
1	gi|489744605	elongation factor Tu [Lactobacillus gasseri]	453	43.7	Lactobacillus gasseri	1596	1.19	YIVVFLNK	25483
1	gi|489744605	elongation factor Tu [Lactobacillus gasseri]	453	43.7	Lactobacillus gasseri	1596	0.00	YIVVFLNK	25450
1	gi|489744605	elongation factor Tu [Lactobacillus gasseri]	453	43.7	Lactobacillus gasseri	1596	1.50	TVGAGQVTEILD	27015
1	gi|489744605	elongation factor Tu [Lactobacillus gasseri]	453	43.7	Lactobacillus gasseri	1596	0.79	TVGAGQVTEILD	27146
1	gi|489744605	elongation factor Tu [Lactobacillus gasseri]	453	43.7	Lactobacillus gasseri	1596	1.74	TVGAGQVTEILD	26887
1	gi|489744605	elongation factor Tu [Lactobacillus gasseri]	453	43.7	Lactobacillus gasseri	1596	0.37	TVGAGQVTEILD	26757
1	gi|489744605	elongation factor Tu [Lactobacillus gasseri]	453	43.7	Lactobacillus gasseri	1596	33.98	STVTGLEMFHK	13066
1	gi|489744605	elongation factor Tu [Lactobacillus gasseri]	453	43.7	Lactobacillus gasseri	1596	36.60	STVTGLEMFHK	13198
1	gi|489744605	elongation factor Tu [Lactobacillus gasseri]	453	43.7	Lactobacillus gasseri	1596	0.00	STVTGLEMFHK	13330
1	gi|489744605	elongation factor Tu [Lactobacillus gasseri]	453	43.7	Lactobacillus gasseri	1596	24.13	STVTGLEMFHK	12938
1	gi|489744605	elongation factor Tu [Lactobacillus gasseri]	453	43.7	Lactobacillus gasseri	1596	0.55	STVTGLEMFHK	4714
1	gi|489744605	elongation factor Tu [Lactobacillus gasseri]	453	43.7	Lactobacillus gasseri	1596	0.00	STVTGLEMFHK	4573
1	gi|489744605	elongation factor Tu [Lactobacillus gasseri]	453	43.7	Lactobacillus gasseri	1596	50.89	GQVLAAPGSIQTHK	949
1	gi|489744605	elongation factor Tu [Lactobacillus gasseri]	453	43.7	Lactobacillus gasseri	1596	17.78	GQVYILNKDEGGR	1604
1	gi|489744605	elongation factor Tu [Lactobacillus gasseri]	453	43.7	Lactobacillus gasseri	1596	0.83	GQVYILNKDEGGR	1689
1	gi|489744605	elongation factor Tu [Lactobacillus gasseri]	453	43.7	Lactobacillus gasseri	1596	0.00	EGGKTVGAGQVTEILD	17905
1	gi|489744605	elongation factor Tu [Lactobacillus gasseri]	453	43.7	Lactobacillus gasseri	1596	18.70	GITINTAHVEYETK	8247
1	gi|489744605	elongation factor Tu [Lactobacillus gasseri]	453	43.7	Lactobacillus gasseri	1596	14.63	GITINTAHVEYETK	8108
1	gi|489744605	elongation factor Tu [Lactobacillus gasseri]	453	43.7	Lactobacillus gasseri	1596	15.18	GITINTAHVEYETK	7968
1	gi|489744605	elongation factor Tu [Lactobacillus gasseri]	453	43.7	Lactobacillus gasseri	1596	21.17	ALQGDPEQQDVIRK	745
1	gi|489744605	elongation factor Tu [Lactobacillus gasseri]	453	43.7	Lactobacillus gasseri	1596	6.46	ALQGDPEQQDVIRK	785
1	gi|489744605	elongation factor Tu [Lactobacillus gasseri]	453	43.7	Lactobacillus gasseri	1596	21.12	TLDLGEAGDNVGVLLR	34994
1	gi|489744605	elongation factor Tu [Lactobacillus gasseri]	453	43.7	Lactobacillus gasseri	1596	34.86	TLDLGEAGDNVGVLLR	34937
1	gi|489744605	elongation factor Tu [Lactobacillus gasseri]	453	43.7	Lactobacillus gasseri	1596	59.86	TLDLGEAGDNVGVLLR	34858
1	gi|489744605	elongation factor Tu [Lactobacillus gasseri]	453	43.7	Lactobacillus gasseri	1596	53.42	TLDLGEAGDNVGVLLR	34788
1	gi|489744605	elongation factor Tu [Lactobacillus gasseri]	453	43.7	Lactobacillus gasseri	1596	54.40	TLDLGEAGDNVGVLLR	34745
1	gi|489744605	elongation factor Tu [Lactobacillus gasseri]	453	43.7	Lactobacillus gasseri	1596	24.64	HYAHMDAPGHADYIK	355
1	gi|489744605	elongation factor Tu [Lactobacillus gasseri]	453	43.7	Lactobacillus gasseri	1596	14.88	HYAHMDAPGHADYIK	370
1	gi|489744605	elongation factor Tu [Lactobacillus gasseri]	453	43.7	Lactobacillus gasseri	1596	23.59	HYAHMDAPGHADYIK	389
1	gi|489744605	elongation factor Tu [Lactobacillus gasseri]	453	43.7	Lactobacillus gasseri	1596	1.00	VGDEVEIVGLTDKVEK	20215
1	gi|489744605	elongation factor Tu [Lactobacillus gasseri]	453	43.7	Lactobacillus gasseri	1596	18.31	VGDEVEIVGLTDKVEK	20306
1	gi|489744605	elongation factor Tu [Lactobacillus gasseri]	453	43.7	Lactobacillus gasseri	1596	2.29	VGDEVEIVGLTDKVEK	20569
1	gi|489744605	elongation factor Tu [Lactobacillus gasseri]	453	43.7	Lactobacillus gasseri	1596	29.72	VGDEVEIVGLTDKVEK	20438
1	gi|489744605	elongation factor Tu [Lactobacillus gasseri]	453	43.7	Lactobacillus gasseri	1596	17.84	TKPHVNIGTIGHVDHGK	80
1	gi|489744605	elongation factor Tu [Lactobacillus gasseri]	453	43.7	Lactobacillus gasseri	1596	18.37	TKPHVNIGTIGHVDHGK	68
1	gi|489744605	elongation factor Tu [Lactobacillus gasseri]	453	43.7	Lactobacillus gasseri	1596	31.59	TKPHVNIGTIGHVDHGK	90
1	gi|489744605	elongation factor Tu [Lactobacillus gasseri]	453	43.7	Lactobacillus gasseri	1596	8.48	TKPHVNIGTIGHVDHGK	94
1	gi|489744605	elongation factor Tu [Lactobacillus gasseri]	453	43.7	Lactobacillus gasseri	1596	22.59	TKPHVNIGTIGHVDHGK	74
1	gi|489744605	elongation factor Tu [Lactobacillus gasseri]	453	43.7	Lactobacillus gasseri	1596	18.37	TKPHVNIGTIGHVDHGK	85
1	gi|489744605	elongation factor Tu [Lactobacillus gasseri]	453	43.7	Lactobacillus gasseri	1596	5.68	TKPHVNIGTIGHVDHGK	82
1	gi|489744605	elongation factor Tu [Lactobacillus gasseri]	453	43.7	Lactobacillus gasseri	1596	1.57	GITINTAHVEYETKNR	3131
1	gi|489744605	elongation factor Tu [Lactobacillus gasseri]	453	43.7	Lactobacillus gasseri	1596	1.80	GITINTAHVEYETKNR	3241
1	gi|489744605	elongation factor Tu [Lactobacillus gasseri]	453	43.7	Lactobacillus gasseri	1596	23.31	DLLTEYDYPGDDVPVIR	36452
1	gi|489744605	elongation factor Tu [Lactobacillus gasseri]	453	43.7	Lactobacillus gasseri	1596	0.00	DLLTEYDYPGDDVPVIR	105
1	gi|489744605	elongation factor Tu [Lactobacillus gasseri]	453	43.7	Lactobacillus gasseri	1596	38.36	DLLTEYDYPGDDVPVIR	36500
1	gi|489744605	elongation factor Tu [Lactobacillus gasseri]	453	43.7	Lactobacillus gasseri	1596	29.25	DLLTEYDYPGDDVPVIR	36476
1	gi|489744605	elongation factor Tu [Lactobacillus gasseri]	453	43.7	Lactobacillus gasseri	1596	23.60	DLLTEYDYPGDDVPVIR	36423
1	gi|489744605	elongation factor Tu [Lactobacillus gasseri]	453	43.7	Lactobacillus gasseri	1596	24.77	DLLTEYDYPGDDVPVIR	36409
1	gi|489744605	elongation factor Tu [Lactobacillus gasseri]	453	43.7	Lactobacillus gasseri	1596	14.22	NRHYAHMDAPGHADYIK	145
1	gi|489753197	elongation factor Tu [Lactobacillus gasseri]	453	42.7			0.00	KFEELVQTR	1653
1	gi|489753197	elongation factor Tu [Lactobacillus gasseri]	453	42.7			1.19	VAEFFGKEPR	3803
1	gi|489753197	elongation factor Tu [Lactobacillus gasseri]	453	42.7			0.00	VAEFFGKEPR	3669
1	gi|489753197	elongation factor Tu [Lactobacillus gasseri]	453	42.7			1.50	VAEFFGKEPR	3536
1	gi|489753197	elongation factor Tu [Lactobacillus gasseri]	453	42.7			0.79	VAEFFGKEPR	3405
1	gi|489753197	elongation factor Tu [Lactobacillus gasseri]	453	42.7			1.74	LESLVEDLVNR	32814
1	gi|489753197	elongation factor Tu [Lactobacillus gasseri]	453	42.7			0.37	LESLVEDLVNR	33013
1	gi|489753197	elongation factor Tu [Lactobacillus gasseri]	453	42.7			33.98	LESLVEDLVNR	33012
1	gi|489753197	elongation factor Tu [Lactobacillus gasseri]	453	42.7			36.60	LESLVEDLVNR	32925
1	gi|489753197	elongation factor Tu [Lactobacillus gasseri]	453	42.7			0.00	LESLVEDLVNR	32924
1	gi|489753197	elongation factor Tu [Lactobacillus gasseri]	453	42.7			24.13	LESLVEDLVNR	32786
1	gi|489753197	elongation factor Tu [Lactobacillus gasseri]	453	42.7			0.55	LESLVEDLVNR	32688
1	gi|489753197	elongation factor Tu [Lactobacillus gasseri]	453	42.7			0.00	LINYLVEEFKK	25150
1	gi|489753197	elongation factor Tu [Lactobacillus gasseri]	453	42.7			50.89	LINYLVEEFKK	24891
1	gi|489753197	elongation factor Tu [Lactobacillus gasseri]	453	42.7			17.78	LINYLVEEFKK	25019
1	gi|489753197	elongation factor Tu [Lactobacillus gasseri]	453	42.7			0.83	AKLESLVEDLVNR	33069
1	gi|489753197	elongation factor Tu [Lactobacillus gasseri]	453	42.7			0.00	AKLESLVEDLVNR	32969
1	gi|489753197	elongation factor Tu [Lactobacillus gasseri]	453	42.7			18.70	IIAADNGDAWVEVK	21195
1	gi|489753197	elongation factor Tu [Lactobacillus gasseri]	453	42.7			14.63	SLGQFNLDGINPAPR	29745
1	gi|489753197	elongation factor Tu [Lactobacillus gasseri]	453	42.7			15.18	SLGQFNLDGINPAPR	29486
1	gi|489753197	elongation factor Tu [Lactobacillus gasseri]	453	42.7			21.17	SLGQFNLDGINPAPR	29614
1	gi|489753197	elongation factor Tu [Lactobacillus gasseri]	453	42.7			6.46	SLGQFNLDGINPAPR	29359
1	gi|489753197	elongation factor Tu [Lactobacillus gasseri]	453	42.7			21.12	SLGQFNLDGINPAPR	29225
1	gi|489753197	elongation factor Tu [Lactobacillus gasseri]	453	42.7			34.86	SLGQFNLDGINPAPR	29335
1	gi|489753197	elongation factor Tu [Lactobacillus gasseri]	453	42.7			59.86	IINEPTAAALAYGLDK	29519
1	gi|489753197	elongation factor Tu [Lactobacillus gasseri]	453	42.7			53.42	IINEPTAAALAYGLDK	29646
1	gi|489753197	elongation factor Tu [Lactobacillus gasseri]	453	42.7			54.40	IINEPTAAALAYGLDK	29556
1	gi|489753197	elongation factor Tu [Lactobacillus gasseri]	453	42.7			24.64	IINEPTAAALAYGLDK	29555
1	gi|489753197	elongation factor Tu [Lactobacillus gasseri]	453	42.7			14.88	IINEPTAAALAYGLDK	29780
1	gi|489753197	elongation factor Tu [Lactobacillus gasseri]	453	42.7			23.59	IINEPTAAALAYGLDK	29878
1	gi|489753197	elongation factor Tu [Lactobacillus gasseri]	453	42.7			1.00	RIINEPTAAALAYGLDK	22832
1	gi|489753197	elongation factor Tu [Lactobacillus gasseri]	453	42.7			18.31	TTPSIIAYTQDGETLVGQPAK	30729
1	gi|489753197	elongation factor Tu [Lactobacillus gasseri]	453	42.7			2.29	TTPSIIAYTQDGETLVGQPAK	30981
1	gi|489753197	elongation factor Tu [Lactobacillus gasseri]	453	42.7			29.72	TFEVLATNGDTHLGGEDFDSR	24981
1	gi|489753197	elongation factor Tu [Lactobacillus gasseri]	453	42.7			17.84	TTPSIIAYTQDGETLVGQPAKR	25660
1	gi|489753197	elongation factor Tu [Lactobacillus gasseri]	453	42.7			18.37	TTPSIIAYTQDGETLVGQPAKR	25661
1	gi|489753197	elongation factor Tu [Lactobacillus gasseri]	453	42.7			31.59	TTPSIIAYTQDGETLVGQPAKR	25791
1	gi|489753197	elongation factor Tu [Lactobacillus gasseri]	453	42.7			8.48	IELSSAQQTDVNLPYITADATGPK	32591
1	gi|489753197	elongation factor Tu [Lactobacillus gasseri]	453	42.7			22.59	SVFDTLATAAK	25587
1	gi|489753197	elongation factor Tu [Lactobacillus gasseri]	453	42.7			18.37	SVFDTLATAAK	25198
1	gi|489753197	elongation factor Tu [Lactobacillus gasseri]	453	42.7			5.68	SVFDTLATAAK	25454
1	gi|489753197	elongation factor Tu [Lactobacillus gasseri]	453	42.7			1.57	SVFDTLATAAK	25327
1	gi|489753197	elongation factor Tu [Lactobacillus gasseri]	453	42.7			1.80	VLLQLALTQTK	26202
1	gi|489753197	elongation factor Tu [Lactobacillus gasseri]	453	42.7			23.31	YGFVASGTLNPQK	14548
1	gi|489753197	elongation factor Tu [Lactobacillus gasseri]	453	42.7			0.00	YGFVASGTLNPQK	14677
1	gi|489753197	elongation factor Tu [Lactobacillus gasseri]	453	42.7			38.36	YGFVASGTLNPQK	14945
1	gi|489753197	elongation factor Tu [Lactobacillus gasseri]	453	42.7			29.25	YGFVASGTLNPQK	14814
1	gi|489753197	elongation factor Tu [Lactobacillus gasseri]	453	42.7			23.60	VGVENLVNAVPQLK	32413
1	gi|489753197	elongation factor Tu [Lactobacillus gasseri]	453	42.7			24.77	VGVENLVNAVPQLK	32172
1	gi|489753197	elongation factor Tu [Lactobacillus gasseri]	453	42.7			14.22	VGVENLVNAVPQLK	32274
1	gi|495744931	elongation factor Tu [Lactobacillus hominis]	453	43.7	Lactobacillus hominis	1203033	0.00	VGVENLVNAVPQLK	32535
1	gi|495744931	elongation factor Tu [Lactobacillus hominis]	453	43.7	Lactobacillus hominis	1203033	1.19	VGVENLVNAVPQLK	32062
1	gi|495744931	elongation factor Tu [Lactobacillus hominis]	453	43.7	Lactobacillus hominis	1203033	0.00	SVNYGPLGYIHNGK	15084
1	gi|495744931	elongation factor Tu [Lactobacillus hominis]	453	43.7	Lactobacillus hominis	1203033	1.50	SVNYGPLGYIHNGK	14660
1	gi|495744931	elongation factor Tu [Lactobacillus hominis]	453	43.7	Lactobacillus hominis	1203033	0.79	SVNYGPLGYIHNGK	15209
1	gi|495744931	elongation factor Tu [Lactobacillus hominis]	453	43.7	Lactobacillus hominis	1203033	1.74	SVNYGPLGYIHNGK	14829
1	gi|495744931	elongation factor Tu [Lactobacillus hominis]	453	43.7	Lactobacillus hominis	1203033	0.37	SVNYGPLGYIHNGK	14957
1	gi|495744931	elongation factor Tu [Lactobacillus hominis]	453	43.7	Lactobacillus hominis	1203033	33.98	DPQQIQQIFNQY	36723
1	gi|495744931	elongation factor Tu [Lactobacillus hominis]	453	43.7	Lactobacillus hominis	1203033	36.60	DPQQIQQIFNQY	36740
1	gi|495744931	elongation factor Tu [Lactobacillus hominis]	453	43.7	Lactobacillus hominis	1203033	0.00	DPQQIQQIFNQY	36706
1	gi|495744931	elongation factor Tu [Lactobacillus hominis]	453	43.7	Lactobacillus hominis	1203033	24.13	VPTGATTQDAEVDDAK	568
1	gi|495744931	elongation factor Tu [Lactobacillus hominis]	453	43.7	Lactobacillus hominis	1203033	0.55	VPTGATTQDAEVDDAK	537
1	gi|495744931	elongation factor Tu [Lactobacillus hominis]	453	43.7	Lactobacillus hominis	1203033	0.00	VPTGATTQDAEVDDAK	512
1	gi|495744931	elongation factor Tu [Lactobacillus hominis]	453	43.7	Lactobacillus hominis	1203033	50.89	VGIVYNYANASDLPAK	21449
1	gi|495744931	elongation factor Tu [Lactobacillus hominis]	453	43.7	Lactobacillus hominis	1203033	17.78	VGIVYNYANASDLPAK	21328
1	gi|495744931	elongation factor Tu [Lactobacillus hominis]	453	43.7	Lactobacillus hominis	1203033	0.83	VGIVYNYANASDLPAK	21199
1	gi|495744931	elongation factor Tu [Lactobacillus hominis]	453	43.7	Lactobacillus hominis	1203033	0.00	ITDVEVLK	6291
1	gi|495744931	elongation factor Tu [Lactobacillus hominis]	453	43.7	Lactobacillus hominis	1203033	18.70	ITDVEVLK	6431
1	gi|495744931	elongation factor Tu [Lactobacillus hominis]	453	43.7	Lactobacillus hominis	1203033	14.63	IGENINIR	4454
1	gi|495744931	elongation factor Tu [Lactobacillus hominis]	453	43.7	Lactobacillus hominis	1203033	15.18	IGENINIR	4577
1	gi|495744931	elongation factor Tu [Lactobacillus hominis]	453	43.7	Lactobacillus hominis	1203033	21.17	IGENINIR	4324
1	gi|495744931	elongation factor Tu [Lactobacillus hominis]	453	43.7	Lactobacillus hominis	1203033	6.46	AEITASLVK	5491
1	gi|495744931	elongation factor Tu [Lactobacillus hominis]	453	43.7	Lactobacillus hominis	1203033	21.12	AEITASLVK	5629
1	gi|495744931	elongation factor Tu [Lactobacillus hominis]	453	43.7	Lactobacillus hominis	1203033	34.86	FEVGEGIEK	8277
1	gi|495744931	elongation factor Tu [Lactobacillus hominis]	453	43.7	Lactobacillus hominis	1203033	59.86	FEVGEGIEK	8141
1	gi|495744931	elongation factor Tu [Lactobacillus hominis]	453	43.7	Lactobacillus hominis	1203033	53.42	AGENVGVLLR	12614
1	gi|495744931	elongation factor Tu [Lactobacillus hominis]	453	43.7	Lactobacillus hominis	1203033	54.40	AGENVGVLLR	12751
1	gi|495744931	elongation factor Tu [Lactobacillus hominis]	453	43.7	Lactobacillus hominis	1203033	24.64	AGENVGVLLR	12752
1	gi|495744931	elongation factor Tu [Lactobacillus hominis]	453	43.7	Lactobacillus hominis	1203033	14.88	AGENVGVLLR	12879
1	gi|495744931	elongation factor Tu [Lactobacillus hominis]	453	43.7	Lactobacillus hominis	1203033	23.59	DAGFQAFADK	15184
1	gi|495744931	elongation factor Tu [Lactobacillus hominis]	453	43.7	Lactobacillus hominis	1203033	1.00	DAGFQAFADK	15214
1	gi|495744931	elongation factor Tu [Lactobacillus hominis]	453	43.7	Lactobacillus hominis	1203033	18.31	DAGFQAFADK	15308
1	gi|495744931	elongation factor Tu [Lactobacillus hominis]	453	43.7	Lactobacillus hominis	1203033	2.29	DAGFQAFADK	15476
1	gi|495744931	elongation factor Tu [Lactobacillus hominis]	453	43.7	Lactobacillus hominis	1203033	29.72	DAGFQAFADK	15059
1	gi|495744931	elongation factor Tu [Lactobacillus hominis]	453	43.7	Lactobacillus hominis	1203033	17.84	VGEEVEIVGIK	17924
1	gi|495744931	elongation factor Tu [Lactobacillus hominis]	453	43.7	Lactobacillus hominis	1203033	18.37	VGEEVEIVGIK	17794
1	gi|495744931	elongation factor Tu [Lactobacillus hominis]	453	43.7	Lactobacillus hominis	1203033	31.59	FESEVYILSK	21466
1	gi|495744931	elongation factor Tu [Lactobacillus hominis]	453	43.7	Lactobacillus hominis	1203033	8.48	FESEVYILSK	21687
1	gi|495744931	elongation factor Tu [Lactobacillus hominis]	453	43.7	Lactobacillus hominis	1203033	22.59	FESEVYILSK	21435
1	gi|495744931	elongation factor Tu [Lactobacillus hominis]	453	43.7	Lactobacillus hominis	1203033	18.37	FESEVYILSK	21181
1	gi|495744931	elongation factor Tu [Lactobacillus hominis]	453	43.7	Lactobacillus hominis	1203033	5.68	FESEVYILSK	21309
1	gi|495744931	elongation factor Tu [Lactobacillus hominis]	453	43.7	Lactobacillus hominis	1203033	1.57	ALEGDAEWEAK	8053
1	gi|495744931	elongation factor Tu [Lactobacillus hominis]	453	43.7	Lactobacillus hominis	1203033	1.80	ALEGDAEWEAK	8186
1	gi|495744931	elongation factor Tu [Lactobacillus hominis]	453	43.7	Lactobacillus hominis	1203033	23.31	ALEGDAEWEAK	7915
1	gi|495744931	elongation factor Tu [Lactobacillus hominis]	453	43.7	Lactobacillus hominis	1203033	0.00	GYRPQFYFR	14055
1	gi|495744931	elongation factor Tu [Lactobacillus hominis]	453	43.7	Lactobacillus hominis	1203033	38.36	EHNAEVTGFIR	4021
1	gi|495744931	elongation factor Tu [Lactobacillus hominis]	453	43.7	Lactobacillus hominis	1203033	29.25	EHNAEVTGFIR	3902
1	gi|495744931	elongation factor Tu [Lactobacillus hominis]	453	43.7	Lactobacillus hominis	1203033	23.60	EHNAEVTGFIR	3768
1	gi|495744931	elongation factor Tu [Lactobacillus hominis]	453	43.7	Lactobacillus hominis	1203033	24.77	TTLTAAITTVLAK	34524
1	gi|495744931	elongation factor Tu [Lactobacillus hominis]	453	43.7	Lactobacillus hominis	1203033	14.22	TTLTAAITTVLAK	34692
2	gi|446438265	molecular chaperone DnaK [Shigella flexneri]	453	24.5	Shigella flexneri	623	1.75	TTLTAAITTVLAK	34793
2	gi|446438265	molecular chaperone DnaK [Shigella flexneri]	453	24.5	Shigella flexneri	623	0.00	TTLTAAITTVLAK	34582
2	gi|446438265	molecular chaperone DnaK [Shigella flexneri]	453	24.5	Shigella flexneri	623	2.64	TTLTAAITTVLAK	34648
2	gi|446438265	molecular chaperone DnaK [Shigella flexneri]	453	24.5	Shigella flexneri	623	4.27	TTLTAAITTVLAK	34625
2	gi|446438265	molecular chaperone DnaK [Shigella flexneri]	453	24.5	Shigella flexneri	623	0.44	TTLTAAITTVLAK	34944
2	gi|446438265	molecular chaperone DnaK [Shigella flexneri]	453	24.5	Shigella flexneri	623	34.18	TTLTAAITTVLAK	34862
2	gi|446438265	molecular chaperone DnaK [Shigella flexneri]	453	24.5	Shigella flexneri	623	7.01	TTLTAAITTVLAK	35147
2	gi|446438265	molecular chaperone DnaK [Shigella flexneri]	453	24.5	Shigella flexneri	623	0.71	TTLTAAITTVLAK	34753
2	gi|446438265	molecular chaperone DnaK [Shigella flexneri]	453	24.5	Shigella flexneri	623	26.35	TTLTAAITTVLAK	34754
2	gi|446438265	molecular chaperone DnaK [Shigella flexneri]	453	24.5	Shigella flexneri	623	0.00	AFDQIDNAPEEK	5584
2	gi|446438265	molecular chaperone DnaK [Shigella flexneri]	453	24.5	Shigella flexneri	623	7.82	AFDQIDNAPEEK	5448
2	gi|446438265	molecular chaperone DnaK [Shigella flexneri]	453	24.5	Shigella flexneri	623	0.56	AFDQIDNAPEEK	5722
2	gi|446438265	molecular chaperone DnaK [Shigella flexneri]	453	24.5	Shigella flexneri	623	0.56	VGEEVEIVGIKETQK	11421
2	gi|446438265	molecular chaperone DnaK [Shigella flexneri]	453	24.5	Shigella flexneri	623	1.24	VGEEVEIVGIKETQK	11292
2	gi|446438265	molecular chaperone DnaK [Shigella flexneri]	453	24.5	Shigella flexneri	623	3.90	VAALEGDVLGSYQHGAR	15778
2	gi|446438265	molecular chaperone DnaK [Shigella flexneri]	453	24.5	Shigella flexneri	623	3.41	VAALEGDVLGSYQHGAR	15902
2	gi|446438265	molecular chaperone DnaK [Shigella flexneri]	453	24.5	Shigella flexneri	623	0.02	VAALEGDVLGSYQHGAR	15903
2	gi|446438265	molecular chaperone DnaK [Shigella flexneri]	453	24.5	Shigella flexneri	623	0.53	HYAHVDCPGHADYVK	79
2	gi|446438265	molecular chaperone DnaK [Shigella flexneri]	453	24.5	Shigella flexneri	623	21.96	HYAHVDCPGHADYVK	75
2	gi|446438265	molecular chaperone DnaK [Shigella flexneri]	453	24.5	Shigella flexneri	623	90.19	HYAHVDCPGHADYVK	89
2	gi|446438265	molecular chaperone DnaK [Shigella flexneri]	453	24.5	Shigella flexneri	623	58.80	HYAHVDCPGHADYVK	84
2	gi|446438265	molecular chaperone DnaK [Shigella flexneri]	453	24.5	Shigella flexneri	623	77.08	GITINTSHVEYDTPTR	10265
2	gi|446438265	molecular chaperone DnaK [Shigella flexneri]	453	24.5	Shigella flexneri	623	15.65	GITINTSHVEYDTPTR	6448
2	gi|446438265	molecular chaperone DnaK [Shigella flexneri]	453	24.5	Shigella flexneri	623	0.02	GITINTSHVEYDTPTR	10130
2	gi|446438265	molecular chaperone DnaK [Shigella flexneri]	453	24.5	Shigella flexneri	623	46.22	GITINTSHVEYDTPTR	9993
2	gi|446438265	molecular chaperone DnaK [Shigella flexneri]	453	24.5	Shigella flexneri	623	61.24	GITINTSHVEYDTPTR	6590
2	gi|446438265	molecular chaperone DnaK [Shigella flexneri]	453	24.5	Shigella flexneri	623	0.31	ELLSQYDFPGDDTPIVR	34528
2	gi|446438265	molecular chaperone DnaK [Shigella flexneri]	453	24.5	Shigella flexneri	623	21.44	ELLSQYDFPGDDTPIVR	34290
2	gi|446438265	molecular chaperone DnaK [Shigella flexneri]	453	24.5	Shigella flexneri	623	90.84	ELLSQYDFPGDDTPIVR	34380
2	gi|446438265	molecular chaperone DnaK [Shigella flexneri]	453	24.5	Shigella flexneri	623	14.71	ELLSQYDFPGDDTPIVR	34464
2	gi|446438265	molecular chaperone DnaK [Shigella flexneri]	453	24.5	Shigella flexneri	623	13.42	ELLSQYDFPGDDTPIVR	34583
2	gi|446438265	molecular chaperone DnaK [Shigella flexneri]	453	24.5	Shigella flexneri	623	0.06	ELLSQYDFPGDDTPIVR	34508
2	gi|446438265	molecular chaperone DnaK [Shigella flexneri]	453	24.5	Shigella flexneri	623	2.64	ELLSQYDFPGDDTPIVR	34390
2	gi|446438265	molecular chaperone DnaK [Shigella flexneri]	453	24.5	Shigella flexneri	623	26.80	ELLSQYDFPGDDTPIVR	34284
2	gi|446438265	molecular chaperone DnaK [Shigella flexneri]	453	24.5	Shigella flexneri	623	8.32	ELLSQYDFPGDDTPIVR	34297
2	gi|446438265	molecular chaperone DnaK [Shigella flexneri]	453	24.5	Shigella flexneri	623	31.09	SDVLFNFNK	23825
2	gi|446438265	molecular chaperone DnaK [Shigella flexneri]	453	24.5	Shigella flexneri	623	17.96	SDVLFNFNK	23955
2	gi|446438265	molecular chaperone DnaK [Shigella flexneri]	453	24.5	Shigella flexneri	623	0.92	SDVLFNFNK	24079
2	gi|446438266	molecular chaperone DnaK [Shigella flexneri]	453	24.5	Shigella flexneri	623	1.75	SDVLFNFNK	24210
2	gi|446438266	molecular chaperone DnaK [Shigella flexneri]	453	24.5	Shigella flexneri	623	0.00	GIKDVVTQPQA	4338
2	gi|446438266	molecular chaperone DnaK [Shigella flexneri]	453	24.5	Shigella flexneri	623	2.64	GIKDVVTQPQA	4469
2	gi|446438266	molecular chaperone DnaK [Shigella flexneri]	453	24.5	Shigella flexneri	623	4.27	AALIDCLAPDR	19720
2	gi|446438266	molecular chaperone DnaK [Shigella flexneri]	453	24.5	Shigella flexneri	623	0.44	AALIDCLAPDR	19845
2	gi|446438266	molecular chaperone DnaK [Shigella flexneri]	453	24.5	Shigella flexneri	623	34.18	AALIDCLAPDR	19598
2	gi|446438266	molecular chaperone DnaK [Shigella flexneri]	453	24.5	Shigella flexneri	623	7.01	AALIDCLAPDR	20065
2	gi|446438266	molecular chaperone DnaK [Shigella flexneri]	453	24.5	Shigella flexneri	623	0.71	AQSVVDYLISK	28598
2	gi|446438266	molecular chaperone DnaK [Shigella flexneri]	453	24.5	Shigella flexneri	623	26.35	AQSVVDYLISK	28222
2	gi|446438266	molecular chaperone DnaK [Shigella flexneri]	453	24.5	Shigella flexneri	623	0.00	AQSVVDYLISK	28349
2	gi|446438266	molecular chaperone DnaK [Shigella flexneri]	453	24.5	Shigella flexneri	623	7.82	AQSVVDYLISK	28472
2	gi|446438266	molecular chaperone DnaK [Shigella flexneri]	453	24.5	Shigella flexneri	623	0.56	DGSVVVLGYTDR	23999
2	gi|446438266	molecular chaperone DnaK [Shigella flexneri]	453	24.5	Shigella flexneri	623	0.56	DGSVVVLGYTDR	23871
2	gi|446438266	molecular chaperone DnaK [Shigella flexneri]	453	24.5	Shigella flexneri	623	1.24	AALIDCLAPDRR	12344
2	gi|446438266	molecular chaperone DnaK [Shigella flexneri]	453	24.5	Shigella flexneri	623	3.90	AALIDCLAPDRR	12211
2	gi|446438266	molecular chaperone DnaK [Shigella flexneri]	453	24.5	Shigella flexneri	623	3.41	RAQSVVDYLISK	20332
2	gi|446438266	molecular chaperone DnaK [Shigella flexneri]	453	24.5	Shigella flexneri	623	0.02	RAQSVVDYLISK	20222
2	gi|446438266	molecular chaperone DnaK [Shigella flexneri]	453	24.5	Shigella flexneri	623	0.53	IGSDAYNQGLSER	3979
2	gi|446438266	molecular chaperone DnaK [Shigella flexneri]	453	24.5	Shigella flexneri	623	21.96	IGSDAYNQGLSER	4248
2	gi|446438266	molecular chaperone DnaK [Shigella flexneri]	453	24.5	Shigella flexneri	623	90.19	IGSDAYNQGLSER	4118
2	gi|446438266	molecular chaperone DnaK [Shigella flexneri]	453	24.5	Shigella flexneri	623	58.80	IGSDAYNQGLSER	4375
2	gi|446438266	molecular chaperone DnaK [Shigella flexneri]	453	24.5	Shigella flexneri	623	77.08	IGSDAYNQGLSERR	859
2	gi|446438266	molecular chaperone DnaK [Shigella flexneri]	453	24.5	Shigella flexneri	623	15.65	LGYPITDDLDIYTR	35084
2	gi|446438266	molecular chaperone DnaK [Shigella flexneri]	453	24.5	Shigella flexneri	623	0.02	LGYPITDDLDIYTR	35016
2	gi|446438266	molecular chaperone DnaK [Shigella flexneri]	453	24.5	Shigella flexneri	623	46.22	LGYPITDDLDIYTR	35150
2	gi|446438266	molecular chaperone DnaK [Shigella flexneri]	453	24.5	Shigella flexneri	623	61.24	FGQGEAAPVVAPAPAPAPEVQTK	15821
2	gi|446438266	molecular chaperone DnaK [Shigella flexneri]	453	24.5	Shigella flexneri	623	0.31	FGQGEAAPVVAPAPAPAPEVQTK	15947
2	gi|446438266	molecular chaperone DnaK [Shigella flexneri]	453	24.5	Shigella flexneri	623	21.44	FGQGEAAPVVAPAPAPAPEVQTK	15694
2	gi|446438266	molecular chaperone DnaK [Shigella flexneri]	453	24.5	Shigella flexneri	623	90.84	ATLKPEGQAALDQLYSQLSNLDPK	36797
2	gi|446438266	molecular chaperone DnaK [Shigella flexneri]	453	24.5	Shigella flexneri	623	14.71	NHDTGVSPVFAGGVEYAITPEIATR	32655
2	gi|446438266	molecular chaperone DnaK [Shigella flexneri]	453	24.5	Shigella flexneri	623	13.42	ALEGDPEQQDVIR	8333
2	gi|446438266	molecular chaperone DnaK [Shigella flexneri]	453	24.5	Shigella flexneri	623	0.06	ALEGDPEQQDVIRK	1459
2	gi|446438266	molecular chaperone DnaK [Shigella flexneri]	453	24.5	Shigella flexneri	623	2.64	AQDVLDIR	10214
2	gi|446438266	molecular chaperone DnaK [Shigella flexneri]	453	24.5	Shigella flexneri	623	26.80	AMAEIDMR	5110
2	gi|446438266	molecular chaperone DnaK [Shigella flexneri]	453	24.5	Shigella flexneri	623	8.32	AMAEIDMR	4977
2	gi|446438266	molecular chaperone DnaK [Shigella flexneri]	453	24.5	Shigella flexneri	623	31.09	LLGIALDTK	21993
2	gi|446438266	molecular chaperone DnaK [Shigella flexneri]	453	24.5	Shigella flexneri	623	17.96	LLGIALDTK	21870
2	gi|446438266	molecular chaperone DnaK [Shigella flexneri]	453	24.5	Shigella flexneri	623	0.92	LLGIALDTK	21744
2	gi|446438268	molecular chaperone DnaK [Escherichia coli]	453	24.5	Escherichia coli	562	1.75	GVNAPGVEIR	3646
2	gi|446438268	molecular chaperone DnaK [Escherichia coli]	453	24.5	Escherichia coli	562	0.00	GVNAPGVEIR	3516
2	gi|446438268	molecular chaperone DnaK [Escherichia coli]	453	24.5	Escherichia coli	562	2.64	LAEAGANVFR	7414
2	gi|446438268	molecular chaperone DnaK [Escherichia coli]	453	24.5	Escherichia coli	562	4.27	LAEAGANVFR	7276
2	gi|446438268	molecular chaperone DnaK [Escherichia coli]	453	24.5	Escherichia coli	562	0.44	VQDGDILVAK	4882
2	gi|446438268	molecular chaperone DnaK [Escherichia coli]	453	24.5	Escherichia coli	562	34.18	LQLIGTQLVK	22794
2	gi|446438268	molecular chaperone DnaK [Escherichia coli]	453	24.5	Escherichia coli	562	7.01	LQLIGTQLVK	22917
2	gi|446438268	molecular chaperone DnaK [Escherichia coli]	453	24.5	Escherichia coli	562	0.71	LQLIGTQLVK	22677
2	gi|446438268	molecular chaperone DnaK [Escherichia coli]	453	24.5	Escherichia coli	562	26.35	FTINTGDTIR	12947
2	gi|446438268	molecular chaperone DnaK [Escherichia coli]	453	24.5	Escherichia coli	562	0.00	GLGVGEQSVIGK	9251
2	gi|446438268	molecular chaperone DnaK [Escherichia coli]	453	24.5	Escherichia coli	562	7.82	GLGVGEQSVIGK	9116
2	gi|446438268	molecular chaperone DnaK [Escherichia coli]	453	24.5	Escherichia coli	562	0.56	GLGVGEQSVIGK	8974
2	gi|446438268	molecular chaperone DnaK [Escherichia coli]	453	24.5	Escherichia coli	562	0.56	TTDKDYLPAIK	7123
2	gi|446438268	molecular chaperone DnaK [Escherichia coli]	453	24.5	Escherichia coli	562	1.24	TTDKDYLPAIK	7264
2	gi|446438268	molecular chaperone DnaK [Escherichia coli]	453	24.5	Escherichia coli	562	3.90	RGAVYQGEATNL	5135
2	gi|446438268	molecular chaperone DnaK [Escherichia coli]	453	24.5	Escherichia coli	562	3.41	RGAVYQGEATNL	5003
2	gi|446438268	molecular chaperone DnaK [Escherichia coli]	453	24.5	Escherichia coli	562	0.02	RGAVYQGEATNL	4861
2	gi|446438268	molecular chaperone DnaK [Escherichia coli]	453	24.5	Escherichia coli	562	0.53	AMAEIDMRTEK	1219
2	gi|446438268	molecular chaperone DnaK [Escherichia coli]	453	24.5	Escherichia coli	562	21.96	AMAEIDMRTEK	1160
2	gi|446438268	molecular chaperone DnaK [Escherichia coli]	453	24.5	Escherichia coli	562	90.19	TIIAATESGYTAR	8504
2	gi|446438268	molecular chaperone DnaK [Escherichia coli]	453	24.5	Escherichia coli	562	58.80	TIIAATESGYTAR	8643
2	gi|446438268	molecular chaperone DnaK [Escherichia coli]	453	24.5	Escherichia coli	562	77.08	TIIAATESGYTAR	8909
2	gi|446438268	molecular chaperone DnaK [Escherichia coli]	453	24.5	Escherichia coli	562	15.65	TIIAATESGYTAR	8776
2	gi|446438268	molecular chaperone DnaK [Escherichia coli]	453	24.5	Escherichia coli	562	0.02	TIIAATESGYTAR	9218
2	gi|446438268	molecular chaperone DnaK [Escherichia coli]	453	24.5	Escherichia coli	562	46.22	GSNVTEAIGESVVR	15105
2	gi|446438268	molecular chaperone DnaK [Escherichia coli]	453	24.5	Escherichia coli	562	61.24	GSNVTEAIGESVVR	14978
2	gi|446438268	molecular chaperone DnaK [Escherichia coli]	453	24.5	Escherichia coli	562	0.31	LPGITEKDTNDIK	3839
2	gi|446438268	molecular chaperone DnaK [Escherichia coli]	453	24.5	Escherichia coli	562	21.44	LLGIALDTKGAEIR	22181
2	gi|446438268	molecular chaperone DnaK [Escherichia coli]	453	24.5	Escherichia coli	562	90.84	LLGIALDTKGAEIR	22058
2	gi|446438268	molecular chaperone DnaK [Escherichia coli]	453	24.5	Escherichia coli	562	14.71	STEEMFEKAAELAK	24895
2	gi|446438268	molecular chaperone DnaK [Escherichia coli]	453	24.5	Escherichia coli	562	13.42	IESQEGIDNIDEILK	32349
2	gi|446438268	molecular chaperone DnaK [Escherichia coli]	453	24.5	Escherichia coli	562	0.06	IESQEGIDNIDEILK	32472
2	gi|446438268	molecular chaperone DnaK [Escherichia coli]	453	24.5	Escherichia coli	562	2.64	IVSTLGPASNDVETITK	18844
2	gi|446438268	molecular chaperone DnaK [Escherichia coli]	453	24.5	Escherichia coli	562	26.80	IVSTLGPASNDVETITK	18715
2	gi|446438268	molecular chaperone DnaK [Escherichia coli]	453	24.5	Escherichia coli	562	8.32	IVSTLGPASNDVETITK	19227
2	gi|446438268	molecular chaperone DnaK [Escherichia coli]	453	24.5	Escherichia coli	562	31.09	IVSTLGPASNDVETITK	18966
2	gi|446438268	molecular chaperone DnaK [Escherichia coli]	453	24.5	Escherichia coli	562	17.96	IVSTLGPASNDVETITK	19095
2	gi|446438268	molecular chaperone DnaK [Escherichia coli]	453	24.5	Escherichia coli	562	0.92	IVSTLGPASNDVETITK	19015
2	gi|446438277	molecular chaperone DnaK [Escherichia coli]	453	24.5	Escherichia coli	562	1.75	YRPNADIIAMTFNDK	24340
2	gi|446438277	molecular chaperone DnaK [Escherichia coli]	453	24.5	Escherichia coli	562	0.00	TTEQEGGKFTINTGDTIR	9050
2	gi|446438277	molecular chaperone DnaK [Escherichia coli]	453	24.5	Escherichia coli	562	2.64	FEEYKGSNVTEAIGESVVR	23396
2	gi|446438277	molecular chaperone DnaK [Escherichia coli]	453	24.5	Escherichia coli	562	4.27	FEEYKGSNVTEAIGESVVR	21229
2	gi|446438277	molecular chaperone DnaK [Escherichia coli]	453	24.5	Escherichia coli	562	0.44	FEEYKGSNVTEAIGESVVR	20835
2	gi|446438277	molecular chaperone DnaK [Escherichia coli]	453	24.5	Escherichia coli	562	34.18	FEEYKGSNVTEAIGESVVR	20965
2	gi|446438277	molecular chaperone DnaK [Escherichia coli]	453	24.5	Escherichia coli	562	7.01	FEEYKGSNVTEAIGESVVR	21097
2	gi|446438277	molecular chaperone DnaK [Escherichia coli]	453	24.5	Escherichia coli	562	0.71	AVVATSAEEANSKVQDGDILVAK	14552
2	gi|446438277	molecular chaperone DnaK [Escherichia coli]	453	24.5	Escherichia coli	562	26.35	AVVATSAEEANSKVQDGDILVAK	14683
2	gi|446438277	molecular chaperone DnaK [Escherichia coli]	453	24.5	Escherichia coli	562	0.00	QVGVNYIVVFLNK	25349
2	gi|446438277	molecular chaperone DnaK [Escherichia coli]	453	24.5	Escherichia coli	562	7.82	YPQLTIR	12278
2	gi|446438277	molecular chaperone DnaK [Escherichia coli]	453	24.5	Escherichia coli	562	0.56	YPQLTIR	12410
2	gi|446438277	molecular chaperone DnaK [Escherichia coli]	453	24.5	Escherichia coli	562	0.56	MITGIQITK	6087
2	gi|446438277	molecular chaperone DnaK [Escherichia coli]	453	24.5	Escherichia coli	562	1.24	MITGIQITK	6233
2	gi|446438277	molecular chaperone DnaK [Escherichia coli]	453	24.5	Escherichia coli	562	3.90	MITGIQITK	6369
2	gi|446438277	molecular chaperone DnaK [Escherichia coli]	453	24.5	Escherichia coli	562	3.41	EVPVEVKPEVR	1118
2	gi|446438277	molecular chaperone DnaK [Escherichia coli]	453	24.5	Escherichia coli	562	0.02	EVPVEVKPEVR	1280
2	gi|446438277	molecular chaperone DnaK [Escherichia coli]	453	24.5	Escherichia coli	562	0.53	EVPVEVKPEVR	1218
2	gi|446438277	molecular chaperone DnaK [Escherichia coli]	453	24.5	Escherichia coli	562	21.96	EVPVEVKPEVR	1375
2	gi|446438277	molecular chaperone DnaK [Escherichia coli]	453	24.5	Escherichia coli	562	90.19	EVPVEVKPEVR	1159
2	gi|446438277	molecular chaperone DnaK [Escherichia coli]	453	24.5	Escherichia coli	562	58.80	AGYAEDEVVAVSK	10138
2	gi|446438277	molecular chaperone DnaK [Escherichia coli]	453	24.5	Escherichia coli	562	77.08	AGYAEDEVVAVSK	9866
2	gi|446438277	molecular chaperone DnaK [Escherichia coli]	453	24.5	Escherichia coli	562	15.65	AGYAEDEVVAVSK	9597
2	gi|446438277	molecular chaperone DnaK [Escherichia coli]	453	24.5	Escherichia coli	562	0.02	AGYAEDEVVAVSK	10001
2	gi|446438277	molecular chaperone DnaK [Escherichia coli]	453	24.5	Escherichia coli	562	46.22	AGYAEDEVVAVSK	9731
2	gi|446438277	molecular chaperone DnaK [Escherichia coli]	453	24.5	Escherichia coli	562	61.24	HPEKYPQLTIR	1264
2	gi|446438277	molecular chaperone DnaK [Escherichia coli]	453	24.5	Escherichia coli	562	0.31	HPEKYPQLTIR	1147
2	gi|446438277	molecular chaperone DnaK [Escherichia coli]	453	24.5	Escherichia coli	562	21.44	HPEKYPQLTIR	1202
2	gi|446438277	molecular chaperone DnaK [Escherichia coli]	453	24.5	Escherichia coli	562	90.84	HPEKYPQLTIR	1108
2	gi|446438277	molecular chaperone DnaK [Escherichia coli]	453	24.5	Escherichia coli	562	14.71	VEGGQHLNVNVLR	6363
2	gi|446438277	molecular chaperone DnaK [Escherichia coli]	453	24.5	Escherichia coli	562	13.42	VEGGQHLNVNVLR	6784
2	gi|446438277	molecular chaperone DnaK [Escherichia coli]	453	24.5	Escherichia coli	562	0.06	VEGGQHLNVNVLR	6645
2	gi|446438277	molecular chaperone DnaK [Escherichia coli]	453	24.5	Escherichia coli	562	2.64	VEGGQHLNVNVLR	6228
2	gi|446438277	molecular chaperone DnaK [Escherichia coli]	453	24.5	Escherichia coli	562	26.80	VEGGQHLNVNVLR	6575
2	gi|446438277	molecular chaperone DnaK [Escherichia coli]	453	24.5	Escherichia coli	562	8.32	VEGGQHLNVNVLR	6500
2	gi|446438277	molecular chaperone DnaK [Escherichia coli]	453	24.5	Escherichia coli	562	31.09	AANDDLLNSFWLLDSEKGEAR	36806
2	gi|446438277	molecular chaperone DnaK [Escherichia coli]	453	24.5	Escherichia coli	562	17.96	AANDDLLNSFWLLDSEKGEAR	36824
2	gi|446438277	molecular chaperone DnaK [Escherichia coli]	453	24.5	Escherichia coli	562	0.92	AANDDLLNSFWLLDSEKGEAR	36789
2	gi|446438278	molecular chaperone DnaK [Escherichia coli]	453	24.5	Escherichia coli	562	1.75	AANDDLLNSFWLLDSEKGEAR	36774
2	gi|446438278	molecular chaperone DnaK [Escherichia coli]	453	24.5	Escherichia coli	562	0.00	DKPEDAVLDVQGIATVTPAIVQACTQDK	36047
2	gi|446438278	molecular chaperone DnaK [Escherichia coli]	453	24.5	Escherichia coli	562	2.64	DKPEDAVLDVQGIATVTPAIVQACTQDK	36005
2	gi|446438278	molecular chaperone DnaK [Escherichia coli]	453	24.5	Escherichia coli	562	4.27	DKPEDAVLDVQGIATVTPAIVQACTQDK	35973
2	gi|446438278	molecular chaperone DnaK [Escherichia coli]	453	24.5	Escherichia coli	562	0.44	DKPEDAVLDVQGIATVTPAIVQACTQDK	36084
2	gi|446438278	molecular chaperone DnaK [Escherichia coli]	453	24.5	Escherichia coli	562	34.18	DKPEDAVLDVQGIATVTPAIVQACTQDK	36105
2	gi|446438278	molecular chaperone DnaK [Escherichia coli]	453	24.5	Escherichia coli	562	7.01	DKPEDAVLDVQGIATVTPAIVQACTQDK	36140
2	gi|446438278	molecular chaperone DnaK [Escherichia coli]	453	24.5	Escherichia coli	562	0.71	LVVFLNK	13589
2	gi|446438278	molecular chaperone DnaK [Escherichia coli]	453	24.5	Escherichia coli	562	26.35	LVVFLNK	15046
2	gi|446438278	molecular chaperone DnaK [Escherichia coli]	453	24.5	Escherichia coli	562	0.00	LVVFLNK	15174
2	gi|446438278	molecular chaperone DnaK [Escherichia coli]	453	24.5	Escherichia coli	562	7.82	LVVFLNK	15433
2	gi|446438278	molecular chaperone DnaK [Escherichia coli]	453	24.5	Escherichia coli	562	0.56	LVVFLNK	15297
2	gi|446438278	molecular chaperone DnaK [Escherichia coli]	453	24.5	Escherichia coli	562	0.56	LVVFLNK	13464
2	gi|446438278	molecular chaperone DnaK [Escherichia coli]	453	24.5	Escherichia coli	562	1.24	AEVYILK	8196
2	gi|446438278	molecular chaperone DnaK [Escherichia coli]	453	24.5	Escherichia coli	562	3.90	YRPQFYLR	8404
2	gi|446438278	molecular chaperone DnaK [Escherichia coli]	453	24.5	Escherichia coli	562	3.41	YRPQFYLR	9365
2	gi|446438278	molecular chaperone DnaK [Escherichia coli]	453	24.5	Escherichia coli	562	0.02	YRPQFYLR	9500
2	gi|446438278	molecular chaperone DnaK [Escherichia coli]	453	24.5	Escherichia coli	562	0.53	TVGAGQITEIID	32922
2	gi|446438278	molecular chaperone DnaK [Escherichia coli]	453	24.5	Escherichia coli	562	21.96	TVGAGQITEIID	35107
2	gi|446438278	molecular chaperone DnaK [Escherichia coli]	453	24.5	Escherichia coli	562	90.19	SFDSIDNAPEEK	5822
2	gi|446438278	molecular chaperone DnaK [Escherichia coli]	453	24.5	Escherichia coli	562	58.80	SFDSIDNAPEEK	5691
2	gi|446438278	molecular chaperone DnaK [Escherichia coli]	453	24.5	Escherichia coli	562	77.08	SFDSIDNAPEEKER	2154
2	gi|446438278	molecular chaperone DnaK [Escherichia coli]	453	24.5	Escherichia coli	562	15.65	SFDSIDNAPEEKER	2069
2	gi|446438278	molecular chaperone DnaK [Escherichia coli]	453	24.5	Escherichia coli	562	0.02	SFDSIDNAPEEKER	2002
2	gi|446438278	molecular chaperone DnaK [Escherichia coli]	453	24.5	Escherichia coli	562	46.22	SFDSIDNAPEEKER	2245
2	gi|446438278	molecular chaperone DnaK [Escherichia coli]	453	24.5	Escherichia coli	562	61.24	LLDQGEAGDNVGLLLR	32210
2	gi|446438278	molecular chaperone DnaK [Escherichia coli]	453	24.5	Escherichia coli	562	0.31	LLDQGEAGDNVGLLLR	32100
2	gi|446438278	molecular chaperone DnaK [Escherichia coli]	453	24.5	Escherichia coli	562	21.44	LLDQGEAGDNVGLLLR	31974
2	gi|446438278	molecular chaperone DnaK [Escherichia coli]	453	24.5	Escherichia coli	562	90.84	LLDQGEAGDNVGLLLR	31978
2	gi|446438278	molecular chaperone DnaK [Escherichia coli]	453	24.5	Escherichia coli	562	14.71	LLDQGEAGDNVGLLLR	31867
2	gi|446438278	molecular chaperone DnaK [Escherichia coli]	453	24.5	Escherichia coli	562	13.42	GITINTSHVEYETANR	8463
2	gi|446438278	molecular chaperone DnaK [Escherichia coli]	453	24.5	Escherichia coli	562	0.06	GITINTSHVEYETANR	8322
2	gi|446438278	molecular chaperone DnaK [Escherichia coli]	453	24.5	Escherichia coli	562	2.64	KLLDQGEAGDNVGLLLR	24905
2	gi|446438278	molecular chaperone DnaK [Escherichia coli]	453	24.5	Escherichia coli	562	26.80	TVGSGQITEILD	30112
2	gi|446438278	molecular chaperone DnaK [Escherichia coli]	453	24.5	Escherichia coli	562	8.32	DIDKPFLMPVEDVFSITGR	35824
2	gi|446438278	molecular chaperone DnaK [Escherichia coli]	453	24.5	Escherichia coli	562	31.09	TTLTAAITK	2127
2	gi|446438278	molecular chaperone DnaK [Escherichia coli]	453	24.5	Escherichia coli	562	17.96	EGGHTVGAGVVSDILD	26443
2	gi|446438278	molecular chaperone DnaK [Escherichia coli]	453	24.5	Escherichia coli	562	0.92	AEDYADIDAAPEEK	9431
2	gi|446438279	molecular chaperone DnaK [Escherichia coli]	453	24.5	Escherichia coli	562	1.75	HYAHIDAPGHADYVK	275
2	gi|446438279	molecular chaperone DnaK [Escherichia coli]	453	24.5	Escherichia coli	562	0.00	HYAHIDAPGHADYVK	263
2	gi|446438279	molecular chaperone DnaK [Escherichia coli]	453	24.5	Escherichia coli	562	2.64	HYAHIDAPGHADYVK	246
2	gi|446438279	molecular chaperone DnaK [Escherichia coli]	453	24.5	Escherichia coli	562	4.27	HYAHIDAPGHADYVK	290
2	gi|446438279	molecular chaperone DnaK [Escherichia coli]	453	24.5	Escherichia coli	562	0.44	YLEGLVAK	11779
2	gi|446438279	molecular chaperone DnaK [Escherichia coli]	453	24.5	Escherichia coli	562	34.18	YLEGLVAK	11909
2	gi|446438279	molecular chaperone DnaK [Escherichia coli]	453	24.5	Escherichia coli	562	7.01	SAITEIYAR	11349
2	gi|446438279	molecular chaperone DnaK [Escherichia coli]	453	24.5	Escherichia coli	562	0.71	SAITEIYAR	11217
2	gi|446438279	molecular chaperone DnaK [Escherichia coli]	453	24.5	Escherichia coli	562	26.35	SAITEIYAR	11086
2	gi|446438279	molecular chaperone DnaK [Escherichia coli]	453	24.5	Escherichia coli	562	0.00	AVANVNDIIAK	10494
2	gi|446438279	molecular chaperone DnaK [Escherichia coli]	453	24.5	Escherichia coli	562	7.82	AVANVNDIIAK	11025
2	gi|446438279	molecular chaperone DnaK [Escherichia coli]	453	24.5	Escherichia coli	562	0.56	AVANVNDIIAK	10766
2	gi|446438279	molecular chaperone DnaK [Escherichia coli]	453	24.5	Escherichia coli	562	0.56	AVANVNDIIAK	10628
2	gi|446438279	molecular chaperone DnaK [Escherichia coli]	453	24.5	Escherichia coli	562	1.24	AVANVNDIIAK	10894
2	gi|446438279	molecular chaperone DnaK [Escherichia coli]	453	24.5	Escherichia coli	562	3.90	EAGYTAIVSHR	1092
2	gi|446438279	molecular chaperone DnaK [Escherichia coli]	453	24.5	Escherichia coli	562	3.41	EAGYTAIVSHR	1047
2	gi|446438279	molecular chaperone DnaK [Escherichia coli]	453	24.5	Escherichia coli	562	0.02	GINSFYNLSEQAR	22021
2	gi|446438279	molecular chaperone DnaK [Escherichia coli]	453	24.5	Escherichia coli	562	0.53	GINSFYNLSEQAR	22207
2	gi|446438279	molecular chaperone DnaK [Escherichia coli]	453	24.5	Escherichia coli	562	21.96	GINSFYNLSEQAR	22146
2	gi|446438279	molecular chaperone DnaK [Escherichia coli]	453	24.5	Escherichia coli	562	90.19	GINSFYNLSEQAR	21894
2	gi|446438279	molecular chaperone DnaK [Escherichia coli]	453	24.5	Escherichia coli	562	58.80	GINSFYNLSEQAR	22151
2	gi|446438279	molecular chaperone DnaK [Escherichia coli]	453	24.5	Escherichia coli	562	77.08	GIVPSGASTGEHEAVELR	10701
2	gi|446438279	molecular chaperone DnaK [Escherichia coli]	453	24.5	Escherichia coli	562	15.65	GIVPSGASTGEHEAVELR	10861
2	gi|446438279	molecular chaperone DnaK [Escherichia coli]	453	24.5	Escherichia coli	562	0.02	GIVPSGASTGEHEAVELR	10570
2	gi|446438279	molecular chaperone DnaK [Escherichia coli]	453	24.5	Escherichia coli	562	46.22	GIVPSGASTGEHEAVELR	10901
2	gi|446438279	molecular chaperone DnaK [Escherichia coli]	453	24.5	Escherichia coli	562	61.24	GIVPSGASTGEHEAVELRDGDK	9450
2	gi|446438279	molecular chaperone DnaK [Escherichia coli]	453	24.5	Escherichia coli	562	0.31	SGETEDTTIADLVVATNAGQIK	35544
2	gi|446438279	molecular chaperone DnaK [Escherichia coli]	453	24.5	Escherichia coli	562	21.44	SGETEDTTIADLVVATNAGQIK	35646
2	gi|446438279	molecular chaperone DnaK [Escherichia coli]	453	24.5	Escherichia coli	562	90.84	MGVANSILIK	16150
2	gi|446438279	molecular chaperone DnaK [Escherichia coli]	453	24.5	Escherichia coli	562	14.71	MGVANSILIK	15897
2	gi|446438279	molecular chaperone DnaK [Escherichia coli]	453	24.5	Escherichia coli	562	13.42	MGVANSILIK	16019
2	gi|446438279	molecular chaperone DnaK [Escherichia coli]	453	24.5	Escherichia coli	562	0.06	MGAETFHTLK	1388
2	gi|446438279	molecular chaperone DnaK [Escherichia coli]	453	24.5	Escherichia coli	562	2.64	AVIGLDVTDQR	15517
2	gi|446438279	molecular chaperone DnaK [Escherichia coli]	453	24.5	Escherichia coli	562	26.80	AVIGLDVTDQR	15779
2	gi|446438279	molecular chaperone DnaK [Escherichia coli]	453	24.5	Escherichia coli	562	8.32	AVIGLDVTDQR	15654
2	gi|446438279	molecular chaperone DnaK [Escherichia coli]	453	24.5	Escherichia coli	562	31.09	AVIGLDVTDQR	15934
2	gi|446438279	molecular chaperone DnaK [Escherichia coli]	453	24.5	Escherichia coli	562	17.96	GIHSFYNLHK	1093
2	gi|446438279	molecular chaperone DnaK [Escherichia coli]	453	24.5	Escherichia coli	562	0.92	IEEALGSTAQYK	4637
2	gi|446438280	MULTISPECIES: molecular chaperone DnaK [Enterobacteriaceae]	453	24.5	Proteobacteria	1224	1.75	IEEALGSTAQYK	4505
2	gi|446438280	MULTISPECIES: molecular chaperone DnaK [Enterobacteriaceae]	453	24.5	Proteobacteria	1224	0.00	IEEALGSTAQYK	4506
2	gi|446438280	MULTISPECIES: molecular chaperone DnaK [Enterobacteriaceae]	453	24.5	Proteobacteria	1224	2.64	IEEALGSTAQYK	4507
2	gi|446438280	MULTISPECIES: molecular chaperone DnaK [Enterobacteriaceae]	453	24.5	Proteobacteria	1224	4.27	GESTAVGDEGGFAPNLK	14948
2	gi|446438280	MULTISPECIES: molecular chaperone DnaK [Enterobacteriaceae]	453	24.5	Proteobacteria	1224	0.44	AIVPSGASTGEHEAVELR	9320
2	gi|446438280	MULTISPECIES: molecular chaperone DnaK [Enterobacteriaceae]	453	24.5	Proteobacteria	1224	34.18	AIVPSGASTGEHEAVELR	9179
2	gi|446438280	MULTISPECIES: molecular chaperone DnaK [Enterobacteriaceae]	453	24.5	Proteobacteria	1224	7.01	AIVPSGASTGEHEAVELR	9044
2	gi|446438280	MULTISPECIES: molecular chaperone DnaK [Enterobacteriaceae]	453	24.5	Proteobacteria	1224	0.71	LIDQTMIDLDGTPNKGR	18651
2	gi|446438280	MULTISPECIES: molecular chaperone DnaK [Enterobacteriaceae]	453	24.5	Proteobacteria	1224	26.35	LIDQTMIDLDGTPNKGR	18526
2	gi|446438280	MULTISPECIES: molecular chaperone DnaK [Enterobacteriaceae]	453	24.5	Proteobacteria	1224	0.00	LIDQTMIDLDGTPNKGR	18484
2	gi|446438280	MULTISPECIES: molecular chaperone DnaK [Enterobacteriaceae]	453	24.5	Proteobacteria	1224	7.82	GNPTVEAEVYTELGGFGR	36139
2	gi|446438280	MULTISPECIES: molecular chaperone DnaK [Enterobacteriaceae]	453	24.5	Proteobacteria	1224	0.56	GNPTVEAEVYTELGGFGR	36165
2	gi|446438280	MULTISPECIES: molecular chaperone DnaK [Enterobacteriaceae]	453	24.5	Proteobacteria	1224	0.56	HADNNVDIQEFMIMPVGAK	34031
2	gi|446438280	MULTISPECIES: molecular chaperone DnaK [Enterobacteriaceae]	453	24.5	Proteobacteria	1224	1.24	HADNNVDIQEFMIMPVGAK	34144
2	gi|446438280	MULTISPECIES: molecular chaperone DnaK [Enterobacteriaceae]	453	24.5	Proteobacteria	1224	3.90	HADNNVDIQEFMIMPVGAK	33942
2	gi|446438280	MULTISPECIES: molecular chaperone DnaK [Enterobacteriaceae]	453	24.5	Proteobacteria	1224	3.41	TLDEGEAGDNIGALLR	30520
2	gi|446438280	MULTISPECIES: molecular chaperone DnaK [Enterobacteriaceae]	453	24.5	Proteobacteria	1224	0.02	TLDEGEAGDNIGALLR	30391
2	gi|446438280	MULTISPECIES: molecular chaperone DnaK [Enterobacteriaceae]	453	24.5	Proteobacteria	1224	0.53	TLDEGEAGDNIGALLR	30287
2	gi|446438280	MULTISPECIES: molecular chaperone DnaK [Enterobacteriaceae]	453	24.5	Proteobacteria	1224	21.96	TLDEGEAGDNIGALLR	30162
2	gi|446438280	MULTISPECIES: molecular chaperone DnaK [Enterobacteriaceae]	453	24.5	Proteobacteria	1224	90.19	KTLDEGEAGDNIGALLR	21526
2	gi|446438280	MULTISPECIES: molecular chaperone DnaK [Enterobacteriaceae]	453	24.5	Proteobacteria	1224	58.80	YRPQFYIR	8404
2	gi|446438280	MULTISPECIES: molecular chaperone DnaK [Enterobacteriaceae]	453	24.5	Proteobacteria	1224	77.08	YRPQFYIR	9365
2	gi|446438280	MULTISPECIES: molecular chaperone DnaK [Enterobacteriaceae]	453	24.5	Proteobacteria	1224	15.65	YRPQFYIR	9500
2	gi|446438280	MULTISPECIES: molecular chaperone DnaK [Enterobacteriaceae]	453	24.5	Proteobacteria	1224	0.02	TVGAGQITELLD	32922
2	gi|446438280	MULTISPECIES: molecular chaperone DnaK [Enterobacteriaceae]	453	24.5	Proteobacteria	1224	46.22	ILDEGQAGDNVGLLLR	32100
2	gi|446438280	MULTISPECIES: molecular chaperone DnaK [Enterobacteriaceae]	453	24.5	Proteobacteria	1224	61.24	ILDEGQAGDNVGLLLR	31974
2	gi|446438280	MULTISPECIES: molecular chaperone DnaK [Enterobacteriaceae]	453	24.5	Proteobacteria	1224	0.31	ILDEGQAGDNVGLLLR	32011
2	gi|446438280	MULTISPECIES: molecular chaperone DnaK [Enterobacteriaceae]	453	24.5	Proteobacteria	1224	21.44	ILDEGQAGDNVGLLLR	31978
2	gi|446438280	MULTISPECIES: molecular chaperone DnaK [Enterobacteriaceae]	453	24.5	Proteobacteria	1224	90.84	ILDEGQAGDNVGLLLR	31867
2	gi|446438280	MULTISPECIES: molecular chaperone DnaK [Enterobacteriaceae]	453	24.5	Proteobacteria	1224	14.71	KILDEGQAGDNVGLLLR	24905
2	gi|446438280	MULTISPECIES: molecular chaperone DnaK [Enterobacteriaceae]	453	24.5	Proteobacteria	1224	13.42	VQLVGDDFFVTNTQYLAK	36331
2	gi|446438280	MULTISPECIES: molecular chaperone DnaK [Enterobacteriaceae]	453	24.5	Proteobacteria	1224	0.06	VQLVGDDFFVTNTQYLAK	36262
2	gi|446438280	MULTISPECIES: molecular chaperone DnaK [Enterobacteriaceae]	453	24.5	Proteobacteria	1224	2.64	VQLVGDDFFVTNTQYLAK	36292
2	gi|446438280	MULTISPECIES: molecular chaperone DnaK [Enterobacteriaceae]	453	24.5	Proteobacteria	1224	26.80	VQLVGDDFFVTNTQYLAK	36275
2	gi|446438280	MULTISPECIES: molecular chaperone DnaK [Enterobacteriaceae]	453	24.5	Proteobacteria	1224	8.32	VLGSGTSLDTAR	2437
2	gi|446438280	MULTISPECIES: molecular chaperone DnaK [Enterobacteriaceae]	453	24.5	Proteobacteria	1224	31.09	VLGSGTSLDTAR	2649
2	gi|446438280	MULTISPECIES: molecular chaperone DnaK [Enterobacteriaceae]	453	24.5	Proteobacteria	1224	17.96	VLGSGTSLDTAR	2530
2	gi|446438280	MULTISPECIES: molecular chaperone DnaK [Enterobacteriaceae]	453	24.5	Proteobacteria	1224	0.92	GATFYGVAAALAR	31756
2	gi|446438281	molecular chaperone DnaK [Escherichia coli]	453	24.3	Escherichia coli	562	1.75	GATFYGVAAALAR	31628
2	gi|446438281	molecular chaperone DnaK [Escherichia coli]	453	24.3	Escherichia coli	562	0.00	GATFYGVAAALAR	31443
2	gi|446438281	molecular chaperone DnaK [Escherichia coli]	453	24.3	Escherichia coli	562	2.64	GATFYGVAAALAR	31542
2	gi|446438281	molecular chaperone DnaK [Escherichia coli]	453	24.3	Escherichia coli	562	4.27	KGATFYGVAAALAR	21451
2	gi|446438281	molecular chaperone DnaK [Escherichia coli]	453	24.3	Escherichia coli	562	0.44	KGATFYGVAAALAR	21297
2	gi|446438281	molecular chaperone DnaK [Escherichia coli]	453	24.3	Escherichia coli	562	34.18	TEGDALDLLDATGYTYPK	35560
2	gi|446438281	molecular chaperone DnaK [Escherichia coli]	453	24.3	Escherichia coli	562	7.01	TEGDALDLLDATGYTYPK	35603
2	gi|446438281	molecular chaperone DnaK [Escherichia coli]	453	24.3	Escherichia coli	562	0.71	TEGDALDLLDATGYTYPK	35658
2	gi|446438281	molecular chaperone DnaK [Escherichia coli]	453	24.3	Escherichia coli	562	26.35	TEGDALDLLDATGYTYPKK	29703
2	gi|446438281	molecular chaperone DnaK [Escherichia coli]	453	24.3	Escherichia coli	562	0.00	ERTEGDALDLLDATGYTYPK	31708
2	gi|446438281	molecular chaperone DnaK [Escherichia coli]	453	24.3	Escherichia coli	562	7.82	ERTEGDALDLLDATGYTYPK	31584
2	gi|446438281	molecular chaperone DnaK [Escherichia coli]	453	24.3	Escherichia coli	562	0.56	IYSAEYSDCKDADLVVITAGAPQKPGETR	19700
2	gi|446438281	molecular chaperone DnaK [Escherichia coli]	453	24.3	Escherichia coli	562	0.56	IYSAEYSDCKDADLVVITAGAPQKPGETR	19831
2	gi|446438281	molecular chaperone DnaK [Escherichia coli]	453	24.3	Escherichia coli	562	1.24	FKGEVYVLTK	6253
2	gi|446438281	molecular chaperone DnaK [Escherichia coli]	453	24.3	Escherichia coli	562	3.90	FKGEVYVLTK	6531
2	gi|446438281	molecular chaperone DnaK [Escherichia coli]	453	24.3	Escherichia coli	562	3.41	FKGEVYVLTK	6670
2	gi|446438281	molecular chaperone DnaK [Escherichia coli]	453	24.3	Escherichia coli	562	0.02	FKGEVYVLTK	6392
2	gi|446438281	molecular chaperone DnaK [Escherichia coli]	453	24.3	Escherichia coli	562	0.53	HTPFFNNYRPQFYFR	25863
2	gi|446438281	molecular chaperone DnaK [Escherichia coli]	453	24.3	Escherichia coli	562	21.96	HTPFFNNYRPQFYFR	26125
2	gi|446438281	molecular chaperone DnaK [Escherichia coli]	453	24.3	Escherichia coli	562	90.19	HTPFFNNYRPQFYFR	25997
2	gi|446438281	molecular chaperone DnaK [Escherichia coli]	453	24.3	Escherichia coli	562	58.80	LVEDFFGK	22943
2	gi|446438281	molecular chaperone DnaK [Escherichia coli]	453	24.3	Escherichia coli	562	77.08	LVEDFFGK	23075
2	gi|446438281	molecular chaperone DnaK [Escherichia coli]	453	24.3	Escherichia coli	562	15.65	EAGQIAGLEVK	9249
2	gi|446438281	molecular chaperone DnaK [Escherichia coli]	453	24.3	Escherichia coli	562	0.02	EAGQIAGLEVK	9113
2	gi|446438281	molecular chaperone DnaK [Escherichia coli]	453	24.3	Escherichia coli	562	46.22	LIDANTTIPAR	6932
2	gi|446438281	molecular chaperone DnaK [Escherichia coli]	453	24.3	Escherichia coli	562	61.24	LIDANTTIPAR	7076
2	gi|446438281	molecular chaperone DnaK [Escherichia coli]	453	24.3	Escherichia coli	562	0.31	LIDANTTIPAR	7077
2	gi|446438281	molecular chaperone DnaK [Escherichia coli]	453	24.3	Escherichia coli	562	21.44	LIDANTTIPAR	7218
2	gi|446438281	molecular chaperone DnaK [Escherichia coli]	453	24.3	Escherichia coli	562	90.84	LIDANTTIPAR	7217
2	gi|446438281	molecular chaperone DnaK [Escherichia coli]	453	24.3	Escherichia coli	562	14.71	EAGQIAGLEVKR	2235
2	gi|446438281	molecular chaperone DnaK [Escherichia coli]	453	24.3	Escherichia coli	562	13.42	EAGQIAGLEVKR	2147
2	gi|446438281	molecular chaperone DnaK [Escherichia coli]	453	24.3	Escherichia coli	562	0.06	FMGENWDQVQK	16739
2	gi|446438281	molecular chaperone DnaK [Escherichia coli]	453	24.3	Escherichia coli	562	2.64	SIGQFNLTGIAPAR	28108
2	gi|446438281	molecular chaperone DnaK [Escherichia coli]	453	24.3	Escherichia coli	562	26.80	SIGQFNLTGIAPAR	27977
2	gi|446438281	molecular chaperone DnaK [Escherichia coli]	453	24.3	Escherichia coli	562	8.32	SIGQFNLTGIAPAR	28235
2	gi|446438281	molecular chaperone DnaK [Escherichia coli]	453	24.3	Escherichia coli	562	31.09	SIGQFNLTGIAPAR	28364
2	gi|446438281	molecular chaperone DnaK [Escherichia coli]	453	24.3	Escherichia coli	562	17.96	TTPSIVAFVDGGER	30877
2	gi|446438281	molecular chaperone DnaK [Escherichia coli]	453	24.3	Escherichia coli	562	0.92	TTPSIVAFVDGGER	31015
2	gi|446438282	molecular chaperone DnaK [Escherichia albertii]	453	24.5	Escherichia albertii	208962	1.75	TTPSIVAFVDGGER	31101
2	gi|446438282	molecular chaperone DnaK [Escherichia albertii]	453	24.5	Escherichia albertii	208962	0.00	TTPSIVAFVDGGER	31205
2	gi|446438282	molecular chaperone DnaK [Escherichia albertii]	453	24.5	Escherichia albertii	208962	2.64	TTPSIVAFVDGGER	30753
2	gi|446438282	molecular chaperone DnaK [Escherichia albertii]	453	24.5	Escherichia albertii	208962	4.27	IEASSGLSKEEIEK	1019
2	gi|446438282	molecular chaperone DnaK [Escherichia albertii]	453	24.5	Escherichia albertii	208962	0.44	IEASSGLSKEEIEK	978
2	gi|446438282	molecular chaperone DnaK [Escherichia albertii]	453	24.5	Escherichia albertii	208962	34.18	IEASSGLSKEEIEK	924
2	gi|446438282	molecular chaperone DnaK [Escherichia albertii]	453	24.5	Escherichia albertii	208962	7.01	TTPSIVAFVDGGERK	21489
2	gi|446438282	molecular chaperone DnaK [Escherichia albertii]	453	24.5	Escherichia albertii	208962	0.71	TTPSIVAFVDGGERK	21368
2	gi|446438282	molecular chaperone DnaK [Escherichia albertii]	453	24.5	Escherichia albertii	208962	26.35	SIGQFNLTGIAPARR	20123
2	gi|446438282	molecular chaperone DnaK [Escherichia albertii]	453	24.5	Escherichia albertii	208962	0.00	IVNEPTAAALAYGLDK	27262
2	gi|446438282	molecular chaperone DnaK [Escherichia albertii]	453	24.5	Escherichia albertii	208962	7.82	IVNEPTAAALAYGLDK	28278
2	gi|446438282	molecular chaperone DnaK [Escherichia albertii]	453	24.5	Escherichia albertii	208962	0.56	IVNEPTAAALAYGLDK	27128
2	gi|446438282	molecular chaperone DnaK [Escherichia albertii]	453	24.5	Escherichia albertii	208962	0.56	IVNEPTAAALAYGLDK	26996
2	gi|446438282	molecular chaperone DnaK [Escherichia albertii]	453	24.5	Escherichia albertii	208962	1.24	IVNEPTAAALAYGLDK	26868
2	gi|446438282	molecular chaperone DnaK [Escherichia albertii]	453	24.5	Escherichia albertii	208962	3.90	RIVNEPTAAALAYGLDK	20375
2	gi|446438282	molecular chaperone DnaK [Escherichia albertii]	453	24.5	Escherichia albertii	208962	3.41	RIVNEPTAAALAYGLDK	20508
2	gi|446438282	molecular chaperone DnaK [Escherichia albertii]	453	24.5	Escherichia albertii	208962	0.02	RIVNEPTAAALAYGLDK	20442
2	gi|446438282	molecular chaperone DnaK [Escherichia albertii]	453	24.5	Escherichia albertii	208962	0.53	LYTPQEISAMILQKMK	11481
2	gi|446438282	molecular chaperone DnaK [Escherichia albertii]	453	24.5	Escherichia albertii	208962	21.96	AMQDAGLSNSDIDEVILVGGSSR	26345
2	gi|446438282	molecular chaperone DnaK [Escherichia albertii]	453	24.5	Escherichia albertii	208962	90.19	AMQDAGLSNSDIDEVILVGGSSR	26214
2	gi|446438282	molecular chaperone DnaK [Escherichia albertii]	453	24.5	Escherichia albertii	208962	58.80	SFDQIDNAPEEK	5900
2	gi|446438282	molecular chaperone DnaK [Escherichia albertii]	453	24.5	Escherichia albertii	208962	77.08	SFDQIDNAPEEK	5759
2	gi|446438282	molecular chaperone DnaK [Escherichia albertii]	453	24.5	Escherichia albertii	208962	15.65	SFDQIDNAPEEKER	2246
2	gi|446438282	molecular chaperone DnaK [Escherichia albertii]	453	24.5	Escherichia albertii	208962	0.02	SFDQIDNAPEEKER	2155
2	gi|446438282	molecular chaperone DnaK [Escherichia albertii]	453	24.5	Escherichia albertii	208962	46.22	FEEYQGSNVTEAIGESVVR	21353
2	gi|446438282	molecular chaperone DnaK [Escherichia albertii]	453	24.5	Escherichia albertii	208962	61.24	FEEYQGSNVTEAIGESVVR	23396
2	gi|446438282	molecular chaperone DnaK [Escherichia albertii]	453	24.5	Escherichia albertii	208962	0.31	FEEYQGSNVTEAIGESVVR	21229
2	gi|446438282	molecular chaperone DnaK [Escherichia albertii]	453	24.5	Escherichia albertii	208962	21.44	FEEYQGSNVTEAIGESVVR	20835
2	gi|446438282	molecular chaperone DnaK [Escherichia albertii]	453	24.5	Escherichia albertii	208962	90.84	FEEYQGSNVTEAIGESVVR	20965
2	gi|446438282	molecular chaperone DnaK [Escherichia albertii]	453	24.5	Escherichia albertii	208962	14.71	FEEYQGSNVTEAIGESVVR	21097
2	gi|446438282	molecular chaperone DnaK [Escherichia albertii]	453	24.5	Escherichia albertii	208962	13.42	AGENIGALLR	18254
2	gi|446438282	molecular chaperone DnaK [Escherichia albertii]	453	24.5	Escherichia albertii	208962	0.06	ALEGDAAWEEK	8053
2	gi|446438282	molecular chaperone DnaK [Escherichia albertii]	453	24.5	Escherichia albertii	208962	2.64	ALEGDAAWEEK	8186
2	gi|446438282	molecular chaperone DnaK [Escherichia albertii]	453	24.5	Escherichia albertii	208962	26.80	ALEGDAAWEEK	7915
2	gi|446438282	molecular chaperone DnaK [Escherichia albertii]	453	24.5	Escherichia albertii	208962	8.32	IGDEVEIVGLK	17924
2	gi|446438282	molecular chaperone DnaK [Escherichia albertii]	453	24.5	Escherichia albertii	208962	31.09	IGDEVEIVGLK	17794
2	gi|446438282	molecular chaperone DnaK [Escherichia albertii]	453	24.5	Escherichia albertii	208962	17.96	IGDEQEIVGLKDDVLK	35972
2	gi|446438282	molecular chaperone DnaK [Escherichia albertii]	453	24.5	Escherichia albertii	208962	0.92	EAGEIAGLTVK	10990
2	gi|446438283	molecular chaperone DnaK [Escherichia coli]	453	24.6	Escherichia coli	562	1.75	VGLFGGAGVGK	14465
2	gi|446438283	molecular chaperone DnaK [Escherichia coli]	453	24.6	Escherichia coli	562	0.00	VGLFGGAGVGK	14328
2	gi|446438283	molecular chaperone DnaK [Escherichia coli]	453	24.6	Escherichia coli	562	2.64	VGLFGGAGVGK	14590
2	gi|446438283	molecular chaperone DnaK [Escherichia coli]	453	24.6	Escherichia coli	562	4.27	FTQAGSEVSALLGR	27287
2	gi|446438283	molecular chaperone DnaK [Escherichia coli]	453	24.6	Escherichia coli	562	0.44	FTQAGSEVSALLGR	27414
2	gi|446438283	molecular chaperone DnaK [Escherichia coli]	453	24.6	Escherichia coli	562	34.18	FTQAGSEVSALLGR	27551
2	gi|446438283	molecular chaperone DnaK [Escherichia coli]	453	24.6	Escherichia coli	562	7.01	FTQAGSEVSALLGR	27685
2	gi|446438283	molecular chaperone DnaK [Escherichia coli]	453	24.6	Escherichia coli	562	0.71	VALTGLTVAEYFR	36116
2	gi|446438283	molecular chaperone DnaK [Escherichia coli]	453	24.6	Escherichia coli	562	26.35	VALTGLTVAEYFR	36061
2	gi|446438283	molecular chaperone DnaK [Escherichia coli]	453	24.6	Escherichia coli	562	0.00	VALTGLTVAEYFR	36094
2	gi|446438283	molecular chaperone DnaK [Escherichia coli]	453	24.6	Escherichia coli	562	7.82	VALTGLTVAEYFR	36080
2	gi|446438283	molecular chaperone DnaK [Escherichia coli]	453	24.6	Escherichia coli	562	0.56	VALTGLTVAEYFR	36021
2	gi|446438283	molecular chaperone DnaK [Escherichia coli]	453	24.6	Escherichia coli	562	0.56	VALTGLTVAEYFR	35985
2	gi|446438283	molecular chaperone DnaK [Escherichia coli]	453	24.6	Escherichia coli	562	1.24	LVLEVAQHLGESTVR	21215
2	gi|446438283	molecular chaperone DnaK [Escherichia coli]	453	24.6	Escherichia coli	562	3.90	LVLEVAQHLGESTVR	21371
2	gi|446438283	molecular chaperone DnaK [Escherichia coli]	453	24.6	Escherichia coli	562	3.41	VVDLLAPYAK	23990
2	gi|446438283	molecular chaperone DnaK [Escherichia coli]	453	24.6	Escherichia coli	562	0.02	VVDLLAPYAK	24511
2	gi|446438283	molecular chaperone DnaK [Escherichia coli]	453	24.6	Escherichia coli	562	0.53	VVDLLAPYAK	24111
2	gi|446438283	molecular chaperone DnaK [Escherichia coli]	453	24.6	Escherichia coli	562	21.96	VVDLLAPYAK	24379
2	gi|446438283	molecular chaperone DnaK [Escherichia coli]	453	24.6	Escherichia coli	562	90.19	VVDLLAPYAK	24248
2	gi|446438283	molecular chaperone DnaK [Escherichia coli]	453	24.6	Escherichia coli	562	58.80	AHGGYSVFAGVGER	9741
2	gi|446438283	molecular chaperone DnaK [Escherichia coli]	453	24.6	Escherichia coli	562	77.08	AHGGYSVFAGVGER	9609
2	gi|446438283	molecular chaperone DnaK [Escherichia coli]	453	24.6	Escherichia coli	562	15.65	LIEAGANVFR	14995
2	gi|446438283	molecular chaperone DnaK [Escherichia coli]	453	24.6	Escherichia coli	562	0.02	LIEAGANVFR	15121
2	gi|446438283	molecular chaperone DnaK [Escherichia coli]	453	24.6	Escherichia coli	562	46.22	GIVYHGASNAL	7102
2	gi|446438283	molecular chaperone DnaK [Escherichia coli]	453	24.6	Escherichia coli	562	61.24	GIVYHGASNAL	6965
2	gi|446438283	molecular chaperone DnaK [Escherichia coli]	453	24.6	Escherichia coli	562	0.31	AVAEAADNLNIK	5853
2	gi|446438283	molecular chaperone DnaK [Escherichia coli]	453	24.6	Escherichia coli	562	21.44	AVAEAADNLNIK	5854
2	gi|446438283	molecular chaperone DnaK [Escherichia coli]	453	24.6	Escherichia coli	562	90.84	AVAEAADNLNIK	5716
2	gi|446438283	molecular chaperone DnaK [Escherichia coli]	453	24.6	Escherichia coli	562	14.71	RGIVYHGASNAL	1065
2	gi|446438283	molecular chaperone DnaK [Escherichia coli]	453	24.6	Escherichia coli	562	13.42	LVEGQGVGDETVIGK	9697
2	gi|446438283	molecular chaperone DnaK [Escherichia coli]	453	24.6	Escherichia coli	562	0.06	LVEGQGVGDETVIGK	9831
2	gi|446438283	molecular chaperone DnaK [Escherichia coli]	453	24.6	Escherichia coli	562	2.64	LVEGQGVGDETVIGK	9969
2	gi|446438283	molecular chaperone DnaK [Escherichia coli]	453	24.6	Escherichia coli	562	26.80	EGDLILITAGVPVGEK	33441
2	gi|446438283	molecular chaperone DnaK [Escherichia coli]	453	24.6	Escherichia coli	562	8.32	FNFSHGDHEEHLGR	578
2	gi|446438283	molecular chaperone DnaK [Escherichia coli]	453	24.6	Escherichia coli	562	31.09	FNFSHGDHEEHLGR	545
2	gi|446438283	molecular chaperone DnaK [Escherichia coli]	453	24.6	Escherichia coli	562	17.96	IVSTLGPASSDLDTICK	22340
2	gi|446438283	molecular chaperone DnaK [Escherichia coli]	453	24.6	Escherichia coli	562	0.92	IVSTLGPASSDLDTICK	22473
2	gi|446438284	molecular chaperone DnaK [Escherichia coli]	453	24.3	Escherichia coli	562	1.75	IVSTLGPASSDLDTICK	22599
2	gi|446438284	molecular chaperone DnaK [Escherichia coli]	453	24.3	Escherichia coli	562	0.00	YRPDADILAVTFDER	29664
2	gi|446438284	molecular chaperone DnaK [Escherichia coli]	453	24.3	Escherichia coli	562	2.64	YRPDADILAVTFDER	29791
2	gi|446438284	molecular chaperone DnaK [Escherichia coli]	453	24.3	Escherichia coli	562	4.27	IEASSGLSEEEIKK	1019
2	gi|446438284	molecular chaperone DnaK [Escherichia coli]	453	24.3	Escherichia coli	562	0.44	IEASSGLSEEEIKK	978
2	gi|446438284	molecular chaperone DnaK [Escherichia coli]	453	24.3	Escherichia coli	562	34.18	IEASSGLSEEEIKK	924
2	gi|446438284	molecular chaperone DnaK [Escherichia coli]	453	24.3	Escherichia coli	562	7.01	IINEPTAAALAYGLDKK	22616
2	gi|446438284	molecular chaperone DnaK [Escherichia coli]	453	24.3	Escherichia coli	562	0.71	LYTPQELSAMILQKMK	11481
2	gi|446438284	molecular chaperone DnaK [Escherichia coli]	453	24.3	Escherichia coli	562	26.35	IGLFGGAGVGK	18442
2	gi|446438284	molecular chaperone DnaK [Escherichia coli]	453	24.3	Escherichia coli	562	0.00	IGLFGGAGVGK	18316
2	gi|446438284	molecular chaperone DnaK [Escherichia coli]	453	24.3	Escherichia coli	562	7.82	IGLFGGAGVGK	18569
2	gi|446438284	molecular chaperone DnaK [Escherichia coli]	453	24.3	Escherichia coli	562	0.56	LVDLDSTIKGFAAICK	21117
2	gi|446438284	molecular chaperone DnaK [Escherichia coli]	453	24.3	Escherichia coli	562	0.56	LQGIAQQNSFK	3927
2	gi|446438284	molecular chaperone DnaK [Escherichia coli]	453	24.3	Escherichia coli	562	1.24	LQGIAQQNSFK	3791
2	gi|446438284	molecular chaperone DnaK [Escherichia coli]	453	24.3	Escherichia coli	562	3.90	PAGQVIAQYYEFLR	36024
2	gi|446438284	molecular chaperone DnaK [Escherichia coli]	453	24.3	Escherichia coli	562	3.41	PAGQVIAQYYEFLR	36015
2	gi|446438284	molecular chaperone DnaK [Escherichia coli]	453	24.3	Escherichia coli	562	0.02	PAGQVIAQYYEFLR	35974
2	gi|446438284	molecular chaperone DnaK [Escherichia coli]	453	24.3	Escherichia coli	562	0.53	VQNASYQVAAYLADEIAK	36479
2	gi|446438284	molecular chaperone DnaK [Escherichia coli]	453	24.3	Escherichia coli	562	21.96	VQNASYQVAAYLADEIAK	36411
2	gi|446438284	molecular chaperone DnaK [Escherichia coli]	453	24.3	Escherichia coli	562	90.19	VQNASYQVAAYLADEIAK	36430
2	gi|446438284	molecular chaperone DnaK [Escherichia coli]	453	24.3	Escherichia coli	562	58.80	VQNASYQVAAYLADEIAK	36455
2	gi|446438284	molecular chaperone DnaK [Escherichia coli]	453	24.3	Escherichia coli	562	77.08	LKDGEDPGYTLYDLSER	22427
2	gi|446438284	molecular chaperone DnaK [Escherichia coli]	453	24.3	Escherichia coli	562	15.65	LGPYEFICTGRPDEGIPAVCFK	35172
2	gi|446438284	molecular chaperone DnaK [Escherichia coli]	453	24.3	Escherichia coli	562	0.02	LGPYEFICTGRPDEGIPAVCFK	35283
2	gi|446438284	molecular chaperone DnaK [Escherichia coli]	453	24.3	Escherichia coli	562	46.22	LGPYEFICTGRPDEGIPAVCFK	35241
2	gi|446438284	molecular chaperone DnaK [Escherichia coli]	453	24.3	Escherichia coli	562	61.24	LGPYEFICTGRPDEGIPAVCFK	35101
2	gi|446438284	molecular chaperone DnaK [Escherichia coli]	453	24.3	Escherichia coli	562	0.31	IINEPTAAALAYGLDKR	23939
2	gi|446438284	molecular chaperone DnaK [Escherichia coli]	453	24.3	Escherichia coli	562	21.44	IINEPTAAALAYGLDKR	24059
2	gi|446438284	molecular chaperone DnaK [Escherichia coli]	453	24.3	Escherichia coli	562	90.84	NISTIAESK	16907
2	gi|446438284	molecular chaperone DnaK [Escherichia coli]	453	24.3	Escherichia coli	562	14.71	NISTIAESK	17034
2	gi|446438284	molecular chaperone DnaK [Escherichia coli]	453	24.3	Escherichia coli	562	13.42	YWDVELR	22447
2	gi|446438284	molecular chaperone DnaK [Escherichia coli]	453	24.3	Escherichia coli	562	0.06	YWDVELR	22311
2	gi|446438284	molecular chaperone DnaK [Escherichia coli]	453	24.3	Escherichia coli	562	2.64	EIPMRPGQLFMDPK	295
2	gi|446438284	molecular chaperone DnaK [Escherichia coli]	453	24.3	Escherichia coli	562	26.80	NWIDKEEYPQSAAIDLR	24783
2	gi|446438284	molecular chaperone DnaK [Escherichia coli]	453	24.3	Escherichia coli	562	8.32	NWIDKEEYPQSAAIDLR	25040
2	gi|446438284	molecular chaperone DnaK [Escherichia coli]	453	24.3	Escherichia coli	562	31.09	NWIDKEEYPQSAAIDLR	24910
2	gi|446438284	molecular chaperone DnaK [Escherichia coli]	453	24.3	Escherichia coli	562	17.96	LIEANTTIPTRK	1032
2	gi|446438284	molecular chaperone DnaK [Escherichia coli]	453	24.3	Escherichia coli	562	0.92	LIEANTTIPTRK	986
2	gi|446438285	molecular chaperone DnaK [Escherichia coli]	453	24.5	Escherichia coli	562	1.75	MVQDAEANAEEDR	4794
2	gi|446438285	molecular chaperone DnaK [Escherichia coli]	453	24.5	Escherichia coli	562	0.00
2	gi|446438285	molecular chaperone DnaK [Escherichia coli]	453	24.5	Escherichia coli	562	2.64	FQLTDIPAAPR	23743
2	gi|446438285	molecular chaperone DnaK [Escherichia coli]	453	24.5	Escherichia coli	562	4.27	FQLTDIPAAPR	24089
2	gi|446438285	molecular chaperone DnaK [Escherichia coli]	453	24.5	Escherichia coli	562	0.44	FQLTDIPAAPR	23836
2	gi|446438285	molecular chaperone DnaK [Escherichia coli]	453	24.5	Escherichia coli	562	34.18	TTPSVVSFK	6785
2	gi|446438285	molecular chaperone DnaK [Escherichia coli]	453	24.5	Escherichia coli	562	7.01	IINEPTAAALAYGIDK	29519
2	gi|446438285	molecular chaperone DnaK [Escherichia coli]	453	24.5	Escherichia coli	562	0.71	IINEPTAAALAYGIDK	29646
2	gi|446438285	molecular chaperone DnaK [Escherichia coli]	453	24.5	Escherichia coli	562	26.35	IINEPTAAALAYGIDK	29556
2	gi|446438285	molecular chaperone DnaK [Escherichia coli]	453	24.5	Escherichia coli	562	0.00	IINEPTAAALAYGIDK	29555
2	gi|446438285	molecular chaperone DnaK [Escherichia coli]	453	24.5	Escherichia coli	562	7.82	IINEPTAAALAYGIDK	29780
2	gi|446438285	molecular chaperone DnaK [Escherichia coli]	453	24.5	Escherichia coli	562	0.56	IINEPTAAALAYGIDK	29878
2	gi|446438285	molecular chaperone DnaK [Escherichia coli]	453	24.5	Escherichia coli	562	0.56	SQVFTTAADGQTSVEIK	18454
2	gi|446438285	molecular chaperone DnaK [Escherichia coli]	453	24.5	Escherichia coli	562	1.24	RIINEPTAAALAYGIDK	22832
2	gi|446438285	molecular chaperone DnaK [Escherichia coli]	453	24.5	Escherichia coli	562	3.90	SQIFSTAEDNQGAVTIR	17747
2	gi|446438285	molecular chaperone DnaK [Escherichia coli]	453	24.5	Escherichia coli	562	3.41	SQIFSTAEDNQGAVTIR	17864
2	gi|446438285	molecular chaperone DnaK [Escherichia coli]	453	24.5	Escherichia coli	562	0.02	NEVDQLLFQTDK	29994
2	gi|446438285	molecular chaperone DnaK [Escherichia coli]	453	24.5	Escherichia coli	562	0.53	NEVDQLLFQTDK	30123
2	gi|446438285	molecular chaperone DnaK [Escherichia coli]	453	24.5	Escherichia coli	562	21.96	NDPMAMQRIK	4784
2	gi|446438285	molecular chaperone DnaK [Escherichia coli]	453	24.5	Escherichia coli	562	90.19	GRVEGLIK	35360
2	gi|446438285	molecular chaperone DnaK [Escherichia coli]	453	24.5	Escherichia coli	562	58.80	EQSMVVTGRHK	2373
2	gi|446438285	molecular chaperone DnaK [Escherichia coli]	453	24.5	Escherichia coli	562	77.08	DGERLIGQPAK	26394
2	gi|446438285	molecular chaperone DnaK [Escherichia coli]	453	24.5	Escherichia coli	562	15.65	MPAVSDLVK	13039
2	gi|446438285	molecular chaperone DnaK [Escherichia coli]	453	24.5	Escherichia coli	562	0.02	LEHTIANLDNVAENTQAAESR	15822
2	gi|446438285	molecular chaperone DnaK [Escherichia coli]	453	24.5	Escherichia coli	562	46.22	LEHTIANLDNVAENTQAAESR	15563
2	gi|446438285	molecular chaperone DnaK [Escherichia coli]	453	24.5	Escherichia coli	562	61.24	LEHTIANLDNVAENTQAAESR	15695
2	gi|446438285	molecular chaperone DnaK [Escherichia coli]	453	24.5	Escherichia coli	562	0.31	LEHTIANLDNVAENTQAAESR	15686
2	gi|446438285	molecular chaperone DnaK [Escherichia coli]	453	24.5	Escherichia coli	562	21.44	LEHTIANLDNVAENTQAAESR	15430
2	gi|446438285	molecular chaperone DnaK [Escherichia coli]	453	24.5	Escherichia coli	562	90.84	VIDLLAPYLK	35599
2	gi|446438285	molecular chaperone DnaK [Escherichia coli]	453	24.5	Escherichia coli	562	14.71	VIDLLAPYLK	35683
2	gi|446438285	molecular chaperone DnaK [Escherichia coli]	453	24.5	Escherichia coli	562	13.42	VIDLLAPYLK	35651
2	gi|446438285	molecular chaperone DnaK [Escherichia coli]	453	24.5	Escherichia coli	562	0.06	VIDLLAPYLK	35551
2	gi|446438285	molecular chaperone DnaK [Escherichia coli]	453	24.5	Escherichia coli	562	2.64	CIAMDATEGLAR	14676
2	gi|446438285	molecular chaperone DnaK [Escherichia coli]	453	24.5	Escherichia coli	562	26.80	VGDEVEIVGLKDDVLK	26627
2	gi|446438285	molecular chaperone DnaK [Escherichia coli]	453	24.5	Escherichia coli	562	8.32	VGDEVEIVGLKDDVLK	26754
2	gi|446438285	molecular chaperone DnaK [Escherichia coli]	453	24.5	Escherichia coli	562	31.09	VGDEVEIVGLKDDVLK	26495
2	gi|446438285	molecular chaperone DnaK [Escherichia coli]	453	24.5	Escherichia coli	562	17.96	TVGAGVVSEIDD	20184
2	gi|446438285	molecular chaperone DnaK [Escherichia coli]	453	24.5	Escherichia coli	562	0.92	TVGAGVVSEIDD	20307
2	gi|446438286	molecular chaperone DnaK [Escherichia coli]	453	24.5	Escherichia coli	562	1.75	AEDYASIDAAPEER	9565
2	gi|446438286	molecular chaperone DnaK [Escherichia coli]	453	24.5	Escherichia coli	562	0.00	AEDYASIDAAPEER	9431
2	gi|446438286	molecular chaperone DnaK [Escherichia coli]	453	24.5	Escherichia coli	562	2.64	AEDYASIDAAPEER	9294
2	gi|446438286	molecular chaperone DnaK [Escherichia coli]	453	24.5	Escherichia coli	562	4.27	GIANSILIK	14922
2	gi|446438286	molecular chaperone DnaK [Escherichia coli]	453	24.5	Escherichia coli	562	0.44	GIANSILIK	14657
2	gi|446438286	molecular chaperone DnaK [Escherichia coli]	453	24.5	Escherichia coli	562	34.18	GIANSILIK	14786
2	gi|446438286	molecular chaperone DnaK [Escherichia coli]	453	24.5	Escherichia coli	562	7.01	DAGYTAVISHR	2938
2	gi|446438286	molecular chaperone DnaK [Escherichia coli]	453	24.5	Escherichia coli	562	0.71	DAGYTAVISHR	2824
2	gi|446438286	molecular chaperone DnaK [Escherichia coli]	453	24.5	Escherichia coli	562	26.35	IMIDLDGTENKSK	34600
2	gi|446438286	molecular chaperone DnaK [Escherichia coli]	453	24.5	Escherichia coli	562	0.00	AVAAVNGPIAQALIGK	28268
2	gi|446438286	molecular chaperone DnaK [Escherichia coli]	453	24.5	Escherichia coli	562	7.82	AVAAVNGPIAQALIGK	28237
2	gi|446438286	molecular chaperone DnaK [Escherichia coli]	453	24.5	Escherichia coli	562	0.56	AVAAVNGPIAQALIGK	28111
2	gi|446438286	molecular chaperone DnaK [Escherichia coli]	453	24.5	Escherichia coli	562	0.56	AVAAVNGPIAQALIGK	27978
2	gi|446438286	molecular chaperone DnaK [Escherichia coli]	453	24.5	Escherichia coli	562	1.24	AVAAVNGPIAQALIGK	28215
2	gi|446438286	molecular chaperone DnaK [Escherichia coli]	453	24.5	Escherichia coli	562	3.90	IEEALGEKAPYNGR	1949
2	gi|446438286	molecular chaperone DnaK [Escherichia coli]	453	24.5	Escherichia coli	562	3.41	IEEALGEKAPYNGR	1851
2	gi|446438286	molecular chaperone DnaK [Escherichia coli]	453	24.5	Escherichia coli	562	0.02	IQLVGDDLFVTNTK	32319
2	gi|446438286	molecular chaperone DnaK [Escherichia coli]	453	24.5	Escherichia coli	562	0.53	IQLVGDDLFVTNTK	32448
2	gi|446438286	molecular chaperone DnaK [Escherichia coli]	453	24.5	Escherichia coli	562	21.96	IQLVGDDLFVTNTK	32730
2	gi|446438286	molecular chaperone DnaK [Escherichia coli]	453	24.5	Escherichia coli	562	90.19	IQLVGDDLFVTNTK	32618
2	gi|446438286	molecular chaperone DnaK [Escherichia coli]	453	24.5	Escherichia coli	562	58.80	IQLVGDDLFVTNTK	32562
2	gi|446438286	molecular chaperone DnaK [Escherichia coli]	453	24.5	Escherichia coli	562	77.08	FNQIGSLTETLAAIK	35932
2	gi|446438286	molecular chaperone DnaK [Escherichia coli]	453	24.5	Escherichia coli	562	15.65	FNQIGSLTETLAAIK	35791
2	gi|446438286	molecular chaperone DnaK [Escherichia coli]	453	24.5	Escherichia coli	562	0.02	FNQIGSLTETLAAIK	35841
2	gi|446438286	molecular chaperone DnaK [Escherichia coli]	453	24.5	Escherichia coli	562	46.22	FNQIGSLTETLAAIK	35890
2	gi|446438286	molecular chaperone DnaK [Escherichia coli]	453	24.5	Escherichia coli	562	61.24	FNQIGSLTETLAAIK	35868
2	gi|446438286	molecular chaperone DnaK [Escherichia coli]	453	24.5	Escherichia coli	562	0.31	SGETEDATIADLAVGTAAGQIK	34393
2	gi|446438286	molecular chaperone DnaK [Escherichia coli]	453	24.5	Escherichia coli	562	21.44	SGETEDATIADLAVGTAAGQIK	34372
2	gi|446438286	molecular chaperone DnaK [Escherichia coli]	453	24.5	Escherichia coli	562	90.84	SGETEDATIADLAVGTAAGQIK	34478
2	gi|446438286	molecular chaperone DnaK [Escherichia coli]	453	24.5	Escherichia coli	562	14.71	TLPGIAAVSDK	11830
2	gi|446438286	molecular chaperone DnaK [Escherichia coli]	453	24.5	Escherichia coli	562	13.42	TLPGIAAVSDK	11691
2	gi|446438286	molecular chaperone DnaK [Escherichia coli]	453	24.5	Escherichia coli	562	0.06	TLPGIAAVSDK	11418
2	gi|446438286	molecular chaperone DnaK [Escherichia coli]	453	24.5	Escherichia coli	562	2.64	TLPGIAAVSDK	11562
2	gi|446438286	molecular chaperone DnaK [Escherichia coli]	453	24.5	Escherichia coli	562	26.80	ELSLRPVAER	2466
2	gi|446438286	molecular chaperone DnaK [Escherichia coli]	453	24.5	Escherichia coli	562	8.32	LTHISTGGGASLEYLEGK	17013
2	gi|446438286	molecular chaperone DnaK [Escherichia coli]	453	24.5	Escherichia coli	562	31.09	YWASLGDVFVNDAFGTAHR	36835
2	gi|446438286	molecular chaperone DnaK [Escherichia coli]	453	24.5	Escherichia coli	562	17.96	YWASLGDVFVNDAFGTAHR	36815
2	gi|446438286	molecular chaperone DnaK [Escherichia coli]	453	24.5	Escherichia coli	562	0.92	VGDEIEIVGLK	17924
2	gi|485843319	molecular chaperone DnaK [Escherichia coli]	453	25.2			1.75	VGDEIEIVGLK	17794
2	gi|485843319	molecular chaperone DnaK [Escherichia coli]	453	25.2			0.00	LLDEGQAGDNVGILLR	32100
2	gi|485843319	molecular chaperone DnaK [Escherichia coli]	453	25.2			2.64	LLDEGQAGDNVGILLR	31974
2	gi|485843319	molecular chaperone DnaK [Escherichia coli]	453	25.2			4.27	LLDEGQAGDNVGILLR	31978
2	gi|485843319	molecular chaperone DnaK [Escherichia coli]	453	25.2			0.44	LLDEGQAGDNVGILLR	31867
2	gi|485843319	molecular chaperone DnaK [Escherichia coli]	453	25.2			34.18	KLLDEGQAGDNVGILLR	24905
2	gi|485843319	molecular chaperone DnaK [Escherichia coli]	453	25.2			7.01	TGGAQATAYDQIDAAPEEKER	13555
2	gi|485843319	molecular chaperone DnaK [Escherichia coli]	453	25.2			0.71	TGGAQATAYDQIDAAPEEKER	13227
2	gi|485843319	molecular chaperone DnaK [Escherichia coli]	453	25.2			26.35	NGEFIEITEK	15222
2	gi|485843319	molecular chaperone DnaK [Escherichia coli]	453	25.2			0.00	NGEFIEITEK	15096
2	gi|485843319	molecular chaperone DnaK [Escherichia coli]	453	25.2			7.82	NGEFIEITEK	14968
2	gi|485843319	molecular chaperone DnaK [Escherichia coli]	453	25.2			0.56	EGEATLAPSLDLVGK	26866
2	gi|485843319	molecular chaperone DnaK [Escherichia coli]	453	25.2			0.56	EGEATLAPSLDLVGK	26736
2	gi|485843319	molecular chaperone DnaK [Escherichia coli]	453	25.2			1.24	EGEATLAPSLDLVGKI	35723
2	gi|485843319	molecular chaperone DnaK [Escherichia coli]	453	25.2			3.90	EGEATLAPSLDLVGKI	35805
2	gi|485843319	molecular chaperone DnaK [Escherichia coli]	453	25.2			3.41	EGEATLAPSLDLVGKI	35761
2	gi|485843319	molecular chaperone DnaK [Escherichia coli]	453	25.2			0.02	EGEATLAPSLDLVGKI	35852
2	gi|485843319	molecular chaperone DnaK [Escherichia coli]	453	25.2			0.53	EGEATLAPSLDLVGKI	35906
2	gi|485843319	molecular chaperone DnaK [Escherichia coli]	453	25.2			21.96	AAQYVASHPGEVCPAK	199
2	gi|485843319	molecular chaperone DnaK [Escherichia coli]	453	25.2			90.19	AAQYVASHPGEVCPAK	184
2	gi|485843319	molecular chaperone DnaK [Escherichia coli]	453	25.2			58.80	AAQYVASHPGEVCPAK	213
2	gi|485843319	molecular chaperone DnaK [Escherichia coli]	453	25.2			77.08	AAQYVASHPGEVCPAK	176
2	gi|485843319	molecular chaperone DnaK [Escherichia coli]	453	25.2			15.65	NGEFIEITEKDTEGR	14538
2	gi|485843319	molecular chaperone DnaK [Escherichia coli]	453	25.2			0.02	NGEFIEITEKDTEGR	14410
2	gi|485843319	molecular chaperone DnaK [Escherichia coli]	453	25.2			46.22	NGEFIEITEKDTEGR	14669
2	gi|485843319	molecular chaperone DnaK [Escherichia coli]	453	25.2			61.24	NGEFIEITEKDTEGR	14275
2	gi|485843319	molecular chaperone DnaK [Escherichia coli]	453	25.2			0.31	LGVDVYAVSTDTHFTHK	16285
2	gi|485843319	molecular chaperone DnaK [Escherichia coli]	453	25.2			21.44	LGVDVYAVSTDTHFTHK	16298
2	gi|485843319	molecular chaperone DnaK [Escherichia coli]	453	25.2			90.84	LGVDVYAVSTDTHFTHK	16429
2	gi|485843319	molecular chaperone DnaK [Escherichia coli]	453	25.2			14.71	LGVDVYAVSTDTHFTHK	16174
2	gi|485843319	molecular chaperone DnaK [Escherichia coli]	453	25.2			13.42	LGVDVYAVSTDTHFTHK	16558
2	gi|485843319	molecular chaperone DnaK [Escherichia coli]	453	25.2			0.06	VPAEYLPR	6676
2	gi|485843319	molecular chaperone DnaK [Escherichia coli]	453	25.2			2.64	LQQLVALLVR	33820
2	gi|485843319	molecular chaperone DnaK [Escherichia coli]	453	25.2			26.80	LQQLVALLVR	33906
2	gi|485843319	molecular chaperone DnaK [Escherichia coli]	453	25.2			8.32	LQQLVALLVR	33749
2	gi|485843319	molecular chaperone DnaK [Escherichia coli]	453	25.2			31.09	ELITEVAPQR	8935
2	gi|485843319	molecular chaperone DnaK [Escherichia coli]	453	25.2			17.96	ELITEVAPQR	8796
2	gi|485843319	molecular chaperone DnaK [Escherichia coli]	453	25.2			0.92	LLLTTPGIDAR	19905
2	gi|491242264	molecular chaperone DnaK [Shigella flexneri]	453	25.2			1.75	LLLTTPGIDAR	19786
2	gi|491242264	molecular chaperone DnaK [Shigella flexneri]	453	25.2			0.00	LLLTTPGIDAR	20027
2	gi|491242264	molecular chaperone DnaK [Shigella flexneri]	453	25.2			2.64	TYFVLNGTSSSNK	13163
2	gi|491242264	molecular chaperone DnaK [Shigella flexneri]	453	25.2			4.27	TYFVLNGTSSSNK	13290
2	gi|491242264	molecular chaperone DnaK [Shigella flexneri]	453	25.2			0.44	LAVIQLGTYDGTIYNAR	33333
2	gi|491242264	molecular chaperone DnaK [Shigella flexneri]	453	25.2			34.18	SNHHGALLQAGATPVYLETAR	12686
2	gi|491242264	molecular chaperone DnaK [Shigella flexneri]	453	25.2			7.01	SNHHGALLQAGATPVYLETAR	12554
2	gi|491242264	molecular chaperone DnaK [Shigella flexneri]	453	25.2			0.71	NPYGFIGGIDAHCFEESYLR	35839
2	gi|491242264	molecular chaperone DnaK [Shigella flexneri]	453	25.2			26.35	NPYGFIGGIDAHCFEESYLR	35789
2	gi|491242264	molecular chaperone DnaK [Shigella flexneri]	453	25.2			0.00	NPYGFIGGIDAHCFEESYLR	35905
2	gi|491242264	molecular chaperone DnaK [Shigella flexneri]	453	25.2			7.82	ALVDYVNQGNSAFDCPGHQGGEFFR	32069
2	gi|491242264	molecular chaperone DnaK [Shigella flexneri]	453	25.2			0.56	ALVDYVNQGNSAFDCPGHQGGEFFR	31946
2	gi|491242264	molecular chaperone DnaK [Shigella flexneri]	453	25.2			0.56	ALVDYVNQGNSAFDCPGHQGGEFFR	31836
2	gi|491242264	molecular chaperone DnaK [Shigella flexneri]	453	25.2			1.24	AAAPSGASTGTREALELR	21147
2	gi|491242264	molecular chaperone DnaK [Shigella flexneri]	453	25.2			3.90	IAVYSSLIK	17688
2	gi|491242264	molecular chaperone DnaK [Shigella flexneri]	453	25.2			3.41	IAVYSSLIK	17819
2	gi|491242264	molecular chaperone DnaK [Shigella flexneri]	453	25.2			0.02	IAVYSSLIK	17944
2	gi|491242264	molecular chaperone DnaK [Shigella flexneri]	453	25.2			0.53	LVDAINQLR	13208
2	gi|491242264	molecular chaperone DnaK [Shigella flexneri]	453	25.2			21.96	LVDAINQLR	12943
2	gi|491242264	molecular chaperone DnaK [Shigella flexneri]	453	25.2			90.19	LVDAINQLR	13073
2	gi|491242264	molecular chaperone DnaK [Shigella flexneri]	453	25.2			58.80	IEEDLLGTR	12253
2	gi|491242264	molecular chaperone DnaK [Shigella flexneri]	453	25.2			77.08	IEEDLLGTR	12113
2	gi|491242264	molecular chaperone DnaK [Shigella flexneri]	453	25.2			15.65	AVEFQDILK	25672
2	gi|491242264	molecular chaperone DnaK [Shigella flexneri]	453	25.2			0.02	ISDIPEFVR	21212
2	gi|491242264	molecular chaperone DnaK [Shigella flexneri]	453	25.2			46.22	ISDIPEFVR	21075
2	gi|491242264	molecular chaperone DnaK [Shigella flexneri]	453	25.2			61.24	ISDIPEFVR	20943
2	gi|491242264	molecular chaperone DnaK [Shigella flexneri]	453	25.2			0.31	AIENFYISNNK	14743
2	gi|491242264	molecular chaperone DnaK [Shigella flexneri]	453	25.2			21.44	AIENFYISNNK	14878
2	gi|491242264	molecular chaperone DnaK [Shigella flexneri]	453	25.2			90.84	AIENFYISNNK	15008
2	gi|491242264	molecular chaperone DnaK [Shigella flexneri]	453	25.2			14.71	EVPADAYYGVHTLR	13011
2	gi|491242264	molecular chaperone DnaK [Shigella flexneri]	453	25.2			13.42	EVPADAYYGVHTLR	12757
2	gi|491242264	molecular chaperone DnaK [Shigella flexneri]	453	25.2			0.06	EVPADAYYGVHTLR	12787
2	gi|491242264	molecular chaperone DnaK [Shigella flexneri]	453	25.2			2.64	EVPADAYYGVHTLR	13145
2	gi|491242264	molecular chaperone DnaK [Shigella flexneri]	453	25.2			26.80	EVPADAYYGVHTLR	12884
2	gi|491242264	molecular chaperone DnaK [Shigella flexneri]	453	25.2			8.32	GEYQYLNPNDHVNK	4072
2	gi|491242264	molecular chaperone DnaK [Shigella flexneri]	453	25.2			31.09	GEYQYLNPNDHVNK	4205
2	gi|491242264	molecular chaperone DnaK [Shigella flexneri]	453	25.2			17.96	VNPVVPEVVNQVCFK	29091
2	gi|491242264	molecular chaperone DnaK [Shigella flexneri]	453	25.2			0.92	VNPVVPEVVNQVCFK	29498
3	gi|443453	Chain A, Crystal Structure Of Escherichia Coli L-Asparaginase, An Enzyme Used In Cancer Therapy	434	32.8	Escherichia coli	562	0.04	VNPVVPEVVNQVCFK	29269
3	gi|443453	Chain A, Crystal Structure Of Escherichia Coli L-Asparaginase, An Enzyme Used In Cancer Therapy	434	32.8	Escherichia coli	562	24.78	VNPVVPEVVNQVCFK	29369
3	gi|443453	Chain A, Crystal Structure Of Escherichia Coli L-Asparaginase, An Enzyme Used In Cancer Therapy	434	32.8	Escherichia coli	562	12.43	VNPVVPEVVNQVCFK	29132
3	gi|443453	Chain A, Crystal Structure Of Escherichia Coli L-Asparaginase, An Enzyme Used In Cancer Therapy	434	32.8	Escherichia coli	562	18.46	SVANAIIAACDEVLNNGK	36198
3	gi|443453	Chain A, Crystal Structure Of Escherichia Coli L-Asparaginase, An Enzyme Used In Cancer Therapy	434	32.8	Escherichia coli	562	0.00	SVANAIIAACDEVLNNGK	36176
3	gi|443453	Chain A, Crystal Structure Of Escherichia Coli L-Asparaginase, An Enzyme Used In Cancer Therapy	434	32.8	Escherichia coli	562	0.00	SVANAIIAACDEVLNNGK	36142
3	gi|443453	Chain A, Crystal Structure Of Escherichia Coli L-Asparaginase, An Enzyme Used In Cancer Therapy	434	32.8	Escherichia coli	562	18.67	HYAHVDCPGHADYIK	163
3	gi|443453	Chain A, Crystal Structure Of Escherichia Coli L-Asparaginase, An Enzyme Used In Cancer Therapy	434	32.8	Escherichia coli	562	0.35	DLLTQYDFPGDDTPIVR	34528
3	gi|443453	Chain A, Crystal Structure Of Escherichia Coli L-Asparaginase, An Enzyme Used In Cancer Therapy	434	32.8	Escherichia coli	562	16.37	DLLTQYDFPGDDTPIVR	34290
3	gi|443453	Chain A, Crystal Structure Of Escherichia Coli L-Asparaginase, An Enzyme Used In Cancer Therapy	434	32.8	Escherichia coli	562	3.83	DLLTQYDFPGDDTPIVR	34380
3	gi|443453	Chain A, Crystal Structure Of Escherichia Coli L-Asparaginase, An Enzyme Used In Cancer Therapy	434	32.8	Escherichia coli	562	37.85	DLLTQYDFPGDDTPIVR	34464
3	gi|443453	Chain A, Crystal Structure Of Escherichia Coli L-Asparaginase, An Enzyme Used In Cancer Therapy	434	32.8	Escherichia coli	562	63.56	DLLTQYDFPGDDTPIVR	34583
3	gi|443453	Chain A, Crystal Structure Of Escherichia Coli L-Asparaginase, An Enzyme Used In Cancer Therapy	434	32.8	Escherichia coli	562	0.00	DLLTQYDFPGDDTPIVR	34508
3	gi|443453	Chain A, Crystal Structure Of Escherichia Coli L-Asparaginase, An Enzyme Used In Cancer Therapy	434	32.8	Escherichia coli	562	0.53	DLLTQYDFPGDDTPIVR	34390
3	gi|443453	Chain A, Crystal Structure Of Escherichia Coli L-Asparaginase, An Enzyme Used In Cancer Therapy	434	32.8	Escherichia coli	562	35.85	DLLTQYDFPGDDTPIVR	34284
3	gi|443453	Chain A, Crystal Structure Of Escherichia Coli L-Asparaginase, An Enzyme Used In Cancer Therapy	434	32.8	Escherichia coli	562	0.00	DLLTQYDFPGDDTPIVR	34297
3	gi|443453	Chain A, Crystal Structure Of Escherichia Coli L-Asparaginase, An Enzyme Used In Cancer Therapy	434	32.8	Escherichia coli	562	18.00	IVAALPTIK	15268
3	gi|443453	Chain A, Crystal Structure Of Escherichia Coli L-Asparaginase, An Enzyme Used In Cancer Therapy	434	32.8	Escherichia coli	562	24.15	IVAALPTIK	15147
3	gi|443453	Chain A, Crystal Structure Of Escherichia Coli L-Asparaginase, An Enzyme Used In Cancer Therapy	434	32.8	Escherichia coli	562	35.26	AILLSHLGR	7513
3	gi|443453	Chain A, Crystal Structure Of Escherichia Coli L-Asparaginase, An Enzyme Used In Cancer Therapy	434	32.8	Escherichia coli	562	0.25	AILLSHLGR	7373
3	gi|443453	Chain A, Crystal Structure Of Escherichia Coli L-Asparaginase, An Enzyme Used In Cancer Therapy	434	32.8	Escherichia coli	562	5.77	VSDKIGVIENLIPK	29265
3	gi|443453	Chain A, Crystal Structure Of Escherichia Coli L-Asparaginase, An Enzyme Used In Cancer Therapy	434	32.8	Escherichia coli	562	0.00	VSDKIGVIENLIPK	29527
3	gi|443453	Chain A, Crystal Structure Of Escherichia Coli L-Asparaginase, An Enzyme Used In Cancer Therapy	434	32.8	Escherichia coli	562	0.00	VSDKIGVIENLIPK	29396
3	gi|443453	Chain A, Crystal Structure Of Escherichia Coli L-Asparaginase, An Enzyme Used In Cancer Therapy	434	32.8	Escherichia coli	562	95.14	ADAFAVIVK	17130
3	gi|443453	Chain A, Crystal Structure Of Escherichia Coli L-Asparaginase, An Enzyme Used In Cancer Therapy	434	32.8	Escherichia coli	562	59.29	ADAFAVIVK	17496
3	gi|443453	Chain A, Crystal Structure Of Escherichia Coli L-Asparaginase, An Enzyme Used In Cancer Therapy	434	32.8	Escherichia coli	562	71.88	ADAFAVIVK	17369
3	gi|443453	Chain A, Crystal Structure Of Escherichia Coli L-Asparaginase, An Enzyme Used In Cancer Therapy	434	32.8	Escherichia coli	562	39.44	ADAFAVIVK	17248
3	gi|443453	Chain A, Crystal Structure Of Escherichia Coli L-Asparaginase, An Enzyme Used In Cancer Therapy	434	32.8	Escherichia coli	562	57.28	MRHPLVMGNWK	25371
3	gi|2392782	Chain A, Asparaginase From E. Coli, Mutant T89v With Covalently Bound Aspartate	434	32.8	Escherichia coli	562	0.04	MRHPLVMGNWK	19457
3	gi|2392782	Chain A, Asparaginase From E. Coli, Mutant T89v With Covalently Bound Aspartate	434	32.8	Escherichia coli	562	24.78	MRHPLVMGNWK	19581
3	gi|2392782	Chain A, Asparaginase From E. Coli, Mutant T89v With Covalently Bound Aspartate	434	32.8	Escherichia coli	562	12.43	DIGAQYIIIGHSER	19869
3	gi|2392782	Chain A, Asparaginase From E. Coli, Mutant T89v With Covalently Bound Aspartate	434	32.8	Escherichia coli	562	18.46	DIGAQYIIIGHSER	19712
3	gi|2392782	Chain A, Asparaginase From E. Coli, Mutant T89v With Covalently Bound Aspartate	434	32.8	Escherichia coli	562	0.00	DIGAQYIIIGHSER	19746
3	gi|2392782	Chain A, Asparaginase From E. Coli, Mutant T89v With Covalently Bound Aspartate	434	32.8	Escherichia coli	562	0.00	DIGAQYIIIGHSER	19618
3	gi|2392782	Chain A, Asparaginase From E. Coli, Mutant T89v With Covalently Bound Aspartate	434	32.8	Escherichia coli	562	18.67	EQGLTPVLCIGETEAENEAGKTEEVCAR	31316
3	gi|2392782	Chain A, Asparaginase From E. Coli, Mutant T89v With Covalently Bound Aspartate	434	32.8	Escherichia coli	562	0.35	EQGLTPVLCIGETEAENEAGKTEEVCAR	31417
3	gi|2392782	Chain A, Asparaginase From E. Coli, Mutant T89v With Covalently Bound Aspartate	434	32.8	Escherichia coli	562	16.37	EQGLTPVLCIGETEAENEAGKTEEVCAR	31465
3	gi|2392782	Chain A, Asparaginase From E. Coli, Mutant T89v With Covalently Bound Aspartate	434	32.8	Escherichia coli	562	3.83	EQGLTPVLCIGETEAENEAGKTEEVCAR	31498
3	gi|2392782	Chain A, Asparaginase From E. Coli, Mutant T89v With Covalently Bound Aspartate	434	32.8	Escherichia coli	562	37.85	SLITDIYAR	24672
3	gi|2392782	Chain A, Asparaginase From E. Coli, Mutant T89v With Covalently Bound Aspartate	434	32.8	Escherichia coli	562	63.56	SLITDIYAR	24732
3	gi|2392782	Chain A, Asparaginase From E. Coli, Mutant T89v With Covalently Bound Aspartate	434	32.8	Escherichia coli	562	0.00	SLITDIYAR	24602
3	gi|2392782	Chain A, Asparaginase From E. Coli, Mutant T89v With Covalently Bound Aspartate	434	32.8	Escherichia coli	562	0.53	SLITDIYAR	24865
3	gi|2392782	Chain A, Asparaginase From E. Coli, Mutant T89v With Covalently Bound Aspartate	434	32.8	Escherichia coli	562	35.85	IEDQLGDVAQYK	15254
3	gi|2392782	Chain A, Asparaginase From E. Coli, Mutant T89v With Covalently Bound Aspartate	434	32.8	Escherichia coli	562	0.00	LFGSIGTR	8990
3	gi|2392782	Chain A, Asparaginase From E. Coli, Mutant T89v With Covalently Bound Aspartate	434	32.8	Escherichia coli	562	18.00	LFGSIGTR	9126
3	gi|2392782	Chain A, Asparaginase From E. Coli, Mutant T89v With Covalently Bound Aspartate	434	32.8	Escherichia coli	562	24.15	LFGSIGTR	8852
3	gi|2392782	Chain A, Asparaginase From E. Coli, Mutant T89v With Covalently Bound Aspartate	434	32.8	Escherichia coli	562	35.26	NIEFFEAR	21425
3	gi|2392782	Chain A, Asparaginase From E. Coli, Mutant T89v With Covalently Bound Aspartate	434	32.8	Escherichia coli	562	0.25	LAEVLAAANAR	8383
3	gi|2392782	Chain A, Asparaginase From E. Coli, Mutant T89v With Covalently Bound Aspartate	434	32.8	Escherichia coli	562	5.77	LAEVLAAANAR	8079
3	gi|2392782	Chain A, Asparaginase From E. Coli, Mutant T89v With Covalently Bound Aspartate	434	32.8	Escherichia coli	562	0.00	LAEVLAAANAR	8080
3	gi|2392782	Chain A, Asparaginase From E. Coli, Mutant T89v With Covalently Bound Aspartate	434	32.8	Escherichia coli	562	0.00	LAEVLAAANAR	8214
3	gi|2392782	Chain A, Asparaginase From E. Coli, Mutant T89v With Covalently Bound Aspartate	434	32.8	Escherichia coli	562	95.14	INALETVTIASK	18208
3	gi|2392782	Chain A, Asparaginase From E. Coli, Mutant T89v With Covalently Bound Aspartate	434	32.8	Escherichia coli	562	59.29	INALETVTIASK	18072
3	gi|2392782	Chain A, Asparaginase From E. Coli, Mutant T89v With Covalently Bound Aspartate	434	32.8	Escherichia coli	562	71.88	AGDEGKLFGSIGTR	11711
3	gi|2392782	Chain A, Asparaginase From E. Coli, Mutant T89v With Covalently Bound Aspartate	434	32.8	Escherichia coli	562	39.44	VANLGSLGDQVNVK	16072
3	gi|2392782	Chain A, Asparaginase From E. Coli, Mutant T89v With Covalently Bound Aspartate	434	32.8	Escherichia coli	562	57.28	VANLGSLGDQVNVK	16198
3	gi|13399487	Chain A, Crystal Structure Analysis Of E. Coli L-asparaginase Ii (y25f Mutant)	434	32.8	Escherichia coli	562	0.04	DIADAVTAAGVEVAK	29081
3	gi|13399487	Chain A, Crystal Structure Analysis Of E. Coli L-asparaginase Ii (y25f Mutant)	434	32.8	Escherichia coli	562	24.78	DIADAVTAAGVEVAK	29214
3	gi|13399487	Chain A, Crystal Structure Analysis Of E. Coli L-asparaginase Ii (y25f Mutant)	434	32.8	Escherichia coli	562	12.43	DIADAVTAAGVEVAK	29331
3	gi|13399487	Chain A, Crystal Structure Analysis Of E. Coli L-asparaginase Ii (y25f Mutant)	434	32.8	Escherichia coli	562	18.46	TSFDVVLK	16045
3	gi|13399487	Chain A, Crystal Structure Analysis Of E. Coli L-asparaginase Ii (y25f Mutant)	434	32.8	Escherichia coli	562	0.00	TSFDVVLK	16557
3	gi|13399487	Chain A, Crystal Structure Analysis Of E. Coli L-asparaginase Ii (y25f Mutant)	434	32.8	Escherichia coli	562	0.00	TSFDVVLK	16428
3	gi|13399487	Chain A, Crystal Structure Analysis Of E. Coli L-asparaginase Ii (y25f Mutant)	434	32.8	Escherichia coli	562	18.67	TSFDVVLK	16296
3	gi|13399487	Chain A, Crystal Structure Analysis Of E. Coli L-asparaginase Ii (y25f Mutant)	434	32.8	Escherichia coli	562	0.35	TSFDVVLK	16172
3	gi|13399487	Chain A, Crystal Structure Analysis Of E. Coli L-asparaginase Ii (y25f Mutant)	434	32.8	Escherichia coli	562	16.37	TSFDVVLK	16679
3	gi|13399487	Chain A, Crystal Structure Analysis Of E. Coli L-asparaginase Ii (y25f Mutant)	434	32.8	Escherichia coli	562	3.83	TSFDVVLK	15921
3	gi|13399487	Chain A, Crystal Structure Analysis Of E. Coli L-asparaginase Ii (y25f Mutant)	434	32.8	Escherichia coli	562	37.85	DLVDGAPSTVK	5334
3	gi|13399487	Chain A, Crystal Structure Analysis Of E. Coli L-asparaginase Ii (y25f Mutant)	434	32.8	Escherichia coli	562	63.56	DLVDGAPSTVK	5399
3	gi|13399487	Chain A, Crystal Structure Analysis Of E. Coli L-asparaginase Ii (y25f Mutant)	434	32.8	Escherichia coli	562	0.00	DLVDGAPSTVK	5540
3	gi|13399487	Chain A, Crystal Structure Analysis Of E. Coli L-asparaginase Ii (y25f Mutant)	434	32.8	Escherichia coli	562	0.53	DLVDGAPSTVK	5260
3	gi|13399487	Chain A, Crystal Structure Analysis Of E. Coli L-asparaginase Ii (y25f Mutant)	434	32.8	Escherichia coli	562	35.85	EVNELATILK	25490
3	gi|13399487	Chain A, Crystal Structure Analysis Of E. Coli L-asparaginase Ii (y25f Mutant)	434	32.8	Escherichia coli	562	0.00	EVNELATILK	25614
3	gi|13399487	Chain A, Crystal Structure Analysis Of E. Coli L-asparaginase Ii (y25f Mutant)	434	32.8	Escherichia coli	562	18.00	EVNELATILK	25352
3	gi|13399487	Chain A, Crystal Structure Analysis Of E. Coli L-asparaginase Ii (y25f Mutant)	434	32.8	Escherichia coli	562	24.15	TLEEAGAEVELK	13321
3	gi|13399487	Chain A, Crystal Structure Analysis Of E. Coli L-asparaginase Ii (y25f Mutant)	434	32.8	Escherichia coli	562	35.26	TLEEAGAEVELK	12297
3	gi|13399487	Chain A, Crystal Structure Analysis Of E. Coli L-asparaginase Ii (y25f Mutant)	434	32.8	Escherichia coli	562	0.25	TLEEAGAEVELK	11963
3	gi|13399487	Chain A, Crystal Structure Analysis Of E. Coli L-asparaginase Ii (y25f Mutant)	434	32.8	Escherichia coli	562	5.77	TLEEAGAEVELK	12495
3	gi|13399487	Chain A, Crystal Structure Analysis Of E. Coli L-asparaginase Ii (y25f Mutant)	434	32.8	Escherichia coli	562	0.00	TLEEAGAEVELK	12001
3	gi|13399487	Chain A, Crystal Structure Analysis Of E. Coli L-asparaginase Ii (y25f Mutant)	434	32.8	Escherichia coli	562	0.00	TLEEAGAEVELK	12100
3	gi|13399487	Chain A, Crystal Structure Analysis Of E. Coli L-asparaginase Ii (y25f Mutant)	434	32.8	Escherichia coli	562	95.14	TLEEAGAEVELK	12364
3	gi|13399487	Chain A, Crystal Structure Analysis Of E. Coli L-asparaginase Ii (y25f Mutant)	434	32.8	Escherichia coli	562	59.29	TLEEAGAEVELK	12232
3	gi|13399487	Chain A, Crystal Structure Analysis Of E. Coli L-asparaginase Ii (y25f Mutant)	434	32.8	Escherichia coli	562	71.88	TLEEAGAEVELK	12629
3	gi|13399487	Chain A, Crystal Structure Analysis Of E. Coli L-asparaginase Ii (y25f Mutant)	434	32.8	Escherichia coli	562	39.44	TLEEAGAEVELK	12798
3	gi|13399487	Chain A, Crystal Structure Analysis Of E. Coli L-asparaginase Ii (y25f Mutant)	434	32.8	Escherichia coli	562	57.28	TLEEAGAEVELK	12958
3	gi|34809562	Chain A, Crystal Structure Of Trigonal Form Of D90e Mutant Of Escherichia Coli Asparaginase Ii	434	32.8	Escherichia coli	562	0.04	AFAEQLVNLTVK	30907
3	gi|34809562	Chain A, Crystal Structure Of Trigonal Form Of D90e Mutant Of Escherichia Coli Asparaginase Ii	434	32.8	Escherichia coli	562	24.78	AFAEQLVNLTVK	30789
3	gi|34809562	Chain A, Crystal Structure Of Trigonal Form Of D90e Mutant Of Escherichia Coli Asparaginase Ii	434	32.8	Escherichia coli	562	12.43	AFAEQLVNLTVK	30441
3	gi|34809562	Chain A, Crystal Structure Of Trigonal Form Of D90e Mutant Of Escherichia Coli Asparaginase Ii	434	32.8	Escherichia coli	562	18.46	AFAEQLVNLTVK	30549
3	gi|34809562	Chain A, Crystal Structure Of Trigonal Form Of D90e Mutant Of Escherichia Coli Asparaginase Ii	434	32.8	Escherichia coli	562	0.00	AFAEQLVNLTVK	30660
3	gi|34809562	Chain A, Crystal Structure Of Trigonal Form Of D90e Mutant Of Escherichia Coli Asparaginase Ii	434	32.8	Escherichia coli	562	0.00	AFAEQLVNLTVK	30529
3	gi|34809562	Chain A, Crystal Structure Of Trigonal Form Of D90e Mutant Of Escherichia Coli Asparaginase Ii	434	32.8	Escherichia coli	562	18.67	EEYGIEPAAAAVAVAAGPAAGAAAAEEK	34969
3	gi|34809562	Chain A, Crystal Structure Of Trigonal Form Of D90e Mutant Of Escherichia Coli Asparaginase Ii	434	32.8	Escherichia coli	562	0.35	EEYGIEPAAAAVAVAAGPAAGAAAAEEK	34884
3	gi|34809562	Chain A, Crystal Structure Of Trigonal Form Of D90e Mutant Of Escherichia Coli Asparaginase Ii	434	32.8	Escherichia coli	562	16.37	TLDEGIAGDNVGVLLR	34994
3	gi|34809562	Chain A, Crystal Structure Of Trigonal Form Of D90e Mutant Of Escherichia Coli Asparaginase Ii	434	32.8	Escherichia coli	562	3.83	TLDEGIAGDNVGVLLR	34937
3	gi|34809562	Chain A, Crystal Structure Of Trigonal Form Of D90e Mutant Of Escherichia Coli Asparaginase Ii	434	32.8	Escherichia coli	562	37.85	TLDEGIAGDNVGVLLR	34858
3	gi|34809562	Chain A, Crystal Structure Of Trigonal Form Of D90e Mutant Of Escherichia Coli Asparaginase Ii	434	32.8	Escherichia coli	562	63.56	TLDEGIAGDNVGVLLR	34788
3	gi|34809562	Chain A, Crystal Structure Of Trigonal Form Of D90e Mutant Of Escherichia Coli Asparaginase Ii	434	32.8	Escherichia coli	562	0.00	TLDEGIAGDNVGVLLR	34745
3	gi|34809562	Chain A, Crystal Structure Of Trigonal Form Of D90e Mutant Of Escherichia Coli Asparaginase Ii	434	32.8	Escherichia coli	562	0.53	GITINTAHVEYQTANR	8085
3	gi|34809562	Chain A, Crystal Structure Of Trigonal Form Of D90e Mutant Of Escherichia Coli Asparaginase Ii	434	32.8	Escherichia coli	562	35.85	TPIIAGNWK	13104
3	gi|34809562	Chain A, Crystal Structure Of Trigonal Form Of D90e Mutant Of Escherichia Coli Asparaginase Ii	434	32.8	Escherichia coli	562	0.00	TPIIAGNWK	12842
3	gi|34809562	Chain A, Crystal Structure Of Trigonal Form Of D90e Mutant Of Escherichia Coli Asparaginase Ii	434	32.8	Escherichia coli	562	18.00	TPIIAGNWK	12974
3	gi|34809562	Chain A, Crystal Structure Of Trigonal Form Of D90e Mutant Of Escherichia Coli Asparaginase Ii	434	32.8	Escherichia coli	562	24.15	TATSDQAEEICAVVR	16805
3	gi|34809562	Chain A, Crystal Structure Of Trigonal Form Of D90e Mutant Of Escherichia Coli Asparaginase Ii	434	32.8	Escherichia coli	562	35.26	TATSDQAEEICAVVR	16675
3	gi|34809562	Chain A, Crystal Structure Of Trigonal Form Of D90e Mutant Of Escherichia Coli Asparaginase Ii	434	32.8	Escherichia coli	562	0.25	TATSDQAEEICAVVR	16553
3	gi|34809562	Chain A, Crystal Structure Of Trigonal Form Of D90e Mutant Of Escherichia Coli Asparaginase Ii	434	32.8	Escherichia coli	562	5.77	TATSDQAEEICAVVR	16628
3	gi|34809562	Chain A, Crystal Structure Of Trigonal Form Of D90e Mutant Of Escherichia Coli Asparaginase Ii	434	32.8	Escherichia coli	562	0.00	SILSELVR	29458
3	gi|34809562	Chain A, Crystal Structure Of Trigonal Form Of D90e Mutant Of Escherichia Coli Asparaginase Ii	434	32.8	Escherichia coli	562	0.00	DAQSALTVSETTFGR	23753
3	gi|34809562	Chain A, Crystal Structure Of Trigonal Form Of D90e Mutant Of Escherichia Coli Asparaginase Ii	434	32.8	Escherichia coli	562	95.14	DAQSALTVSETTFGR	23601
3	gi|34809562	Chain A, Crystal Structure Of Trigonal Form Of D90e Mutant Of Escherichia Coli Asparaginase Ii	434	32.8	Escherichia coli	562	59.29	DAQSALTVSETTFGR	23729
3	gi|34809562	Chain A, Crystal Structure Of Trigonal Form Of D90e Mutant Of Escherichia Coli Asparaginase Ii	434	32.8	Escherichia coli	562	71.88	DFNEALVHQVVVAYAAGAR	36648
3	gi|34809562	Chain A, Crystal Structure Of Trigonal Form Of D90e Mutant Of Escherichia Coli Asparaginase Ii	434	32.8	Escherichia coli	562	39.44	DFNEALVHQVVVAYAAGAR	36635
3	gi|34809562	Chain A, Crystal Structure Of Trigonal Form Of D90e Mutant Of Escherichia Coli Asparaginase Ii	434	32.8	Escherichia coli	562	57.28	QDDAAVSAALEK	4734
3	gi|198042458	L-asparaginase II [Escherichia coli]	434	34.1	Escherichia coli	562	0.04	QDDAAVSAALEK	4859
3	gi|198042458	L-asparaginase II [Escherichia coli]	434	34.1	Escherichia coli	562	24.78	QDDAAVSAALEK	4596
3	gi|198042458	L-asparaginase II [Escherichia coli]	434	34.1	Escherichia coli	562	12.43	QDDAAVSAALEK	5715
3	gi|198042458	L-asparaginase II [Escherichia coli]	434	34.1	Escherichia coli	562	18.46	IEASSGLSQEEIDRMK	34688
3	gi|198042458	L-asparaginase II [Escherichia coli]	434	34.1	Escherichia coli	562	0.00	IEEALGSTAEYK	5758
3	gi|198042458	L-asparaginase II [Escherichia coli]	434	34.1	Escherichia coli	562	0.00	IEEALGSTAEYK	6038
3	gi|198042458	L-asparaginase II [Escherichia coli]	434	34.1	Escherichia coli	562	18.67	IEEALGSTAEYK	5898
3	gi|198042458	L-asparaginase II [Escherichia coli]	434	34.1	Escherichia coli	562	0.35	LYELCEIAR	20247
3	gi|198042458	L-asparaginase II [Escherichia coli]	434	34.1	Escherichia coli	562	16.37	LYELCEIAR	20412
3	gi|198042458	L-asparaginase II [Escherichia coli]	434	34.1	Escherichia coli	562	3.83	KGPLNLPNLTR	12968
3	gi|198042458	L-asparaginase II [Escherichia coli]	434	34.1	Escherichia coli	562	37.85	KGPLNLPNLTR	13099
3	gi|198042458	L-asparaginase II [Escherichia coli]	434	34.1	Escherichia coli	562	63.56	ETFADIGQTLAK	25169
3	gi|198042458	L-asparaginase II [Escherichia coli]	434	34.1	Escherichia coli	562	0.00	ETFADIGQTLAK	25037
3	gi|198042458	L-asparaginase II [Escherichia coli]	434	34.1	Escherichia coli	562	0.53	ETFADIGQTLAK	25308
3	gi|198042458	L-asparaginase II [Escherichia coli]	434	34.1	Escherichia coli	562	35.85	EELTNGGYNIGR	8295
3	gi|198042458	L-asparaginase II [Escherichia coli]	434	34.1	Escherichia coli	562	0.00	EELTNGGYNIGR	8156
3	gi|198042458	L-asparaginase II [Escherichia coli]	434	34.1	Escherichia coli	562	18.00	ATGLDALFDATIK	36383
3	gi|198042458	L-asparaginase II [Escherichia coli]	434	34.1	Escherichia coli	562	24.15	ATGLDALFDATIK	36326
3	gi|198042458	L-asparaginase II [Escherichia coli]	434	34.1	Escherichia coli	562	35.26	ATGLDALFDATIK	36301
3	gi|198042458	L-asparaginase II [Escherichia coli]	434	34.1	Escherichia coli	562	0.25	IADIYANCGITK	11234
3	gi|198042458	L-asparaginase II [Escherichia coli]	434	34.1	Escherichia coli	562	5.77	IADIYANCGITK	11103
3	gi|198042458	L-asparaginase II [Escherichia coli]	434	34.1	Escherichia coli	562	0.00	IADIYANCGITKK	3168
3	gi|198042458	L-asparaginase II [Escherichia coli]	434	34.1	Escherichia coli	562	0.00	DVAGYAAGLELFDR	36627
3	gi|198042458	L-asparaginase II [Escherichia coli]	434	34.1	Escherichia coli	562	95.14	DVAGYAAGLELFDR	36644
3	gi|198042458	L-asparaginase II [Escherichia coli]	434	34.1	Escherichia coli	562	59.29	FGDVGADTLGHIAEACAK	22463
3	gi|198042458	L-asparaginase II [Escherichia coli]	434	34.1	Escherichia coli	562	71.88	FGDVGADTLGHIAEACAK	22322
3	gi|198042458	L-asparaginase II [Escherichia coli]	434	34.1	Escherichia coli	562	39.44	TGNRHDLAVEPPAPTVLQK	7365
3	gi|198042458	L-asparaginase II [Escherichia coli]	434	34.1	Escherichia coli	562	57.28	IEASSGLTDAEIQR	9800
3	gi|446316245	L-asparaginase [Escherichia coli]	434	30.7	Escherichia coli	562	0.04	IEASSGLTDAEIQR	9815
3	gi|446316245	L-asparaginase [Escherichia coli]	434	30.7	Escherichia coli	562	24.78	IEASSGLTDAEIQR	3135
3	gi|446316245	L-asparaginase [Escherichia coli]	434	30.7	Escherichia coli	562	12.43	IEASSGLTDAEIQR	3052
3	gi|446316245	L-asparaginase [Escherichia coli]	434	30.7	Escherichia coli	562	18.46	AGDDAAGLAISEK	4734
3	gi|446316245	L-asparaginase [Escherichia coli]	434	30.7	Escherichia coli	562	0.00	AGDDAAGLAISEK	4859
3	gi|446316245	L-asparaginase [Escherichia coli]	434	30.7	Escherichia coli	562	0.00	AGDDAAGLAISEK	5002
3	gi|446316245	L-asparaginase [Escherichia coli]	434	30.7	Escherichia coli	562	18.67	AGDDAAGLAISEK	4596
3	gi|446316245	L-asparaginase [Escherichia coli]	434	30.7	Escherichia coli	562	0.35	AGDDAAGLAISEK	5715
3	gi|446316245	L-asparaginase [Escherichia coli]	434	30.7	Escherichia coli	562	16.37	LEHTIANLDNASENLQAAESR	15822
3	gi|446316245	L-asparaginase [Escherichia coli]	434	30.7	Escherichia coli	562	3.83	LEHTIANLDNASENLQAAESR	15563
3	gi|446316245	L-asparaginase [Escherichia coli]	434	30.7	Escherichia coli	562	37.85	LEHTIANLDNASENLQAAESR	15695
3	gi|446316245	L-asparaginase [Escherichia coli]	434	30.7	Escherichia coli	562	63.56	LEHTIANLDNASENLQAAESR	15686
3	gi|446316245	L-asparaginase [Escherichia coli]	434	30.7	Escherichia coli	562	0.00	LEHTIANLDNASENLQAAESR	15430
3	gi|446316245	L-asparaginase [Escherichia coli]	434	30.7	Escherichia coli	562	0.53	LAPLDLIR	28757
3	gi|446316245	L-asparaginase [Escherichia coli]	434	30.7	Escherichia coli	562	35.85	LAPLDLIR	28244
3	gi|446316245	L-asparaginase [Escherichia coli]	434	30.7	Escherichia coli	562	0.00	LAPLDLIR	28375
3	gi|446316245	L-asparaginase [Escherichia coli]	434	30.7	Escherichia coli	562	18.00	LAPLDLIR	28484
3	gi|446316245	L-asparaginase [Escherichia coli]	434	30.7	Escherichia coli	562	24.15	LAPLDLIR	28622
3	gi|446316245	L-asparaginase [Escherichia coli]	434	30.7	Escherichia coli	562	35.26	LAPLDLIR	29027
3	gi|446316245	L-asparaginase [Escherichia coli]	434	30.7	Escherichia coli	562	0.25	LAPLDLIR	28892
3	gi|446316245	L-asparaginase [Escherichia coli]	434	30.7	Escherichia coli	562	5.77	ILSIDTEGLTAEQIR	29226
3	gi|446316245	L-asparaginase [Escherichia coli]	434	30.7	Escherichia coli	562	0.00	ILSIDTEGLTAEQIR	29124
3	gi|446316245	L-asparaginase [Escherichia coli]	434	30.7	Escherichia coli	562	0.00	ILSIDTEGLTAEQIR	29089
3	gi|446316245	L-asparaginase [Escherichia coli]	434	30.7	Escherichia coli	562	95.14	ILSIDTEGLTAEQIR	28956
3	gi|446316245	L-asparaginase [Escherichia coli]	434	30.7	Escherichia coli	562	59.29	ILSIDTEGLTAEQIRR	21529
3	gi|446316245	L-asparaginase [Escherichia coli]	434	30.7	Escherichia coli	562	71.88	ILSIDTEGLTAEQIRR	21659
3	gi|446316245	L-asparaginase [Escherichia coli]	434	30.7	Escherichia coli	562	39.44	ILSIDTEGLTAEQIRR	21787
3	gi|446316245	L-asparaginase [Escherichia coli]	434	30.7	Escherichia coli	562	57.28	IEASSGLSEAEIKR	3135
3	gi|446316248	MULTISPECIES: L-asparaginase [Enterobacteriaceae]	434	30.7	Enterobacteriaceae	543	0.04	IEASSGLSEAEIKR	3052
3	gi|446316248	MULTISPECIES: L-asparaginase [Enterobacteriaceae]	434	30.7	Enterobacteriaceae	543	24.78	QIGMFNLDGIPPAPR	36511
3	gi|446316248	MULTISPECIES: L-asparaginase [Enterobacteriaceae]	434	30.7	Enterobacteriaceae	543	12.43	DLATGKEQR	6196
3	gi|446316248	MULTISPECIES: L-asparaginase [Enterobacteriaceae]	434	30.7	Enterobacteriaceae	543	18.46	IPFQQAVKDAGIK	18376
3	gi|446316248	MULTISPECIES: L-asparaginase [Enterobacteriaceae]	434	30.7	Enterobacteriaceae	543	0.00	IRTHINVGTIGHVDHGK	489
3	gi|446316248	MULTISPECIES: L-asparaginase [Enterobacteriaceae]	434	30.7	Enterobacteriaceae	543	0.00	GITINTAHVEYETANR	10059
3	gi|446316248	MULTISPECIES: L-asparaginase [Enterobacteriaceae]	434	30.7	Enterobacteriaceae	543	18.67	CDMVDDPELLELVEMEVR	13686
3	gi|446316248	MULTISPECIES: L-asparaginase [Enterobacteriaceae]	434	30.7	Enterobacteriaceae	543	0.35	VGINGFGR	6357
3	gi|446316248	MULTISPECIES: L-asparaginase [Enterobacteriaceae]	434	30.7	Enterobacteriaceae	543	16.37	VGINGFGR	6635
3	gi|446316248	MULTISPECIES: L-asparaginase [Enterobacteriaceae]	434	30.7	Enterobacteriaceae	543	3.83	VGINGFGR	6495
3	gi|446316248	MULTISPECIES: L-asparaginase [Enterobacteriaceae]	434	30.7	Enterobacteriaceae	543	37.85	VGINGFGR	6774
3	gi|446316248	MULTISPECIES: L-asparaginase [Enterobacteriaceae]	434	30.7	Enterobacteriaceae	543	63.56	VGINGFGR	6913
3	gi|446316248	MULTISPECIES: L-asparaginase [Enterobacteriaceae]	434	30.7	Enterobacteriaceae	543	0.00	VLDLIAHISK	17444
3	gi|446316248	MULTISPECIES: L-asparaginase [Enterobacteriaceae]	434	30.7	Enterobacteriaceae	543	0.53	AGIALNDNFVK	18291
3	gi|446316248	MULTISPECIES: L-asparaginase [Enterobacteriaceae]	434	30.7	Enterobacteriaceae	543	35.85	AGIALNDNFVK	18424
3	gi|446316248	MULTISPECIES: L-asparaginase [Enterobacteriaceae]	434	30.7	Enterobacteriaceae	543	0.00	AGIALNDNFVK	18166
3	gi|446316248	MULTISPECIES: L-asparaginase [Enterobacteriaceae]	434	30.7	Enterobacteriaceae	543	18.00	AGIALNDNFVK	18034
3	gi|446316248	MULTISPECIES: L-asparaginase [Enterobacteriaceae]	434	30.7	Enterobacteriaceae	543	24.15	VPTPNVSVVDLTVR	26964
3	gi|446316248	MULTISPECIES: L-asparaginase [Enterobacteriaceae]	434	30.7	Enterobacteriaceae	543	35.26	VPTPNVSVVDLTVR	27088
3	gi|446316248	MULTISPECIES: L-asparaginase [Enterobacteriaceae]	434	30.7	Enterobacteriaceae	543	0.25	VPTPNVSVVDLTVR	26874
3	gi|446316248	MULTISPECIES: L-asparaginase [Enterobacteriaceae]	434	30.7	Enterobacteriaceae	543	5.77	LVSWYDNETGYSNK	19671
3	gi|446316248	MULTISPECIES: L-asparaginase [Enterobacteriaceae]	434	30.7	Enterobacteriaceae	543	0.00	LVSWYDNETGYSNK	19541
3	gi|446316248	MULTISPECIES: L-asparaginase [Enterobacteriaceae]	434	30.7	Enterobacteriaceae	543	0.00	LVSWYDNETGYSNK	19422
3	gi|446316248	MULTISPECIES: L-asparaginase [Enterobacteriaceae]	434	30.7	Enterobacteriaceae	543	95.14	YAGQDIVSNASCTTNCLAPLAK	26644
3	gi|446316248	MULTISPECIES: L-asparaginase [Enterobacteriaceae]	434	30.7	Enterobacteriaceae	543	59.29	YAGQDIVSNASCTTNCLAPLAK	26774
3	gi|446316248	MULTISPECIES: L-asparaginase [Enterobacteriaceae]	434	30.7	Enterobacteriaceae	543	71.88	GANFDKYAGQDIVSNASCTTNCLAPLAK	27392
3	gi|446316248	MULTISPECIES: L-asparaginase [Enterobacteriaceae]	434	30.7	Enterobacteriaceae	543	39.44	GANFDKYAGQDIVSNASCTTNCLAPLAK	27264
3	gi|446316248	MULTISPECIES: L-asparaginase [Enterobacteriaceae]	434	30.7	Enterobacteriaceae	543	57.28	LIVNGQAIR	4653
3	gi|446316254	MULTISPECIES: L-asparaginase [Shigella]	434	30.7	Shigella	620	0.04	LIVNGQAIR	4771
3	gi|446316254	MULTISPECIES: L-asparaginase [Shigella]	434	30.7	Shigella	620	24.78	LIVNGQAIR	4518
3	gi|446316254	MULTISPECIES: L-asparaginase [Shigella]	434	30.7	Shigella	620	12.43	LIVNGQAIR	4578
3	gi|446316254	MULTISPECIES: L-asparaginase [Shigella]	434	30.7	Shigella	620	18.46	AGIALTDTFVK	22456
3	gi|446316254	MULTISPECIES: L-asparaginase [Shigella]	434	30.7	Shigella	620	0.00	AGIALTDTFVK	22705
3	gi|446316254	MULTISPECIES: L-asparaginase [Shigella]	434	30.7	Shigella	620	0.00	AGIALTDTFVK	22579
3	gi|446316254	MULTISPECIES: L-asparaginase [Shigella]	434	30.7	Shigella	620	18.67	AASGNIIPSSTGAAK	1113
3	gi|446316254	MULTISPECIES: L-asparaginase [Shigella]	434	30.7	Shigella	620	0.35	AASGNIIPSSTGAAK	1153
3	gi|446316254	MULTISPECIES: L-asparaginase [Shigella]	434	30.7	Shigella	620	16.37	AASGNIIPSSTGAAK	1334
3	gi|446316254	MULTISPECIES: L-asparaginase [Shigella]	434	30.7	Shigella	620	3.83	AASGNIIPSSTGAAK	1272
3	gi|446316254	MULTISPECIES: L-asparaginase [Shigella]	434	30.7	Shigella	620	37.85	AASGNIIPSSTGAAK	1210
3	gi|446316254	MULTISPECIES: L-asparaginase [Shigella]	434	30.7	Shigella	620	63.56	VVSWYDNEIGYSNK	24041
3	gi|446316254	MULTISPECIES: L-asparaginase [Shigella]	434	30.7	Shigella	620	0.00	VVSWYDNEIGYSNK	24167
3	gi|446316254	MULTISPECIES: L-asparaginase [Shigella]	434	30.7	Shigella	620	0.53	VVSWYDNEIGYSNK	23917
3	gi|446316254	MULTISPECIES: L-asparaginase [Shigella]	434	30.7	Shigella	620	35.85	LIVNGNAIR	4399
3	gi|446316254	MULTISPECIES: L-asparaginase [Shigella]	434	30.7	Shigella	620	0.00	LIVNGNAIR	4651
3	gi|446316254	MULTISPECIES: L-asparaginase [Shigella]	434	30.7	Shigella	620	18.00	LIVNGNAIR	4516
3	gi|446316254	MULTISPECIES: L-asparaginase [Shigella]	434	30.7	Shigella	620	24.15	TTLTAALTK	2127
3	gi|446316254	MULTISPECIES: L-asparaginase [Shigella]	434	30.7	Shigella	620	35.26	VGDEIEIVGIK	17924
3	gi|446316254	MULTISPECIES: L-asparaginase [Shigella]	434	30.7	Shigella	620	0.25	VGDEIEIVGIK	17794
3	gi|446316254	MULTISPECIES: L-asparaginase [Shigella]	434	30.7	Shigella	620	5.77	AFDQIDNAPEERAR	2346
3	gi|446316254	MULTISPECIES: L-asparaginase [Shigella]	434	30.7	Shigella	620	0.00	RHYAHVDCPGHADYVK	17800
3	gi|446316254	MULTISPECIES: L-asparaginase [Shigella]	434	30.7	Shigella	620	0.00	SLLGAVQNR	7550
3	gi|446316254	MULTISPECIES: L-asparaginase [Shigella]	434	30.7	Shigella	620	95.14	FNELYTLK	16911
3	gi|446316254	MULTISPECIES: L-asparaginase [Shigella]	434	30.7	Shigella	620	59.29	FNELYTLK	16781
3	gi|446316254	MULTISPECIES: L-asparaginase [Shigella]	434	30.7	Shigella	620	71.88	FNELYTLK	17038
3	gi|446316254	MULTISPECIES: L-asparaginase [Shigella]	434	30.7	Shigella	620	39.44	MLGITQGSLNK	15452
3	gi|446316254	MULTISPECIES: L-asparaginase [Shigella]	434	30.7	Shigella	620	57.28	MLGITQGSLNK	15588
3	gi|446316260	L-asparaginase [Shigella flexneri]	434	30.7	Shigella flexneri	623	0.04	AADDAAGLSISEK	4963
3	gi|446316260	L-asparaginase [Shigella flexneri]	434	30.7	Shigella flexneri	623	24.78	LEHTINNLDNVVENTTAAESQIR	26481
3	gi|446316260	L-asparaginase [Shigella flexneri]	434	30.7	Shigella flexneri	623	12.43	LEHTINNLDNVVENTTAAESQIR	26614
3	gi|446316260	L-asparaginase [Shigella flexneri]	434	30.7	Shigella flexneri	623	18.46	GLVPSGASTGEHEAVELR	10701
3	gi|446316260	L-asparaginase [Shigella flexneri]	434	30.7	Shigella flexneri	623	0.00	GLVPSGASTGEHEAVELR	10861
3	gi|446316260	L-asparaginase [Shigella flexneri]	434	30.7	Shigella flexneri	623	0.00	GLVPSGASTGEHEAVELR	10570
3	gi|446316260	L-asparaginase [Shigella flexneri]	434	30.7	Shigella flexneri	623	18.67	GLVPSGASTGEHEAVELR	10901
3	gi|446316260	L-asparaginase [Shigella flexneri]	434	30.7	Shigella flexneri	623	0.35	SGETEDATIADIAVATNAGQIK	31447
3	gi|446316260	L-asparaginase [Shigella flexneri]	434	30.7	Shigella flexneri	623	16.37	GLVPSGASTGEHEAVELRDGDK	9450
3	gi|446316260	L-asparaginase [Shigella flexneri]	434	30.7	Shigella flexneri	623	3.83	RVHINIVEIK	3470
3	gi|446316260	L-asparaginase [Shigella flexneri]	434	30.7	Shigella flexneri	623	37.85	LADASVSTVEIER	11768
3	gi|446316260	L-asparaginase [Shigella flexneri]	434	30.7	Shigella flexneri	623	63.56	LADASVSTVEIER	11641
3	gi|446316260	L-asparaginase [Shigella flexneri]	434	30.7	Shigella flexneri	623	0.00	LVGESIAQQLENR	23302
3	gi|446316260	L-asparaginase [Shigella flexneri]	434	30.7	Shigella flexneri	623	0.53	LVGESIAQQLENR	23431
3	gi|446316260	L-asparaginase [Shigella flexneri]	434	30.7	Shigella flexneri	623	35.85	LVGESIAQQLENR	23162
3	gi|446316260	L-asparaginase [Shigella flexneri]	434	30.7	Shigella flexneri	623	0.00	LVGESIAQQLENR	23374
3	gi|446316260	L-asparaginase [Shigella flexneri]	434	30.7	Shigella flexneri	623	18.00	SFVAVHNQPGLYVGQQAR	12466
3	gi|446316260	L-asparaginase [Shigella flexneri]	434	30.7	Shigella flexneri	623	24.15	SFVAVHNQPGLYVGQQAR	12332
3	gi|446316260	L-asparaginase [Shigella flexneri]	434	30.7	Shigella flexneri	623	35.26	SFVAVHNQPGLYVGQQAR	12202
3	gi|446316260	L-asparaginase [Shigella flexneri]	434	30.7	Shigella flexneri	623	0.25	NHFVTILGTIQGEQPGFINK	32960
3	gi|446316260	L-asparaginase [Shigella flexneri]	434	30.7	Shigella flexneri	623	5.77	NHFVTILGTIQGEQPGFINK	32698
3	gi|446316260	L-asparaginase [Shigella flexneri]	434	30.7	Shigella flexneri	623	0.00	NHFVTILGTIQGEQPGFINK	32864
3	gi|446316260	L-asparaginase [Shigella flexneri]	434	30.7	Shigella flexneri	623	0.00	NNSLSQEVQNAQHQR	2417
3	gi|446316260	L-asparaginase [Shigella flexneri]	434	30.7	Shigella flexneri	623	95.14	NNSLSQEVQNAQHQR	2326
3	gi|446316260	L-asparaginase [Shigella flexneri]	434	30.7	Shigella flexneri	623	59.29	HYAHVDCPGHADYV	625
3	gi|446316260	L-asparaginase [Shigella flexneri]	434	30.7	Shigella flexneri	623	71.88	IVVFLNK	13589
3	gi|446316260	L-asparaginase [Shigella flexneri]	434	30.7	Shigella flexneri	623	39.44	IVVFLNK	15046
3	gi|446316260	L-asparaginase [Shigella flexneri]	434	30.7	Shigella flexneri	623	57.28	IVVFLNK	15174
3	gi|446316261	L-asparaginase [Escherichia coli]	434	30.7	Escherichia coli	562	0.04	IVVFLNK	15433
3	gi|446316261	L-asparaginase [Escherichia coli]	434	30.7	Escherichia coli	562	24.78	IVVFLNK	15297
3	gi|446316261	L-asparaginase [Escherichia coli]	434	30.7	Escherichia coli	562	12.43	IVVFLNK	13464
3	gi|446316261	L-asparaginase [Escherichia coli]	434	30.7	Escherichia coli	562	18.46	DRDKPFLMPIEDVFSITGR	35270
3	gi|446316261	L-asparaginase [Escherichia coli]	434	30.7	Escherichia coli	562	0.00	DRDKPFLMPIEDVFSITGR	35361
3	gi|446316261	L-asparaginase [Escherichia coli]	434	30.7	Escherichia coli	562	0.00	DRDKPFLMPIEDVFSITGR	35362
3	gi|446316261	L-asparaginase [Escherichia coli]	434	30.7	Escherichia coli	562	18.67	DRDKPFLMPIEDVFSITGR	35204
3	gi|446316261	L-asparaginase [Escherichia coli]	434	30.7	Escherichia coli	562	0.35	IADSANFNGIK	6480
3	gi|446316261	L-asparaginase [Escherichia coli]	434	30.7	Escherichia coli	562	16.37	IADSANFNGIK	6341
3	gi|446316261	L-asparaginase [Escherichia coli]	434	30.7	Escherichia coli	562	3.83	TQLIDVIAEK	21396
3	gi|446316261	L-asparaginase [Escherichia coli]	434	30.7	Escherichia coli	562	37.85	TQLIDVIAEK	21784
3	gi|446316261	L-asparaginase [Escherichia coli]	434	30.7	Escherichia coli	562	63.56	TQLIDVIAEK	21522
3	gi|446316261	L-asparaginase [Escherichia coli]	434	30.7	Escherichia coli	562	0.00	TQLIDVIAEK	21653
3	gi|446316261	L-asparaginase [Escherichia coli]	434	30.7	Escherichia coli	562	0.53	TQLIDVIAEK	21814
3	gi|446316261	L-asparaginase [Escherichia coli]	434	30.7	Escherichia coli	562	35.85	IAAANVPAFVSGK	17326
3	gi|446316261	L-asparaginase [Escherichia coli]	434	30.7	Escherichia coli	562	0.00	IAAANVPAFVSGK	17206
3	gi|446316261	L-asparaginase [Escherichia coli]	434	30.7	Escherichia coli	562	18.00	IAAANVPAFVSGK	17205
3	gi|446316261	L-asparaginase [Escherichia coli]	434	30.7	Escherichia coli	562	24.15	IAAANVPAFVSGK	16699
3	gi|446316261	L-asparaginase [Escherichia coli]	434	30.7	Escherichia coli	562	35.26	IAAANVPAFVSGK	17075
3	gi|446316261	L-asparaginase [Escherichia coli]	434	30.7	Escherichia coli	562	0.25	IAAANVPAFVSGK	16831
3	gi|446316261	L-asparaginase [Escherichia coli]	434	30.7	Escherichia coli	562	5.77	IAAANVPAFVSGK	16953
3	gi|446316261	L-asparaginase [Escherichia coli]	434	30.7	Escherichia coli	562	0.00	IAAANVPAFVSGK	17048
3	gi|446316261	L-asparaginase [Escherichia coli]	434	30.7	Escherichia coli	562	0.00	EGDAVQLVGFGTFK	33406
3	gi|446316261	L-asparaginase [Escherichia coli]	434	30.7	Escherichia coli	562	95.14	EGDAVQLVGFGTFK	33187
3	gi|446316261	L-asparaginase [Escherichia coli]	434	30.7	Escherichia coli	562	59.29	EGDAVQLVGFGTFK	33293
3	gi|446316261	L-asparaginase [Escherichia coli]	434	30.7	Escherichia coli	562	71.88	VALTGLTLAEYFR	36805
3	gi|446316261	L-asparaginase [Escherichia coli]	434	30.7	Escherichia coli	562	39.44	VALTGLTLAEYFR	36840
3	gi|446316261	L-asparaginase [Escherichia coli]	434	30.7	Escherichia coli	562	57.28	VALTGLTLAEYFR	36821
3	gi|446316262	L-asparaginase [Escherichia coli]	434	30.7	Escherichia coli	562	0.04	TTLTAAISAVLSR	34524
3	gi|446316262	L-asparaginase [Escherichia coli]	434	30.7	Escherichia coli	562	24.78	TTLTAAISAVLSR	34692
3	gi|446316262	L-asparaginase [Escherichia coli]	434	30.7	Escherichia coli	562	12.43	TTLTAAISAVLSR	34793
3	gi|446316262	L-asparaginase [Escherichia coli]	434	30.7	Escherichia coli	562	18.46	TTLTAAISAVLSR	34582
3	gi|446316262	L-asparaginase [Escherichia coli]	434	30.7	Escherichia coli	562	0.00	TTLTAAISAVLSR	34648
3	gi|446316262	L-asparaginase [Escherichia coli]	434	30.7	Escherichia coli	562	0.00	TTLTAAISAVLSR	34625
3	gi|446316262	L-asparaginase [Escherichia coli]	434	30.7	Escherichia coli	562	18.67	TTLTAAISAVLSR	34944
3	gi|446316262	L-asparaginase [Escherichia coli]	434	30.7	Escherichia coli	562	0.35	TTLTAAISAVLSR	34862
3	gi|446316262	L-asparaginase [Escherichia coli]	434	30.7	Escherichia coli	562	16.37	TTLTAAISAVLSR	35147
3	gi|446316262	L-asparaginase [Escherichia coli]	434	30.7	Escherichia coli	562	3.83	TTLTAAISAVLSR	34753
3	gi|446316262	L-asparaginase [Escherichia coli]	434	30.7	Escherichia coli	562	37.85	TTLTAAISAVLSR	34754
3	gi|446316262	L-asparaginase [Escherichia coli]	434	30.7	Escherichia coli	562	63.56	DYSNIDNAPEEKER	12070
3	gi|446316262	L-asparaginase [Escherichia coli]	434	30.7	Escherichia coli	562	0.00	DYSNIDNAPEEKER	12204
3	gi|446316262	L-asparaginase [Escherichia coli]	434	30.7	Escherichia coli	562	0.53	DITADVLK	15203
3	gi|446316262	L-asparaginase [Escherichia coli]	434	30.7	Escherichia coli	562	35.85	DITADVLK	15333
3	gi|446316262	L-asparaginase [Escherichia coli]	434	30.7	Escherichia coli	562	0.00	DITADVLK	15078
3	gi|446316262	L-asparaginase [Escherichia coli]	434	30.7	Escherichia coli	562	18.00	TGVSNTLENEFK	16642
3	gi|446316262	L-asparaginase [Escherichia coli]	434	30.7	Escherichia coli	562	24.15	TGVSNTLENEFK	16772
3	gi|446316262	L-asparaginase [Escherichia coli]	434	30.7	Escherichia coli	562	35.26	TGVSNTLENEFK	16514
3	gi|446316262	L-asparaginase [Escherichia coli]	434	30.7	Escherichia coli	562	0.25	TGVSNTLENEFKGR	11955
3	gi|446316262	L-asparaginase [Escherichia coli]	434	30.7	Escherichia coli	562	5.77	IALVNMNSLFQQVAQK	16636
3	gi|446316262	L-asparaginase [Escherichia coli]	434	30.7	Escherichia coli	562	0.00	IALVNMNSLFQQVAQK	16763
3	gi|446316262	L-asparaginase [Escherichia coli]	434	30.7	Escherichia coli	562	0.00	VATEVQHVLQR	1863
3	gi|446316262	L-asparaginase [Escherichia coli]	434	30.7	Escherichia coli	562	95.14	VATEVQHVLQR	1728
3	gi|446316262	L-asparaginase [Escherichia coli]	434	30.7	Escherichia coli	562	59.29	VATEVQHVLQR	1785
3	gi|446316262	L-asparaginase [Escherichia coli]	434	30.7	Escherichia coli	562	71.88	VALTGLTIAEYFR	36805
3	gi|446316262	L-asparaginase [Escherichia coli]	434	30.7	Escherichia coli	562	39.44	VALTGLTIAEYFR	36840
3	gi|446316262	L-asparaginase [Escherichia coli]	434	30.7	Escherichia coli	562	57.28	VALTGLTIAEYFR	36821
3	gi|446316263	L-asparaginase [Escherichia coli]	434	30.7	Escherichia coli	562	0.04	VIDLLEPYVR	33824
3	gi|446316263	L-asparaginase [Escherichia coli]	434	30.7	Escherichia coli	562	24.78	VIDLLEPYVR	33750
3	gi|446316263	L-asparaginase [Escherichia coli]	434	30.7	Escherichia coli	562	12.43	TISMESTDGLRR	2449
3	gi|446316263	L-asparaginase [Escherichia coli]	434	30.7	Escherichia coli	562	18.46	TISMESTDGLRR	2550
3	gi|446316263	L-asparaginase [Escherichia coli]	434	30.7	Escherichia coli	562	0.00	GMEVEDTGAPISVPVGKDTLGR	21354
3	gi|446316263	L-asparaginase [Escherichia coli]	434	30.7	Escherichia coli	562	0.00	GMEVEDTGAPISVPVGKDTLGR	21474
3	gi|446316263	L-asparaginase [Escherichia coli]	434	30.7	Escherichia coli	562	18.67	AEAEQTLAALTEK	18933
3	gi|446316263	L-asparaginase [Escherichia coli]	434	30.7	Escherichia coli	562	0.35	AEAEQTLAALTEK	19088
3	gi|446316263	L-asparaginase [Escherichia coli]	434	30.7	Escherichia coli	562	16.37	AEAEQTLAALTEK	19219
3	gi|446316263	L-asparaginase [Escherichia coli]	434	30.7	Escherichia coli	562	3.83	AEAEQTLAALTEK	18959
3	gi|446316263	L-asparaginase [Escherichia coli]	434	30.7	Escherichia coli	562	37.85	ISPTFTEESDGVR	10037
3	gi|446316263	L-asparaginase [Escherichia coli]	434	30.7	Escherichia coli	562	63.56	VQLIGFGNFEVR	35498
3	gi|446316263	L-asparaginase [Escherichia coli]	434	30.7	Escherichia coli	562	0.00	VQLIGFGNFEVR	35604
3	gi|446316263	L-asparaginase [Escherichia coli]	434	30.7	Escherichia coli	562	0.53	VQLIGFGNFEVR	35417
3	gi|446316263	L-asparaginase [Escherichia coli]	434	30.7	Escherichia coli	562	35.85	VQLIGFGNFEVR	35450
3	gi|446316263	L-asparaginase [Escherichia coli]	434	30.7	Escherichia coli	562	0.00	VQLIGFGNFEVR	35555
3	gi|446316263	L-asparaginase [Escherichia coli]	434	30.7	Escherichia coli	562	18.00	VQLIGFGNFEVR	35656
3	gi|446316263	L-asparaginase [Escherichia coli]	434	30.7	Escherichia coli	562	24.15	NPQTGQEIQIAASK	2600
3	gi|446316263	L-asparaginase [Escherichia coli]	434	30.7	Escherichia coli	562	35.26	NPQTGQEIQIAASK	2718
3	gi|446316263	L-asparaginase [Escherichia coli]	434	30.7	Escherichia coli	562	0.25	AELIENVASSTGLTKK	15900
3	gi|446316263	L-asparaginase [Escherichia coli]	434	30.7	Escherichia coli	562	5.77	GANFDKYNGQDIVSNASCTTNCLAPLAK	33902
3	gi|446316263	L-asparaginase [Escherichia coli]	434	30.7	Escherichia coli	562	0.00	GANFDKYNGQDIVSNASCTTNCLAPLAK	34002
3	gi|446316263	L-asparaginase [Escherichia coli]	434	30.7	Escherichia coli	562	0.00	SYDQIDNAPEEKER	2367
3	gi|446316263	L-asparaginase [Escherichia coli]	434	30.7	Escherichia coli	562	95.14	NVTAGANPVGIR	2869
3	gi|446316263	L-asparaginase [Escherichia coli]	434	30.7	Escherichia coli	562	59.29	NVTAGANPVGIR	2766
3	gi|446316263	L-asparaginase [Escherichia coli]	434	30.7	Escherichia coli	562	71.88	NVTAGANPVGIR	2960
3	gi|446316263	L-asparaginase [Escherichia coli]	434	30.7	Escherichia coli	562	39.44	NVTAGANPVGIRR	1435
3	gi|446316263	L-asparaginase [Escherichia coli]	434	30.7	Escherichia coli	562	57.28	NVTAGANPVGIRR	339
3	gi|446316265	L-asparaginase [Escherichia coli]	434	30.7	Escherichia coli	562	0.04	NVTAGANPVGIRR	300
3	gi|446316265	L-asparaginase [Escherichia coli]	434	30.7	Escherichia coli	562	24.78	NVTAGANPVGIRR	317
3	gi|446316265	L-asparaginase [Escherichia coli]	434	30.7	Escherichia coli	562	12.43	VGNDGVITIEESK	9187
3	gi|446316265	L-asparaginase [Escherichia coli]	434	30.7	Escherichia coli	562	18.46	VGNDGVITIEESK	9326
3	gi|446316265	L-asparaginase [Escherichia coli]	434	30.7	Escherichia coli	562	0.00	VGNDGVITIEESK	9053
3	gi|446316265	L-asparaginase [Escherichia coli]	434	30.7	Escherichia coli	562	0.00	SDIAQIASISSANEEVGK	21856
3	gi|446316265	L-asparaginase [Escherichia coli]	434	30.7	Escherichia coli	562	18.67	SDIAQIASISSANEEVGK	21980
3	gi|446316265	L-asparaginase [Escherichia coli]	434	30.7	Escherichia coli	562	0.35	IVSNASCTTNCLAPLAK	11899
3	gi|446316265	L-asparaginase [Escherichia coli]	434	30.7	Escherichia coli	562	16.37	IVSNASCTTNCLAPLAK	12026
3	gi|446316265	L-asparaginase [Escherichia coli]	434	30.7	Escherichia coli	562	3.83	IVSNASCTTNCLAPLAK	12161
3	gi|446316265	L-asparaginase [Escherichia coli]	434	30.7	Escherichia coli	562	37.85	PGYTLYDLSER	23907
3	gi|446316265	L-asparaginase [Escherichia coli]	434	30.7	Escherichia coli	562	63.56	PGYTLYDLSER	23641
3	gi|446316265	L-asparaginase [Escherichia coli]	434	30.7	Escherichia coli	562	0.00	PGYTLYDLSER	23777
3	gi|446316265	L-asparaginase [Escherichia coli]	434	30.7	Escherichia coli	562	0.53	PGYTLYDLSER	22294
3	gi|446316265	L-asparaginase [Escherichia coli]	434	30.7	Escherichia coli	562	35.85	PGYTLYDLSER	23514
3	gi|446316265	L-asparaginase [Escherichia coli]	434	30.7	Escherichia coli	562	0.00	TEFDVILK	22445
3	gi|446316265	L-asparaginase [Escherichia coli]	434	30.7	Escherichia coli	562	18.00	DLVESAPAALK	14104
3	gi|446316265	L-asparaginase [Escherichia coli]	434	30.7	Escherichia coli	562	24.15	DLVESAPAALK	13836
3	gi|446316265	L-asparaginase [Escherichia coli]	434	30.7	Escherichia coli	562	35.26	DLVESAPAALK	13964
3	gi|446316265	L-asparaginase [Escherichia coli]	434	30.7	Escherichia coli	562	0.25	DLVESAPAALK	14242
3	gi|446316265	L-asparaginase [Escherichia coli]	434	30.7	Escherichia coli	562	5.77	ALEEAGAEVEVK	6622
3	gi|446316265	L-asparaginase [Escherichia coli]	434	30.7	Escherichia coli	562	0.00	ALEEAGAEVEVK	6975
3	gi|446316265	L-asparaginase [Escherichia coli]	434	30.7	Escherichia coli	562	0.00	ALEEAGAEVEVK	4663
3	gi|446316265	L-asparaginase [Escherichia coli]	434	30.7	Escherichia coli	562	95.14	ALEEAGAEVEVK	6313
3	gi|446316265	L-asparaginase [Escherichia coli]	434	30.7	Escherichia coli	562	59.29	ALEEAGAEVEVK	5614
3	gi|446316265	L-asparaginase [Escherichia coli]	434	30.7	Escherichia coli	562	71.88	ALEEAGAEVEVK	5343
3	gi|446316265	L-asparaginase [Escherichia coli]	434	30.7	Escherichia coli	562	39.44	ALEEAGAEVEVK	4411
3	gi|446316265	L-asparaginase [Escherichia coli]	434	30.7	Escherichia coli	562	57.28	ALEEAGAEVEVK	5059
3	gi|446316267	L-asparaginase [Escherichia coli]	434	30.7	Escherichia coli	562	0.04	ALEEAGAEVEVK	5471
3	gi|446316267	L-asparaginase [Escherichia coli]	434	30.7	Escherichia coli	562	24.78	ALEEAGAEVEVK	4785
3	gi|446316267	L-asparaginase [Escherichia coli]	434	30.7	Escherichia coli	562	12.43	ALEEAGAEVEVK	6451
3	gi|446316267	L-asparaginase [Escherichia coli]	434	30.7	Escherichia coli	562	18.46	ALEEAGAEVEVK	5757
3	gi|446316267	L-asparaginase [Escherichia coli]	434	30.7	Escherichia coli	562	0.00	ALEEAGAEVEVK	5756
3	gi|446316267	L-asparaginase [Escherichia coli]	434	30.7	Escherichia coli	562	0.00	ALEEAGAEVEVK	5896
3	gi|446316267	L-asparaginase [Escherichia coli]	434	30.7	Escherichia coli	562	18.67	ALEEAGAEVEVK	7318
3	gi|446316267	L-asparaginase [Escherichia coli]	434	30.7	Escherichia coli	562	0.35	ALEEAGAEVEVK	4532
3	gi|446316267	L-asparaginase [Escherichia coli]	434	30.7	Escherichia coli	562	16.37	ALEEAGAEVEVK	6176
3	gi|446316267	L-asparaginase [Escherichia coli]	434	30.7	Escherichia coli	562	3.83	ALEEAGAEVEVK	5197
3	gi|446316267	L-asparaginase [Escherichia coli]	434	30.7	Escherichia coli	562	37.85	ALEEAGAEVEVK	7113
3	gi|446316267	L-asparaginase [Escherichia coli]	434	30.7	Escherichia coli	562	63.56	ALEEAGAEVEVK	6034
3	gi|446316267	L-asparaginase [Escherichia coli]	434	30.7	Escherichia coli	562	0.00	ALEEAGAEVEVK	7632
3	gi|446316267	L-asparaginase [Escherichia coli]	434	30.7	Escherichia coli	562	0.53	DLVESAPAALKEGVSK	16123
3	gi|446316267	L-asparaginase [Escherichia coli]	434	30.7	Escherichia coli	562	35.85	LTVLDSLSK	18818
3	gi|446316267	L-asparaginase [Escherichia coli]	434	30.7	Escherichia coli	562	0.00	LTVLDSLSK	18691
3	gi|446316267	L-asparaginase [Escherichia coli]	434	30.7	Escherichia coli	562	18.00	ASLPTIELALK	30038
3	gi|446316267	L-asparaginase [Escherichia coli]	434	30.7	Escherichia coli	562	24.15	VATEFSETAPATLK	12864
3	gi|446316267	L-asparaginase [Escherichia coli]	434	30.7	Escherichia coli	562	35.26	VATEFSETAPATLK	12705
3	gi|446316267	L-asparaginase [Escherichia coli]	434	30.7	Escherichia coli	562	0.25	VATEFSETAPATLK	12834
3	gi|446316267	L-asparaginase [Escherichia coli]	434	30.7	Escherichia coli	562	5.77	SLYEADLVDEAKR	13959
3	gi|446316267	L-asparaginase [Escherichia coli]	434	30.7	Escherichia coli	562	0.00	MSVIKMTDLDLAGK	5190
3	gi|446316267	L-asparaginase [Escherichia coli]	434	30.7	Escherichia coli	562	0.00	LLTTCNIPVPSDVR	22306
3	gi|446316267	L-asparaginase [Escherichia coli]	434	30.7	Escherichia coli	562	95.14	LLTTCNIPVPSDVR	22176
3	gi|446316267	L-asparaginase [Escherichia coli]	434	30.7	Escherichia coli	562	59.29	LLTTCNIPVPSDVR	22052
3	gi|446316267	L-asparaginase [Escherichia coli]	434	30.7	Escherichia coli	562	71.88	ATVELLNR	5943
3	gi|446316267	L-asparaginase [Escherichia coli]	434	30.7	Escherichia coli	562	39.44	ATVELLNR	5801
3	gi|446316267	L-asparaginase [Escherichia coli]	434	30.7	Escherichia coli	562	57.28	YAIVANDVR	4490
3	gi|446316270	MULTISPECIES: L-asparaginase [Enterobacteriaceae]	434	30.7	Enterobacteriaceae	543	0.04	YAIVANDVR	4617
3	gi|446316270	MULTISPECIES: L-asparaginase [Enterobacteriaceae]	434	30.7	Enterobacteriaceae	543	24.78	YAIVANDVR	4358
3	gi|446316270	MULTISPECIES: L-asparaginase [Enterobacteriaceae]	434	30.7	Enterobacteriaceae	543	12.43	YAIVANDVR	4359
3	gi|446316270	MULTISPECIES: L-asparaginase [Enterobacteriaceae]	434	30.7	Enterobacteriaceae	543	18.46	DDDTADILTAASR	21413
3	gi|446316270	MULTISPECIES: L-asparaginase [Enterobacteriaceae]	434	30.7	Enterobacteriaceae	543	0.00	DDDTADILTAASR	21286
3	gi|446316270	MULTISPECIES: L-asparaginase [Enterobacteriaceae]	434	30.7	Enterobacteriaceae	543	0.00	SYPLDIHNVQDHLK	15061
3	gi|446316270	MULTISPECIES: L-asparaginase [Enterobacteriaceae]	434	30.7	Enterobacteriaceae	543	18.67	SYPLDIHNVQDHLK	14936
3	gi|446316270	MULTISPECIES: L-asparaginase [Enterobacteriaceae]	434	30.7	Enterobacteriaceae	543	0.35	AVQLGGVALGTTQVINSK	24431
3	gi|446316270	MULTISPECIES: L-asparaginase [Enterobacteriaceae]	434	30.7	Enterobacteriaceae	543	16.37	AVQLGGVALGTTQVINSK	24827
3	gi|446316270	MULTISPECIES: L-asparaginase [Enterobacteriaceae]	434	30.7	Enterobacteriaceae	543	3.83	AVQLGGVALGTTQVINSK	24566
3	gi|446316270	MULTISPECIES: L-asparaginase [Enterobacteriaceae]	434	30.7	Enterobacteriaceae	543	37.85	AVQLGGVALGTTQVINSK	24697
3	gi|446316270	MULTISPECIES: L-asparaginase [Enterobacteriaceae]	434	30.7	Enterobacteriaceae	543	63.56	AIGEAKDDDTADILTAASR	16261
3	gi|446316270	MULTISPECIES: L-asparaginase [Enterobacteriaceae]	434	30.7	Enterobacteriaceae	543	0.00	AIGEAKDDDTADILTAASR	16511
3	gi|446316270	MULTISPECIES: L-asparaginase [Enterobacteriaceae]	434	30.7	Enterobacteriaceae	543	0.53	AIGEAKDDDTADILTAASR	16132
3	gi|446316270	MULTISPECIES: L-asparaginase [Enterobacteriaceae]	434	30.7	Enterobacteriaceae	543	35.85	AVTAAVEELK	5808
3	gi|446316270	MULTISPECIES: L-asparaginase [Enterobacteriaceae]	434	30.7	Enterobacteriaceae	543	0.00	AVTAAVEELK	5397
3	gi|446316270	MULTISPECIES: L-asparaginase [Enterobacteriaceae]	434	30.7	Enterobacteriaceae	543	18.00	AVTAAVEELK	5674
3	gi|446316270	MULTISPECIES: L-asparaginase [Enterobacteriaceae]	434	30.7	Enterobacteriaceae	543	24.15	AVTAAVEELK	5498
3	gi|446316270	MULTISPECIES: L-asparaginase [Enterobacteriaceae]	434	30.7	Enterobacteriaceae	543	35.26	AVTAAVEELK	5637
3	gi|446316270	MULTISPECIES: L-asparaginase [Enterobacteriaceae]	434	30.7	Enterobacteriaceae	543	0.25	AVTAAVEELK	5532
3	gi|446316270	MULTISPECIES: L-asparaginase [Enterobacteriaceae]	434	30.7	Enterobacteriaceae	543	5.77	IGINGFGR	11510
3	gi|446316270	MULTISPECIES: L-asparaginase [Enterobacteriaceae]	434	30.7	Enterobacteriaceae	543	0.00	IGINGFGR	11776
3	gi|446316270	MULTISPECIES: L-asparaginase [Enterobacteriaceae]	434	30.7	Enterobacteriaceae	543	0.00	IGINGFGR	11646
3	gi|446316270	MULTISPECIES: L-asparaginase [Enterobacteriaceae]	434	30.7	Enterobacteriaceae	543	95.14	AAAGNIIPSSTGAAK	2179
3	gi|446316270	MULTISPECIES: L-asparaginase [Enterobacteriaceae]	434	30.7	Enterobacteriaceae	543	59.29	IVSNASCTTNCLAPIAK	11899
3	gi|446316270	MULTISPECIES: L-asparaginase [Enterobacteriaceae]	434	30.7	Enterobacteriaceae	543	71.88	IVSNASCTTNCLAPIAK	12026
3	gi|446316270	MULTISPECIES: L-asparaginase [Enterobacteriaceae]	434	30.7	Enterobacteriaceae	543	39.44	IVSNASCTTNCLAPIAK	12161
3	gi|446316270	MULTISPECIES: L-asparaginase [Enterobacteriaceae]	434	30.7	Enterobacteriaceae	543	57.28	GQVLAAPGSIETHK	1752
3	gi|446316276	L-asparaginase [Escherichia coli]	434	30.7	Escherichia coli	562	0.04	GQVLAAPGSIETHK	1664
3	gi|446316276	L-asparaginase [Escherichia coli]	434	30.7	Escherichia coli	562	24.78	AQLIETVAEK	5886
3	gi|446316276	L-asparaginase [Escherichia coli]	434	30.7	Escherichia coli	562	12.43	AQLIETVAEK	6167
3	gi|446316276	L-asparaginase [Escherichia coli]	434	30.7	Escherichia coli	562	18.46	AQLIETVAEK	6028
3	gi|446316276	L-asparaginase [Escherichia coli]	434	30.7	Escherichia coli	562	0.00	LNDFNGGDIDAFR	25145
3	gi|446316276	L-asparaginase [Escherichia coli]	434	30.7	Escherichia coli	562	0.00	LNDFNGGDIDAFR	25279
3	gi|446316276	L-asparaginase [Escherichia coli]	434	30.7	Escherichia coli	562	18.67	LNDFNGGDIDAFR	25010
3	gi|446316276	L-asparaginase [Escherichia coli]	434	30.7	Escherichia coli	562	0.35	LNDFNGGDIDAFRTEHHYLEK	17978
3	gi|446316276	L-asparaginase [Escherichia coli]	434	30.7	Escherichia coli	562	16.37	GTFNVVAVK	8545
3	gi|446316276	L-asparaginase [Escherichia coli]	434	30.7	Escherichia coli	562	3.83	GTFNVVAVK	8411
3	gi|446316276	L-asparaginase [Escherichia coli]	434	30.7	Escherichia coli	562	37.85	GTFNVVAVK	8412
3	gi|446316276	L-asparaginase [Escherichia coli]	434	30.7	Escherichia coli	562	63.56	LRGTFNVVAVK	5141
3	gi|446316276	L-asparaginase [Escherichia coli]	434	30.7	Escherichia coli	562	0.00	AFGSPLITNDGVTIAK	27755
3	gi|446316276	L-asparaginase [Escherichia coli]	434	30.7	Escherichia coli	562	0.53	AFGSPLITNDGVTIAK	27888
3	gi|446316276	L-asparaginase [Escherichia coli]	434	30.7	Escherichia coli	562	35.85	LAGGVAVIK	2046
3	gi|446316276	L-asparaginase [Escherichia coli]	434	30.7	Escherichia coli	562	0.00	IRGTFNVVAVK	5141
3	gi|446316276	L-asparaginase [Escherichia coli]	434	30.7	Escherichia coli	562	18.00	YRIEDALNATR	13557
3	gi|446316276	L-asparaginase [Escherichia coli]	434	30.7	Escherichia coli	562	24.15	YRIEDALNATR	13494
3	gi|446316276	L-asparaginase [Escherichia coli]	434	30.7	Escherichia coli	562	35.26	YRIEDALNATR	13466
3	gi|446316276	L-asparaginase [Escherichia coli]	434	30.7	Escherichia coli	562	0.25	YRIEDALNATR	13528
3	gi|446316276	L-asparaginase [Escherichia coli]	434	30.7	Escherichia coli	562	5.77	YRIEDALNATR	13694
3	gi|446316276	L-asparaginase [Escherichia coli]	434	30.7	Escherichia coli	562	0.00	GITIATSHVEYETDTR	8462
3	gi|446316276	L-asparaginase [Escherichia coli]	434	30.7	Escherichia coli	562	0.00	IQYGGSVKPANVK	205
3	gi|446316276	L-asparaginase [Escherichia coli]	434	30.7	Escherichia coli	562	95.14	IQYGGSVKPANVK	191
3	gi|446316276	L-asparaginase [Escherichia coli]	434	30.7	Escherichia coli	562	59.29	DYFHETDEDINKK	3551
3	gi|446316276	L-asparaginase [Escherichia coli]	434	30.7	Escherichia coli	562	71.88	VAAENCYFEDEGAFTGETSPK	25571
3	gi|446316276	L-asparaginase [Escherichia coli]	434	30.7	Escherichia coli	562	39.44	VAAENCYFEDEGAFTGETSPK	25695
3	gi|446316276	L-asparaginase [Escherichia coli]	434	30.7	Escherichia coli	562	57.28	IVTEGDKSSVVNNPTGR	433
3	gi|446316281	L-asparaginase [Shigella flexneri]	434	30.7	Shigella flexneri	623	0.04	IVTEGDKSSVVNNPTGR	449
3	gi|446316281	L-asparaginase [Shigella flexneri]	434	30.7	Shigella flexneri	623	24.78	SESAIPAEQFK	6834
3	gi|446316281	L-asparaginase [Shigella flexneri]	434	30.7	Shigella flexneri	623	12.43	SESAIPAEQFK	6691
3	gi|446316281	L-asparaginase [Shigella flexneri]	434	30.7	Shigella flexneri	623	18.46	RHEAWITLEK	3066
3	gi|446316281	L-asparaginase [Shigella flexneri]	434	30.7	Shigella flexneri	623	0.00	AFLPGSLVDVRPVR	25735
3	gi|446316281	L-asparaginase [Shigella flexneri]	434	30.7	Shigella flexneri	623	0.00	AFLPGSLVDVRPVR	25609
3	gi|446316281	L-asparaginase [Shigella flexneri]	434	30.7	Shigella flexneri	623	18.67	AFLPGSLVDVRPVR	25485
3	gi|446316281	L-asparaginase [Shigella flexneri]	434	30.7	Shigella flexneri	623	0.35	AFLPGSLVDVRPVR	25350
3	gi|446316281	L-asparaginase [Shigella flexneri]	434	30.7	Shigella flexneri	623	16.37	AYEDAETVTGVINGK	17428
3	gi|446316281	L-asparaginase [Shigella flexneri]	434	30.7	Shigella flexneri	623	3.83	AYEDAETVTGVINGK	17554
3	gi|446316281	L-asparaginase [Shigella flexneri]	434	30.7	Shigella flexneri	623	37.85	EACAAANVLLK	10927
3	gi|446316281	L-asparaginase [Shigella flexneri]	434	30.7	Shigella flexneri	623	63.56	EACAAANVLLK	10791
3	gi|446316281	L-asparaginase [Shigella flexneri]	434	30.7	Shigella flexneri	623	0.00	TPVGNTAAICIYPR	17963
3	gi|446316281	L-asparaginase [Shigella flexneri]	434	30.7	Shigella flexneri	623	0.53	TPVGNTAAICIYPR	17935
3	gi|446316281	L-asparaginase [Shigella flexneri]	434	30.7	Shigella flexneri	623	35.85	TPVGNTAAICIYPR	17811
3	gi|446316281	L-asparaginase [Shigella flexneri]	434	30.7	Shigella flexneri	623	0.00	AAIAYGADEVDVVFPYR	35442
3	gi|446316281	L-asparaginase [Shigella flexneri]	434	30.7	Shigella flexneri	623	18.00	AAIAYGADEVDVVFPYR	35359
3	gi|446316281	L-asparaginase [Shigella flexneri]	434	30.7	Shigella flexneri	623	24.15	AAIAYGADEVDVVFPYR	35404
3	gi|446316281	L-asparaginase [Shigella flexneri]	434	30.7	Shigella flexneri	623	35.26	AAIAYGADEVDVVFPYR	35446
3	gi|446316281	L-asparaginase [Shigella flexneri]	434	30.7	Shigella flexneri	623	0.25	IATVTNFPHGNDDIEIALAETR	31835
3	gi|446316281	L-asparaginase [Shigella flexneri]	434	30.7	Shigella flexneri	623	5.77	AYDQIDNAPEEK	5900
3	gi|446316281	L-asparaginase [Shigella flexneri]	434	30.7	Shigella flexneri	623	0.00	AYDQIDNAPEEK	5759
3	gi|446316281	L-asparaginase [Shigella flexneri]	434	30.7	Shigella flexneri	623	0.00	GITINTAHVEYETEGR	11192
3	gi|446316281	L-asparaginase [Shigella flexneri]	434	30.7	Shigella flexneri	623	95.14	GITINTAHVEYETEGR	11326
3	gi|446316281	L-asparaginase [Shigella flexneri]	434	30.7	Shigella flexneri	623	59.29	GITINTAHVEYETEGR	11064
3	gi|446316281	L-asparaginase [Shigella flexneri]	434	30.7	Shigella flexneri	623	71.88	GITINTAHVEYETEGR	11465
3	gi|446316281	L-asparaginase [Shigella flexneri]	434	30.7	Shigella flexneri	623	39.44	SLDDFLIK	30335
3	gi|446316281	L-asparaginase [Shigella flexneri]	434	30.7	Shigella flexneri	623	57.28	SLDDFLIK	30456
3	gi|446316282	L-asparaginase [Escherichia coli]	434	30.7	Escherichia coli	562	0.04	SLDDFLIK	30226
3	gi|446316282	L-asparaginase [Escherichia coli]	434	30.7	Escherichia coli	562	24.78	LEVVVNER	2308
3	gi|446316282	L-asparaginase [Escherichia coli]	434	30.7	Escherichia coli	562	12.43	LEVVVNER	2214
3	gi|446316282	L-asparaginase [Escherichia coli]	434	30.7	Escherichia coli	562	18.46	SLDDFLIKQ	29653
3	gi|446316282	L-asparaginase [Escherichia coli]	434	30.7	Escherichia coli	562	0.00	SLDDFLIKQ	29785
3	gi|446316282	L-asparaginase [Escherichia coli]	434	30.7	Escherichia coli	562	0.00	SLDDFLIKQ	29905
3	gi|446316282	L-asparaginase [Escherichia coli]	434	30.7	Escherichia coli	562	18.67	SLDDFLIKQ	30066
3	gi|446316282	L-asparaginase [Escherichia coli]	434	30.7	Escherichia coli	562	0.35	SLDDFLIKQ	29528
3	gi|446316282	L-asparaginase [Escherichia coli]	434	30.7	Escherichia coli	562	16.37	EEESAAAAEVEER	1616
3	gi|446316282	L-asparaginase [Escherichia coli]	434	30.7	Escherichia coli	562	3.83	EEESAAAAEVEER	1702
3	gi|446316282	L-asparaginase [Escherichia coli]	434	30.7	Escherichia coli	562	37.85	REEESAAAAEVEER	330
3	gi|446316282	L-asparaginase [Escherichia coli]	434	30.7	Escherichia coli	562	63.56	REEESAAAAEVEER	311
3	gi|446316282	L-asparaginase [Escherichia coli]	434	30.7	Escherichia coli	562	0.00	ELTGLGLK	9906
3	gi|446316282	L-asparaginase [Escherichia coli]	434	30.7	Escherichia coli	562	0.53	IIGEQLGVK	7336
3	gi|446316282	L-asparaginase [Escherichia coli]	434	30.7	Escherichia coli	562	35.85	IIGEQLGVK	7063
3	gi|446316282	L-asparaginase [Escherichia coli]	434	30.7	Escherichia coli	562	0.00	IIGEQLGVK	7199
3	gi|446316282	L-asparaginase [Escherichia coli]	434	30.7	Escherichia coli	562	18.00	ITTVQAAIDYINGHQA	36040
3	gi|446316282	L-asparaginase [Escherichia coli]	434	30.7	Escherichia coli	562	24.15	ITTVQAAIDYINGHQA	35998
3	gi|446316282	L-asparaginase [Escherichia coli]	434	30.7	Escherichia coli	562	35.26	ITTVQAAIDYINGHQA	36073
3	gi|446316282	L-asparaginase [Escherichia coli]	434	30.7	Escherichia coli	562	0.25	ITTVQAAIDYINGHQA	36102
3	gi|446316282	L-asparaginase [Escherichia coli]	434	30.7	Escherichia coli	562	5.77	ITTVQAAIDYINGHQA	36128
3	gi|446316282	L-asparaginase [Escherichia coli]	434	30.7	Escherichia coli	562	0.00	AKLGAVQNR	7337
3	gi|446316282	L-asparaginase [Escherichia coli]	434	30.7	Escherichia coli	562	0.00	AGDQAAGLAISEK	3424
3	gi|446316282	L-asparaginase [Escherichia coli]	434	30.7	Escherichia coli	562	95.14	AGDEAAGLAISEK	6382
3	gi|446316282	L-asparaginase [Escherichia coli]	434	30.7	Escherichia coli	562	59.29	AGDEAAGLAISEK	6245
3	gi|446316282	L-asparaginase [Escherichia coli]	434	30.7	Escherichia coli	562	71.88	AGDEAAGLAISEK	5963
3	gi|446316282	L-asparaginase [Escherichia coli]	434	30.7	Escherichia coli	562	39.44	AGDEAAGLAISEK	6104
3	gi|446316282	L-asparaginase [Escherichia coli]	434	30.7	Escherichia coli	562	57.28	AGDEAAGLAISEK	6519
3	gi|446316285	L-asparaginase [Escherichia coli]	434	30.7	Escherichia coli	562	0.04	AGDEAAGLAISEK	6079
3	gi|446316285	L-asparaginase [Escherichia coli]	434	30.7	Escherichia coli	562	24.78	AGDMAAGLAISEK	3307
3	gi|446316285	L-asparaginase [Escherichia coli]	434	30.7	Escherichia coli	562	12.43	ILDLYLVK	29332
3	gi|446316285	L-asparaginase [Escherichia coli]	434	30.7	Escherichia coli	562	18.46	ILDLYLVK	29197
3	gi|446316285	L-asparaginase [Escherichia coli]	434	30.7	Escherichia coli	562	0.00	ILDLYLVK	29231
3	gi|446316285	L-asparaginase [Escherichia coli]	434	30.7	Escherichia coli	562	0.00	TSVVEGLAQR	5119
3	gi|446316285	L-asparaginase [Escherichia coli]	434	30.7	Escherichia coli	562	18.67	TSVVEGLAQR	4988
3	gi|446316285	L-asparaginase [Escherichia coli]	434	30.7	Escherichia coli	562	0.35	IVDGDVPEKLK	1374
3	gi|446316285	L-asparaginase [Escherichia coli]	434	30.7	Escherichia coli	562	16.37	IVDGDVPEKLK	1312
3	gi|446316285	L-asparaginase [Escherichia coli]	434	30.7	Escherichia coli	562	3.83	NNPVLTGPAGVGK	4441
3	gi|446316285	L-asparaginase [Escherichia coli]	434	30.7	Escherichia coli	562	37.85	NNPVLTGPAGVGK	4374
3	gi|446316285	L-asparaginase [Escherichia coli]	434	30.7	Escherichia coli	562	63.56	NNPVLTGPAGVGK	4565
3	gi|446316285	L-asparaginase [Escherichia coli]	434	30.7	Escherichia coli	562	0.00	VVEQDLETPAAK	1482
3	gi|446316285	L-asparaginase [Escherichia coli]	434	30.7	Escherichia coli	562	0.53	VVEQDLETPAAK	1632
3	gi|446316285	L-asparaginase [Escherichia coli]	434	30.7	Escherichia coli	562	35.85	VVEQDLETPAAK	1558
3	gi|446316285	L-asparaginase [Escherichia coli]	434	30.7	Escherichia coli	562	0.00	VVEQDLETPAAK	1566
3	gi|446316285	L-asparaginase [Escherichia coli]	434	30.7	Escherichia coli	562	18.00	VTPEDMYALIQTK	34830
3	gi|446316285	L-asparaginase [Escherichia coli]	434	30.7	Escherichia coli	562	24.15	VVIDQDKAIDIITDAIAR	36480
3	gi|446316285	L-asparaginase [Escherichia coli]	434	30.7	Escherichia coli	562	35.26	LIGSAPGYVGYGEGGQLTEK	20640
3	gi|446316285	L-asparaginase [Escherichia coli]	434	30.7	Escherichia coli	562	0.25	VIGATTTSEYQQIEKDPALAR	16961
3	gi|446316285	L-asparaginase [Escherichia coli]	434	30.7	Escherichia coli	562	5.77	DLTGLGLK	16043
3	gi|446316285	L-asparaginase [Escherichia coli]	434	30.7	Escherichia coli	562	0.00	DLTGLGLK	15665
3	gi|446316285	L-asparaginase [Escherichia coli]	434	30.7	Escherichia coli	562	0.00	DLTGLGLK	15792
3	gi|446316285	L-asparaginase [Escherichia coli]	434	30.7	Escherichia coli	562	95.14	DLTGLGLK	16203
3	gi|446316285	L-asparaginase [Escherichia coli]	434	30.7	Escherichia coli	562	59.29	DLTGLGLK	15917
3	gi|446316285	L-asparaginase [Escherichia coli]	434	30.7	Escherichia coli	562	71.88	EVNELAQILK	26975
3	gi|446316285	L-asparaginase [Escherichia coli]	434	30.7	Escherichia coli	562	39.44	EVNELAQILK	27108
3	gi|446316285	L-asparaginase [Escherichia coli]	434	30.7	Escherichia coli	562	57.28	AELVSNVATATGLTK	19798
3	gi|446316291	L-asparaginase [Shigella boydii]	434	30.7	Shigella boydii	621	0.04	NPQTGEEINIPASK	5659
3	gi|446316291	L-asparaginase [Shigella boydii]	434	30.7	Shigella boydii	621	24.78	RIMDLGEK	2310
3	gi|446316291	L-asparaginase [Shigella boydii]	434	30.7	Shigella boydii	621	12.43	VLISAPAGSDLK	11532
3	gi|446316291	L-asparaginase [Shigella boydii]	434	30.7	Shigella boydii	621	18.46	VLISAPAGSDLK	11668
3	gi|446316291	L-asparaginase [Shigella boydii]	434	30.7	Shigella boydii	621	0.00	VLISAPAGSDLK	11394
3	gi|446316291	L-asparaginase [Shigella boydii]	434	30.7	Shigella boydii	621	0.00	AIGLVVPELNGK	27211
3	gi|446316291	L-asparaginase [Shigella boydii]	434	30.7	Shigella boydii	621	18.67	AIGLVVPELNGK	25809
3	gi|446316291	L-asparaginase [Shigella boydii]	434	30.7	Shigella boydii	621	0.35	AIGLVVPELNGK	26721
3	gi|446316291	L-asparaginase [Shigella boydii]	434	30.7	Shigella boydii	621	16.37	AIGLVVPELNGK	26593
3	gi|446316291	L-asparaginase [Shigella boydii]	434	30.7	Shigella boydii	621	3.83	AIGLVVPELNGK	26758
3	gi|446316291	L-asparaginase [Shigella boydii]	434	30.7	Shigella boydii	621	37.85	AIGLVVPELNGK	26067
3	gi|446316291	L-asparaginase [Shigella boydii]	434	30.7	Shigella boydii	621	63.56	AIGLVVPELNGK	26852
3	gi|446316291	L-asparaginase [Shigella boydii]	434	30.7	Shigella boydii	621	0.00	AIGLVVPELNGK	26201
3	gi|446316291	L-asparaginase [Shigella boydii]	434	30.7	Shigella boydii	621	0.53	AIGLVVPELNGK	26457
3	gi|446316291	L-asparaginase [Shigella boydii]	434	30.7	Shigella boydii	621	35.85	AIGLVVPELNGK	26458
3	gi|446316291	L-asparaginase [Shigella boydii]	434	30.7	Shigella boydii	621	0.00	AIGLVVPELNGK	25937
3	gi|446316291	L-asparaginase [Shigella boydii]	434	30.7	Shigella boydii	621	18.00	AIGLVVPELNGK	26103
3	gi|446316291	L-asparaginase [Shigella boydii]	434	30.7	Shigella boydii	621	24.15	AIGLVVPELNGK	26325
3	gi|446316291	L-asparaginase [Shigella boydii]	434	30.7	Shigella boydii	621	35.26	AIGLVVPELNGK	26326
3	gi|446316291	L-asparaginase [Shigella boydii]	434	30.7	Shigella boydii	621	0.25	AIGLVVPELNGK	26165
3	gi|446316291	L-asparaginase [Shigella boydii]	434	30.7	Shigella boydii	621	5.77	AIGLVVPELNGK	26978
3	gi|446316291	L-asparaginase [Shigella boydii]	434	30.7	Shigella boydii	621	0.00	AIGLVVPELNGK	26039
3	gi|446316291	L-asparaginase [Shigella boydii]	434	30.7	Shigella boydii	621	0.00	DVTADEVNEAVK	8190
3	gi|446316291	L-asparaginase [Shigella boydii]	434	30.7	Shigella boydii	621	95.14	DVTADEVNEAVK	8329
3	gi|446316291	L-asparaginase [Shigella boydii]	434	30.7	Shigella boydii	621	59.29	RVLISAPAGSDLK	4645
3	gi|446316291	L-asparaginase [Shigella boydii]	434	30.7	Shigella boydii	621	71.88	RVLISAPAGSDLK	4765
3	gi|446316291	L-asparaginase [Shigella boydii]	434	30.7	Shigella boydii	621	39.44	RVLISAPAGSDLK	5040
3	gi|446316291	L-asparaginase [Shigella boydii]	434	30.7	Shigella boydii	621	57.28	AAAINIIPHSTGAAK	4801
3	gi|446935107	L-asparaginase [Escherichia coli]	434	30.7	Escherichia coli	562	0.04	AAAINIIPHSTGAAK	4424
3	gi|446935107	L-asparaginase [Escherichia coli]	434	30.7	Escherichia coli	562	24.78	AAAINIIPHSTGAAK	4980
3	gi|446935107	L-asparaginase [Escherichia coli]	434	30.7	Escherichia coli	562	12.43	AAAINIIPHSTGAAK	4548
3	gi|446935107	L-asparaginase [Escherichia coli]	434	30.7	Escherichia coli	562	18.46	AAAINIIPHSTGAAK	5181
3	gi|446935107	L-asparaginase [Escherichia coli]	434	30.7	Escherichia coli	562	0.00	AAAINIIPHSTGAAK	4688
3	gi|446935107	L-asparaginase [Escherichia coli]	434	30.7	Escherichia coli	562	0.00	AAAINIIPHSTGAAK	4298
3	gi|446935107	L-asparaginase [Escherichia coli]	434	30.7	Escherichia coli	562	18.67	YDSTHGTFNHEVSATDDSIVVDGK	12800
3	gi|446935107	L-asparaginase [Escherichia coli]	434	30.7	Escherichia coli	562	0.35	YDSTHGTFNHEVSATDDSIVVDGKK	7843
3	gi|446935107	L-asparaginase [Escherichia coli]	434	30.7	Escherichia coli	562	16.37	YDSTHGTFNHEVSATDDSIVVDGKK	7971
3	gi|446935107	L-asparaginase [Escherichia coli]	434	30.7	Escherichia coli	562	3.83	ITGQVEDVLDEAK	19772
3	gi|446935107	L-asparaginase [Escherichia coli]	434	30.7	Escherichia coli	562	37.85	ITGQVEDVLDEAKEK	15582
3	gi|446935107	L-asparaginase [Escherichia coli]	434	30.7	Escherichia coli	562	63.56	ITGQVEDVLDEAKEK	15710
3	gi|446935107	L-asparaginase [Escherichia coli]	434	30.7	Escherichia coli	562	0.00	WQEGEATLAPSLDLVGKI	33732
3	gi|446935107	L-asparaginase [Escherichia coli]	434	30.7	Escherichia coli	562	0.53	WQEGEATLAPSLDLVGKI	33855
3	gi|446935107	L-asparaginase [Escherichia coli]	434	30.7	Escherichia coli	562	35.85	WQEGEATLAPSLDLVGKI	33622
3	gi|446935107	L-asparaginase [Escherichia coli]	434	30.7	Escherichia coli	562	0.00	GFEGLYNR	11144
3	gi|446935107	L-asparaginase [Escherichia coli]	434	30.7	Escherichia coli	562	18.00	GFEGLYNR	11276
3	gi|446935107	L-asparaginase [Escherichia coli]	434	30.7	Escherichia coli	562	24.15	YAWEEAEHASK	2999
3	gi|446935107	L-asparaginase [Escherichia coli]	434	30.7	Escherichia coli	562	35.26	FAELLGDCVWDTK	34614
3	gi|446935107	L-asparaginase [Escherichia coli]	434	30.7	Escherichia coli	562	0.25	FAELLGDCVWDTK	34491
3	gi|446935107	L-asparaginase [Escherichia coli]	434	30.7	Escherichia coli	562	5.77	FAELLGDCVWDTK	34547
3	gi|446935107	L-asparaginase [Escherichia coli]	434	30.7	Escherichia coli	562	0.00	FAELLGDCVWDTK	34417
3	gi|446935107	L-asparaginase [Escherichia coli]	434	30.7	Escherichia coli	562	0.00	NYAAYLNEDLR	36617
3	gi|446935107	L-asparaginase [Escherichia coli]	434	30.7	Escherichia coli	562	95.14	NYRPQFYFR	14393
3	gi|446935107	L-asparaginase [Escherichia coli]	434	30.7	Escherichia coli	562	59.29	NYRPQFYFR	14359
3	gi|446935107	L-asparaginase [Escherichia coli]	434	30.7	Escherichia coli	562	71.88	LLDEGQAGDNVGLLLR	32100
3	gi|446935107	L-asparaginase [Escherichia coli]	434	30.7	Escherichia coli	562	39.44	LLDEGQAGDNVGLLLR	31974
3	gi|446935107	L-asparaginase [Escherichia coli]	434	30.7	Escherichia coli	562	57.28	LLDEGQAGDNVGLLLR	31978
3	gi|446935108	L-asparaginase [Escherichia coli]	434	30.7	Escherichia coli	562	0.04	LLDEGQAGDNVGLLLR	31867
3	gi|446935108	L-asparaginase [Escherichia coli]	434	30.7	Escherichia coli	562	24.78	KLLDEGQAGDNVGLLLR	24905
3	gi|446935108	L-asparaginase [Escherichia coli]	434	30.7	Escherichia coli	562	12.43	AVEGTPFECLK	16315
3	gi|446935108	L-asparaginase [Escherichia coli]	434	30.7	Escherichia coli	562	18.46	AVEGTPFECLK	16191
3	gi|446935108	L-asparaginase [Escherichia coli]	434	30.7	Escherichia coli	562	0.00	LATLPTYEEAIAR	23809
3	gi|446935108	L-asparaginase [Escherichia coli]	434	30.7	Escherichia coli	562	0.00	LATLPTYEEAIAR	23679
3	gi|446935108	L-asparaginase [Escherichia coli]	434	30.7	Escherichia coli	562	18.67	LATLPTYEEAIAR	23555
3	gi|446935108	L-asparaginase [Escherichia coli]	434	30.7	Escherichia coli	562	0.35	LATLPTYEEAIAR	23430
3	gi|446935108	L-asparaginase [Escherichia coli]	434	30.7	Escherichia coli	562	16.37	LATLPTYEEAIAR	23620
3	gi|446935108	L-asparaginase [Escherichia coli]	434	30.7	Escherichia coli	562	3.83	AAAFEGELIPASQIDR	26741
3	gi|446935108	L-asparaginase [Escherichia coli]	434	30.7	Escherichia coli	562	37.85	AAAFEGELIPASQIDR	26480
3	gi|446935108	L-asparaginase [Escherichia coli]	434	30.7	Escherichia coli	562	63.56	AAAFEGELIPASQIDR	26613
3	gi|446935108	L-asparaginase [Escherichia coli]	434	30.7	Escherichia coli	562	0.00	AAAFEGELIPASQIDR	26424
3	gi|446935108	L-asparaginase [Escherichia coli]	434	30.7	Escherichia coli	562	0.53	NALIDCLAPDR	35949
3	gi|446935108	L-asparaginase [Escherichia coli]	434	30.7	Escherichia coli	562	35.85	NALIDCLAPDR	35982
3	gi|446935108	L-asparaginase [Escherichia coli]	434	30.7	Escherichia coli	562	0.00	NALIDCLAPDR	35871
3	gi|446935108	L-asparaginase [Escherichia coli]	434	30.7	Escherichia coli	562	18.00	NALIDCLAPDR	35915
3	gi|446935108	L-asparaginase [Escherichia coli]	434	30.7	Escherichia coli	562	24.15	NALIDCLAPDRR	28882
3	gi|446935108	L-asparaginase [Escherichia coli]	434	30.7	Escherichia coli	562	35.26	NALIDCLAPDRR	29020
3	gi|446935108	L-asparaginase [Escherichia coli]	434	30.7	Escherichia coli	562	0.25	SNLGAIQNR	13594
3	gi|446935108	L-asparaginase [Escherichia coli]	434	30.7	Escherichia coli	562	5.77	SNLGAIQNR	13472
3	gi|446935108	L-asparaginase [Escherichia coli]	434	30.7	Escherichia coli	562	0.00	SNLGAIQNR	13728
3	gi|446935108	L-asparaginase [Escherichia coli]	434	30.7	Escherichia coli	562	0.00	IADSSNFNGIK	3717
3	gi|446935108	L-asparaginase [Escherichia coli]	434	30.7	Escherichia coli	562	95.14	DTDVASEMMAYTK	4794
3	gi|446935108	L-asparaginase [Escherichia coli]	434	30.7	Escherichia coli	562	59.29	SYLGALQNR	9778
3	gi|446935108	L-asparaginase [Escherichia coli]	434	30.7	Escherichia coli	562	71.88	SYLGALQNR	9979
3	gi|446935108	L-asparaginase [Escherichia coli]	434	30.7	Escherichia coli	562	39.44	LSSNNGASQK	14370
3	gi|446935108	L-asparaginase [Escherichia coli]	434	30.7	Escherichia coli	562	57.28	LSSNNGASQK	14235
3	gi|485713764	L-asparaginase [Escherichia coli]	434	32.6			0.04	QMGVNEKNTSSSLEK	4918
3	gi|485713764	L-asparaginase [Escherichia coli]	434	32.6			24.78	LLNGDLQGATDEIIGR	18949
3	gi|485713764	L-asparaginase [Escherichia coli]	434	32.6			12.43	IESQEGIDNFDEIIK	32940
3	gi|485713764	L-asparaginase [Escherichia coli]	434	32.6			18.46	IESQEGIDNFDEIIK	33068
3	gi|485713764	L-asparaginase [Escherichia coli]	434	32.6			0.00	IESQEGIDNFDEIIK	33027
3	gi|485713764	L-asparaginase [Escherichia coli]	434	32.6			0.00	TTDKDYLPAIEK	8032
3	gi|485713764	L-asparaginase [Escherichia coli]	434	32.6			18.67	TTDKDYLPAIEK	8719
3	gi|485713764	L-asparaginase [Escherichia coli]	434	32.6			0.35	TTDKDYLPAIEK	8168
3	gi|485713764	L-asparaginase [Escherichia coli]	434	32.6			16.37	TTDKDYLPAIEK	8444
3	gi|485713764	L-asparaginase [Escherichia coli]	434	32.6			3.83	TTDKDYLPAIEK	8580
3	gi|485713764	L-asparaginase [Escherichia coli]	434	32.6			37.85	TTDKDYLPAIEK	8304
3	gi|485713764	L-asparaginase [Escherichia coli]	434	32.6			63.56	AENADAINEFDR	11132
3	gi|485713764	L-asparaginase [Escherichia coli]	434	32.6			0.00	AENADAINEFDR	11266
3	gi|485713764	L-asparaginase [Escherichia coli]	434	32.6			0.53	AENADAINEFDR	11005
3	gi|485713764	L-asparaginase [Escherichia coli]	434	32.6			35.85	SAGGIVLTGSAAAK	5713
3	gi|485713764	L-asparaginase [Escherichia coli]	434	32.6			0.00	SAGGIVLTGSAAAK	2888
3	gi|485713764	L-asparaginase [Escherichia coli]	434	32.6			18.00	SAGGIVLTGSAAAK	3659
3	gi|485713764	L-asparaginase [Escherichia coli]	434	32.6			24.15	SAGGIVLTGSAAAK	3527
3	gi|485713764	L-asparaginase [Escherichia coli]	434	32.6			35.26	SAGGIVLTGSAAAK	3177
3	gi|485713764	L-asparaginase [Escherichia coli]	434	32.6			0.25	SAGGIVLTGSAAAK	2993
3	gi|485713764	L-asparaginase [Escherichia coli]	434	32.6			5.77	SAGGIVLTGSAAAK	2914
3	gi|485713764	L-asparaginase [Escherichia coli]	434	32.6			0.00	SAGGIVLTGSAAAK	3082
3	gi|485713764	L-asparaginase [Escherichia coli]	434	32.6			0.00	SAGGIVLTGSAAAK	4039
3	gi|485713764	L-asparaginase [Escherichia coli]	434	32.6			95.14	ILENGEVKPLDVK	7605
3	gi|485713764	L-asparaginase [Escherichia coli]	434	32.6			59.29	ILENGEVKPLDVK	7372
3	gi|485713764	L-asparaginase [Escherichia coli]	434	32.6			71.88	ILENGEVKPLDVK	7511
3	gi|485713764	L-asparaginase [Escherichia coli]	434	32.6			39.44	ILENGEVKPLDVK	7653
3	gi|485713764	L-asparaginase [Escherichia coli]	434	32.6			57.28	ILENGEVKPLDVK	7788
4	gi|297787753	Chain A, Structure Of The Qb Replicase, An Rna-Dependent Rna Polymerase Consisting Of Viral And Host Proteins	367	29.5	Escherichia coli K-12	83333	1.05	VGDIVIFNDGYGVK	30481
4	gi|297787753	Chain A, Structure Of The Qb Replicase, An Rna-Dependent Rna Polymerase Consisting Of Viral And Host Proteins	367	29.5	Escherichia coli K-12	83333	0.00	VGDIVIFNDGYGVK	30332
4	gi|297787753	Chain A, Structure Of The Qb Replicase, An Rna-Dependent Rna Polymerase Consisting Of Viral And Host Proteins	367	29.5	Escherichia coli K-12	83333	1.97	VGDIVIFNDGYGVK	30192
4	gi|297787753	Chain A, Structure Of The Qb Replicase, An Rna-Dependent Rna Polymerase Consisting Of Viral And Host Proteins	367	29.5	Escherichia coli K-12	83333	1.01	VGDIVIFNDGYGVK	30216
4	gi|297787753	Chain A, Structure Of The Qb Replicase, An Rna-Dependent Rna Polymerase Consisting Of Viral And Host Proteins	367	29.5	Escherichia coli K-12	83333	0.36	VGDIVIFNDGYGVK	29963
4	gi|297787753	Chain A, Structure Of The Qb Replicase, An Rna-Dependent Rna Polymerase Consisting Of Viral And Host Proteins	367	29.5	Escherichia coli K-12	83333	0.48	VGDIVIFNDGYGVK	30095
4	gi|297787753	Chain A, Structure Of The Qb Replicase, An Rna-Dependent Rna Polymerase Consisting Of Viral And Host Proteins	367	29.5	Escherichia coli K-12	83333	0.48	VGDIVIFNDGYGVK	29820
4	gi|297787753	Chain A, Structure Of The Qb Replicase, An Rna-Dependent Rna Polymerase Consisting Of Viral And Host Proteins	367	29.5	Escherichia coli K-12	83333	7.45	TLFTVLR	21775
4	gi|297787753	Chain A, Structure Of The Qb Replicase, An Rna-Dependent Rna Polymerase Consisting Of Viral And Host Proteins	367	29.5	Escherichia coli K-12	83333	0.25	TLFTVLR	21515
4	gi|297787753	Chain A, Structure Of The Qb Replicase, An Rna-Dependent Rna Polymerase Consisting Of Viral And Host Proteins	367	29.5	Escherichia coli K-12	83333	21.66	TLFTVLR	21643
4	gi|297787753	Chain A, Structure Of The Qb Replicase, An Rna-Dependent Rna Polymerase Consisting Of Viral And Host Proteins	367	29.5	Escherichia coli K-12	83333	0.00	LIDILNPTPK	22414
4	gi|297787753	Chain A, Structure Of The Qb Replicase, An Rna-Dependent Rna Polymerase Consisting Of Viral And Host Proteins	367	29.5	Escherichia coli K-12	83333	22.09	LIDILNPTPK	22283
4	gi|297787753	Chain A, Structure Of The Qb Replicase, An Rna-Dependent Rna Polymerase Consisting Of Viral And Host Proteins	367	29.5	Escherichia coli K-12	83333	21.30	LIDILNPTPK	22551
4	gi|297787753	Chain A, Structure Of The Qb Replicase, An Rna-Dependent Rna Polymerase Consisting Of Viral And Host Proteins	367	29.5	Escherichia coli K-12	83333	16.27	LIDILNPTPK	22678
4	gi|297787753	Chain A, Structure Of The Qb Replicase, An Rna-Dependent Rna Polymerase Consisting Of Viral And Host Proteins	367	29.5	Escherichia coli K-12	83333	1.29	TGAQISGPVPLPTER	16674
4	gi|297787753	Chain A, Structure Of The Qb Replicase, An Rna-Dependent Rna Polymerase Consisting Of Viral And Host Proteins	367	29.5	Escherichia coli K-12	83333	16.55	TGAQISGPVPLPTER	16804
4	gi|297787753	Chain A, Structure Of The Qb Replicase, An Rna-Dependent Rna Polymerase Consisting Of Viral And Host Proteins	367	29.5	Escherichia coli K-12	83333	0.03	TGAQISGPVPLPTER	16552
4	gi|297787753	Chain A, Structure Of The Qb Replicase, An Rna-Dependent Rna Polymerase Consisting Of Viral And Host Proteins	367	29.5	Escherichia coli K-12	83333	0.00	AVEGGILVTK	1931
4	gi|297787753	Chain A, Structure Of The Qb Replicase, An Rna-Dependent Rna Polymerase Consisting Of Viral And Host Proteins	367	29.5	Escherichia coli K-12	83333	33.35	SAGNFAQLTSR	7455
4	gi|297787753	Chain A, Structure Of The Qb Replicase, An Rna-Dependent Rna Polymerase Consisting Of Viral And Host Proteins	367	29.5	Escherichia coli K-12	83333	24.86	IIGTFEEITASVPEK	30261
4	gi|297787753	Chain A, Structure Of The Qb Replicase, An Rna-Dependent Rna Polymerase Consisting Of Viral And Host Proteins	367	29.5	Escherichia coli K-12	83333	0.00	ATIGSVGNSDHGLESSGK	600
4	gi|297787753	Chain A, Structure Of The Qb Replicase, An Rna-Dependent Rna Polymerase Consisting Of Viral And Host Proteins	367	29.5	Escherichia coli K-12	83333	0.00	SLEEIIR	12341
4	gi|297787753	Chain A, Structure Of The Qb Replicase, An Rna-Dependent Rna Polymerase Consisting Of Viral And Host Proteins	367	29.5	Escherichia coli K-12	83333	6.25	SLEEIIR	12206
4	gi|297787753	Chain A, Structure Of The Qb Replicase, An Rna-Dependent Rna Polymerase Consisting Of Viral And Host Proteins	367	29.5	Escherichia coli K-12	83333	2.22	SLEEIIR	12472
4	gi|297787753	Chain A, Structure Of The Qb Replicase, An Rna-Dependent Rna Polymerase Consisting Of Viral And Host Proteins	367	29.5	Escherichia coli K-12	83333	6.43	SFELPALPYAK	33388
4	gi|297787753	Chain A, Structure Of The Qb Replicase, An Rna-Dependent Rna Polymerase Consisting Of Viral And Host Proteins	367	29.5	Escherichia coli K-12	83333	11.35	SFELPALPYAK	33165
4	gi|297787753	Chain A, Structure Of The Qb Replicase, An Rna-Dependent Rna Polymerase Consisting Of Viral And Host Proteins	367	29.5	Escherichia coli K-12	83333	3.53	SFELPALPYAK	33246
4	gi|297787753	Chain A, Structure Of The Qb Replicase, An Rna-Dependent Rna Polymerase Consisting Of Viral And Host Proteins	367	29.5	Escherichia coli K-12	83333	15.09	SFELPALPYAK	32976
4	gi|297787753	Chain A, Structure Of The Qb Replicase, An Rna-Dependent Rna Polymerase Consisting Of Viral And Host Proteins	367	29.5	Escherichia coli K-12	83333	4.14	SFELPALPYAK	33077
4	gi|297787753	Chain A, Structure Of The Qb Replicase, An Rna-Dependent Rna Polymerase Consisting Of Viral And Host Proteins	367	29.5	Escherichia coli K-12	83333	7.83	SFELPALPYAK	33155
4	gi|297787753	Chain A, Structure Of The Qb Replicase, An Rna-Dependent Rna Polymerase Consisting Of Viral And Host Proteins	367	29.5	Escherichia coli K-12	83333	15.25	NFGSGWTWLVK	36372
4	gi|297787753	Chain A, Structure Of The Qb Replicase, An Rna-Dependent Rna Polymerase Consisting Of Viral And Host Proteins	367	29.5	Escherichia coli K-12	83333	0.26	NFGSGWTWLVK	36344
4	gi|297787753	Chain A, Structure Of The Qb Replicase, An Rna-Dependent Rna Polymerase Consisting Of Viral And Host Proteins	367	29.5	Escherichia coli K-12	83333	26.45	NFGSGWTWLVK	36313
4	gi|297787753	Chain A, Structure Of The Qb Replicase, An Rna-Dependent Rna Polymerase Consisting Of Viral And Host Proteins	367	29.5	Escherichia coli K-12	83333	10.66	NFGSGWTWLVK	36287
4	gi|297787753	Chain A, Structure Of The Qb Replicase, An Rna-Dependent Rna Polymerase Consisting Of Viral And Host Proteins	367	29.5	Escherichia coli K-12	83333	35.96	VAEAIAASFGSFADFK	36341
4	gi|297787753	Chain A, Structure Of The Qb Replicase, An Rna-Dependent Rna Polymerase Consisting Of Viral And Host Proteins	367	29.5	Escherichia coli K-12	83333	23.23	FMGQPFHVAEQFTGLK	5173
4	gi|297787753	Chain A, Structure Of The Qb Replicase, An Rna-Dependent Rna Polymerase Consisting Of Viral And Host Proteins	367	29.5	Escherichia coli K-12	83333	4.38	MEKFMGQPFHVAEQFTGLK	33835
4	gi|297787753	Chain A, Structure Of The Qb Replicase, An Rna-Dependent Rna Polymerase Consisting Of Viral And Host Proteins	367	29.5	Escherichia coli K-12	83333	0.00	GTIEEAIEAGEKMLQEA	11795
4	gi|297787753	Chain A, Structure Of The Qb Replicase, An Rna-Dependent Rna Polymerase Consisting Of Viral And Host Proteins	367	29.5	Escherichia coli K-12	83333	3.45	LMNVVGDSIDGMKGLNR	6344
4	gi|297787753	Chain A, Structure Of The Qb Replicase, An Rna-Dependent Rna Polymerase Consisting Of Viral And Host Proteins	367	29.5	Escherichia coli K-12	83333	0.00	MATAPATEKK	27498
4	gi|297787753	Chain A, Structure Of The Qb Replicase, An Rna-Dependent Rna Polymerase Consisting Of Viral And Host Proteins	367	29.5	Escherichia coli K-12	83333	0.03	EMIESGVVK	9777
4	gi|297787753	Chain A, Structure Of The Qb Replicase, An Rna-Dependent Rna Polymerase Consisting Of Viral And Host Proteins	367	29.5	Escherichia coli K-12	83333	10.60	FSAEHMPAIYNAIEVK	14111
4	gi|297787753	Chain A, Structure Of The Qb Replicase, An Rna-Dependent Rna Polymerase Consisting Of Viral And Host Proteins	367	29.5	Escherichia coli K-12	83333	12.36	FSAEHMPAIYNAIEVK	14248
4	gi|297787753	Chain A, Structure Of The Qb Replicase, An Rna-Dependent Rna Polymerase Consisting Of Viral And Host Proteins	367	29.5	Escherichia coli K-12	83333	14.03	VALTGLAMAEHFR	23298
4	gi|297787753	Chain A, Structure Of The Qb Replicase, An Rna-Dependent Rna Polymerase Consisting Of Viral And Host Proteins	367	29.5	Escherichia coli K-12	83333	0.00	MPHAVGYQPTLATEMGQLQER	26249
4	gi|297787753	Chain A, Structure Of The Qb Replicase, An Rna-Dependent Rna Polymerase Consisting Of Viral And Host Proteins	367	29.5	Escherichia coli K-12	83333	2.02	SLFEADKLDLAK	15403
4	gi|297787753	Chain A, Structure Of The Qb Replicase, An Rna-Dependent Rna Polymerase Consisting Of Viral And Host Proteins	367	29.5	Escherichia coli K-12	83333	0.00	SLFEADKLDLAK	15535
4	gi|297787753	Chain A, Structure Of The Qb Replicase, An Rna-Dependent Rna Polymerase Consisting Of Viral And Host Proteins	367	29.5	Escherichia coli K-12	83333	1.67	FQDIDNDFGKR	6739
4	gi|297787753	Chain A, Structure Of The Qb Replicase, An Rna-Dependent Rna Polymerase Consisting Of Viral And Host Proteins	367	29.5	Escherichia coli K-12	83333	46.41	VDFNVPIKDGVIGDDNR	23575
4	gi|297787753	Chain A, Structure Of The Qb Replicase, An Rna-Dependent Rna Polymerase Consisting Of Viral And Host Proteins	367	29.5	Escherichia coli K-12	83333	30.32	VDFNVPIKDGVIGDDNR	23453
4	gi|297787753	Chain A, Structure Of The Qb Replicase, An Rna-Dependent Rna Polymerase Consisting Of Viral And Host Proteins	367	29.5	Escherichia coli K-12	83333	42.30	VDFNVPIKDGVIGDDNR	23326
4	gi|297787753	Chain A, Structure Of The Qb Replicase, An Rna-Dependent Rna Polymerase Consisting Of Viral And Host Proteins	367	29.5	Escherichia coli K-12	83333	16.66	FLGDAVENPVHPFVTILGGAK	35986
4	gi|297787753	Chain A, Structure Of The Qb Replicase, An Rna-Dependent Rna Polymerase Consisting Of Viral And Host Proteins	367	29.5	Escherichia coli K-12	83333	24.75	DLGLVNTR	8065
4	gi|297787753	Chain A, Structure Of The Qb Replicase, An Rna-Dependent Rna Polymerase Consisting Of Viral And Host Proteins	367	29.5	Escherichia coli K-12	83333	24.33	SPVILQVSK	5878
4	gi|297787753	Chain A, Structure Of The Qb Replicase, An Rna-Dependent Rna Polymerase Consisting Of Viral And Host Proteins	367	29.5	Escherichia coli K-12	83333	20.38	SPVILQVSK	6019
4	gi|297787753	Chain A, Structure Of The Qb Replicase, An Rna-Dependent Rna Polymerase Consisting Of Viral And Host Proteins	367	29.5	Escherichia coli K-12	83333	18.61	SPVILQVSK	6162
4	gi|297787753	Chain A, Structure Of The Qb Replicase, An Rna-Dependent Rna Polymerase Consisting Of Viral And Host Proteins	367	29.5	Escherichia coli K-12	83333	10.02	IINVLGSDNK	9584
4	gi|297787753	Chain A, Structure Of The Qb Replicase, An Rna-Dependent Rna Polymerase Consisting Of Viral And Host Proteins	367	29.5	Escherichia coli K-12	83333	24.95	IINVLGSDNK	9309
4	gi|297787753	Chain A, Structure Of The Qb Replicase, An Rna-Dependent Rna Polymerase Consisting Of Viral And Host Proteins	367	29.5	Escherichia coli K-12	83333	24.23	IINVLGSDNK	9448
4	gi|297787753	Chain A, Structure Of The Qb Replicase, An Rna-Dependent Rna Polymerase Consisting Of Viral And Host Proteins	367	29.5	Escherichia coli K-12	83333	20.35	AAIGIPEEWLR	34099
4	gi|297787753	Chain A, Structure Of The Qb Replicase, An Rna-Dependent Rna Polymerase Consisting Of Viral And Host Proteins	367	29.5	Escherichia coli K-12	83333	34.81	AAIGIPEEWLR	34079
4	gi|297787753	Chain A, Structure Of The Qb Replicase, An Rna-Dependent Rna Polymerase Consisting Of Viral And Host Proteins	367	29.5	Escherichia coli K-12	83333	36.59	AAIGIPEEWLR	34039
4	gi|297787753	Chain A, Structure Of The Qb Replicase, An Rna-Dependent Rna Polymerase Consisting Of Viral And Host Proteins	367	29.5	Escherichia coli K-12	83333	44.53	AAIGIPEEWLR	33869
4	gi|297787753	Chain A, Structure Of The Qb Replicase, An Rna-Dependent Rna Polymerase Consisting Of Viral And Host Proteins	367	29.5	Escherichia coli K-12	83333	22.22	AAIGIPEEWLR	33959
4	gi|297787753	Chain A, Structure Of The Qb Replicase, An Rna-Dependent Rna Polymerase Consisting Of Viral And Host Proteins	367	29.5	Escherichia coli K-12	83333	6.95	AAIGIPEEWLR	33960
4	gi|297787753	Chain A, Structure Of The Qb Replicase, An Rna-Dependent Rna Polymerase Consisting Of Viral And Host Proteins	367	29.5	Escherichia coli K-12	83333	0.27	TGCDSLAISIGTSHGAYK	13250
4	gi|297787753	Chain A, Structure Of The Qb Replicase, An Rna-Dependent Rna Polymerase Consisting Of Viral And Host Proteins	367	29.5	Escherichia coli K-12	83333	6.21	TGCDSLAISIGTSHGAYK	13119
4	gi|297787753	Chain A, Structure Of The Qb Replicase, An Rna-Dependent Rna Polymerase Consisting Of Viral And Host Proteins	367	29.5	Escherichia coli K-12	83333	0.65	TGCDSLAISIGTSHGAYK	13384
4	gi|297787753	Chain A, Structure Of The Qb Replicase, An Rna-Dependent Rna Polymerase Consisting Of Viral And Host Proteins	367	29.5	Escherichia coli K-12	83333	2.95	ILNVLGSDNK	9584
5	gi|46812309	outer membrane protein A precursor [Shigella boydii]	351	44.8	Shigella boydii	621	5.75	ILNVLGSDNK	9309
5	gi|46812309	outer membrane protein A precursor [Shigella boydii]	351	44.8	Shigella boydii	621	4.33	ILNVLGSDNK	9448
5	gi|46812309	outer membrane protein A precursor [Shigella boydii]	351	44.8	Shigella boydii	621	1.16	AAIGIPEEELR	17450
5	gi|46812309	outer membrane protein A precursor [Shigella boydii]	351	44.8	Shigella boydii	621	0.00	AAIGIPEEELRK	8716
5	gi|46812309	outer membrane protein A precursor [Shigella boydii]	351	44.8	Shigella boydii	621	0.05	AAIGIPEEELRK	8853
5	gi|46812309	outer membrane protein A precursor [Shigella boydii]	351	44.8	Shigella boydii	621	2.54	LVVDLIR	20266
5	gi|46812309	outer membrane protein A precursor [Shigella boydii]	351	44.8	Shigella boydii	621	25.28	LVVDLIR	20522
5	gi|46812309	outer membrane protein A precursor [Shigella boydii]	351	44.8	Shigella boydii	621	40.21	LVVDLIR	20394
5	gi|46812309	outer membrane protein A precursor [Shigella boydii]	351	44.8	Shigella boydii	621	36.56	TSHVVVVVSEKND	161
5	gi|46812309	outer membrane protein A precursor [Shigella boydii]	351	44.8	Shigella boydii	621	0.00	TSHVVVVVSEKND	172
5	gi|46812309	outer membrane protein A precursor [Shigella boydii]	351	44.8	Shigella boydii	621	1.62	LLEIEEELGKGER	18973
5	gi|46812309	outer membrane protein A precursor [Shigella boydii]	351	44.8	Shigella boydii	621	3.24	LLEIEEELGKGER	18720
5	gi|46812309	outer membrane protein A precursor [Shigella boydii]	351	44.8	Shigella boydii	621	5.90	LLEIEEELGKGER	18850
5	gi|46812309	outer membrane protein A precursor [Shigella boydii]	351	44.8	Shigella boydii	621	1.93	LNQIGTVTETLETIR	33846
5	gi|46812309	outer membrane protein A precursor [Shigella boydii]	351	44.8	Shigella boydii	621	6.50	SVIENVHALEIFDSR	31223
5	gi|46812309	outer membrane protein A precursor [Shigella boydii]	351	44.8	Shigella boydii	621	2.91	SVIENVHALEIFDSR	31183
5	gi|46812309	outer membrane protein A precursor [Shigella boydii]	351	44.8	Shigella boydii	621	1.02	SVIENVHALEIFDSR	31294
5	gi|46812309	outer membrane protein A precursor [Shigella boydii]	351	44.8	Shigella boydii	621	0.42	AEVPSGASTGENEAVELR	10679
5	gi|46812309	outer membrane protein A precursor [Shigella boydii]	351	44.8	Shigella boydii	621	0.28	AEVPSGASTGENEAVELR	10810
5	gi|46812309	outer membrane protein A precursor [Shigella boydii]	351	44.8	Shigella boydii	621	0.00	AEVPSGASTGENEAVELRDGGSR	8573
5	gi|46812309	outer membrane protein A precursor [Shigella boydii]	351	44.8	Shigella boydii	621	40.18	AEVPSGASTGENEAVELRDGGSR	8711
5	gi|46812309	outer membrane protein A precursor [Shigella boydii]	351	44.8	Shigella boydii	621	6.61	ALEALQSNPKMAR	35465
5	gi|46812309	outer membrane protein A precursor [Shigella boydii]	351	44.8	Shigella boydii	621	38.92	TFLMPVEDVFTITGR	23319
5	gi|46812309	outer membrane protein A precursor [Shigella boydii]	351	44.8	Shigella boydii	621	0.00	ELSLILR	21837
5	gi|46812309	outer membrane protein A precursor [Shigella boydii]	351	44.8	Shigella boydii	621	0.00	AVDSLVPIGR	15506
5	gi|46812309	outer membrane protein A precursor [Shigella boydii]	351	44.8	Shigella boydii	621	44.17	AVDSLVPIGR	15642
5	gi|46812309	outer membrane protein A precursor [Shigella boydii]	351	44.8	Shigella boydii	621	44.25	NLPDTDAMDAAIK	28461
5	gi|46812309	outer membrane protein A precursor [Shigella boydii]	351	44.8	Shigella boydii	621	43.60	EAYPGDVFYLHSR	20502
5	gi|46812309	outer membrane protein A precursor [Shigella boydii]	351	44.8	Shigella boydii	621	54.01	EAYPGDVFYLHSR	20238
5	gi|46812309	outer membrane protein A precursor [Shigella boydii]	351	44.8	Shigella boydii	621	17.99	EAYPGDVFYLHSR	20371
5	gi|46812309	outer membrane protein A precursor [Shigella boydii]	351	44.8	Shigella boydii	621	15.82	EAYPGDVFYLHSR	20402
5	gi|46812309	outer membrane protein A precursor [Shigella boydii]	351	44.8	Shigella boydii	621	44.33	EAYPGDVFYLHSR	20626
5	gi|46812309	outer membrane protein A precursor [Shigella boydii]	351	44.8	Shigella boydii	621	61.95	ISHISTGGGASLNYLEGK	13542
5	gi|323462898	Chain A, The Host Outer Membrane Proteins Ompa And Ompc Are Packed At Specific Sites In The Shigella Phage Sf6 Virion As Structural Components	351	44.8	Escherichia coli K-12	83333	5.75	FQLATGQLENTAR	16368
5	gi|323462898	Chain A, The Host Outer Membrane Proteins Ompa And Ompc Are Packed At Specific Sites In The Shigella Phage Sf6 Virion As Structural Components	351	44.8	Escherichia coli K-12	83333	4.33	FQLATGQLENTAR	16289
5	gi|323462898	Chain A, The Host Outer Membrane Proteins Ompa And Ompc Are Packed At Specific Sites In The Shigella Phage Sf6 Virion As Structural Components	351	44.8	Escherichia coli K-12	83333	1.16	FQLATGQLENTAR	16518
5	gi|323462898	Chain A, The Host Outer Membrane Proteins Ompa And Ompc Are Packed At Specific Sites In The Shigella Phage Sf6 Virion As Structural Components	351	44.8	Escherichia coli K-12	83333	0.00	EINELTTDEMINK	26675
5	gi|323462898	Chain A, The Host Outer Membrane Proteins Ompa And Ompc Are Packed At Specific Sites In The Shigella Phage Sf6 Virion As Structural Components	351	44.8	Escherichia coli K-12	83333	0.05	EINELTTDEMINK	26545
5	gi|323462898	Chain A, The Host Outer Membrane Proteins Ompa And Ompc Are Packed At Specific Sites In The Shigella Phage Sf6 Virion As Structural Components	351	44.8	Escherichia coli K-12	83333	2.54	EELFNLR	19645
5	gi|323462898	Chain A, The Host Outer Membrane Proteins Ompa And Ompc Are Packed At Specific Sites In The Shigella Phage Sf6 Virion As Structural Components	351	44.8	Escherichia coli K-12	83333	25.28	GGDTVTLNETDLTQIPK	25412
5	gi|323462898	Chain A, The Host Outer Membrane Proteins Ompa And Ompc Are Packed At Specific Sites In The Shigella Phage Sf6 Virion As Structural Components	351	44.8	Escherichia coli K-12	83333	40.21	GGDTVTLNETDLTQIPK	25667
5	gi|323462898	Chain A, The Host Outer Membrane Proteins Ompa And Ompc Are Packed At Specific Sites In The Shigella Phage Sf6 Virion As Structural Components	351	44.8	Escherichia coli K-12	83333	36.56	GGDTVTLNETDLTQIPK	25544
5	gi|323462898	Chain A, The Host Outer Membrane Proteins Ompa And Ompc Are Packed At Specific Sites In The Shigella Phage Sf6 Virion As Structural Components	351	44.8	Escherichia coli K-12	83333	0.00	GGDTVTLNETDLTQIPK	25795
5	gi|323462898	Chain A, The Host Outer Membrane Proteins Ompa And Ompc Are Packed At Specific Sites In The Shigella Phage Sf6 Virion As Structural Components	351	44.8	Escherichia coli K-12	83333	1.62	DFSSIDNAPEEQER	2154
5	gi|323462898	Chain A, The Host Outer Membrane Proteins Ompa And Ompc Are Packed At Specific Sites In The Shigella Phage Sf6 Virion As Structural Components	351	44.8	Escherichia coli K-12	83333	3.24	DFSSIDNAPEEQER	2069
5	gi|323462898	Chain A, The Host Outer Membrane Proteins Ompa And Ompc Are Packed At Specific Sites In The Shigella Phage Sf6 Virion As Structural Components	351	44.8	Escherichia coli K-12	83333	5.90	DFSSIDNAPEEQER	2002
5	gi|323462898	Chain A, The Host Outer Membrane Proteins Ompa And Ompc Are Packed At Specific Sites In The Shigella Phage Sf6 Virion As Structural Components	351	44.8	Escherichia coli K-12	83333	1.93	GITINTSHVEYQTESR	7427
5	gi|323462898	Chain A, The Host Outer Membrane Proteins Ompa And Ompc Are Packed At Specific Sites In The Shigella Phage Sf6 Virion As Structural Components	351	44.8	Escherichia coli K-12	83333	6.50	GITINTSHVEYQTESR	7287
5	gi|323462898	Chain A, The Host Outer Membrane Proteins Ompa And Ompc Are Packed At Specific Sites In The Shigella Phage Sf6 Virion As Structural Components	351	44.8	Escherichia coli K-12	83333	2.91	IVGDGIAIKPTGNK	1845
5	gi|323462898	Chain A, The Host Outer Membrane Proteins Ompa And Ompc Are Packed At Specific Sites In The Shigella Phage Sf6 Virion As Structural Components	351	44.8	Escherichia coli K-12	83333	1.02	IVGDGIAIKPTGNK	1996
5	gi|323462898	Chain A, The Host Outer Membrane Proteins Ompa And Ompc Are Packed At Specific Sites In The Shigella Phage Sf6 Virion As Structural Components	351	44.8	Escherichia coli K-12	83333	0.42	IVGDGIAIKPTGNK	1925
5	gi|323462898	Chain A, The Host Outer Membrane Proteins Ompa And Ompc Are Packed At Specific Sites In The Shigella Phage Sf6 Virion As Structural Components	351	44.8	Escherichia coli K-12	83333	0.28	LSGSVTVGETPVIR	14421
5	gi|323462898	Chain A, The Host Outer Membrane Proteins Ompa And Ompc Are Packed At Specific Sites In The Shigella Phage Sf6 Virion As Structural Components	351	44.8	Escherichia coli K-12	83333	0.00	LSGSVTVGETPVIR	14285
5	gi|323462898	Chain A, The Host Outer Membrane Proteins Ompa And Ompc Are Packed At Specific Sites In The Shigella Phage Sf6 Virion As Structural Components	351	44.8	Escherichia coli K-12	83333	40.18	LSGSVTVGETPVIR	14149
5	gi|323462898	Chain A, The Host Outer Membrane Proteins Ompa And Ompc Are Packed At Specific Sites In The Shigella Phage Sf6 Virion As Structural Components	351	44.8	Escherichia coli K-12	83333	6.61	LSGSVTVGETPVIR	14014
5	gi|323462898	Chain A, The Host Outer Membrane Proteins Ompa And Ompc Are Packed At Specific Sites In The Shigella Phage Sf6 Virion As Structural Components	351	44.8	Escherichia coli K-12	83333	38.92	ETLEDAVQHPEKYPQLTIR	19376
5	gi|323462898	Chain A, The Host Outer Membrane Proteins Ompa And Ompc Are Packed At Specific Sites In The Shigella Phage Sf6 Virion As Structural Components	351	44.8	Escherichia coli K-12	83333	0.00	ETLEDAVQHPEKYPQLTIR	19266
5	gi|323462898	Chain A, The Host Outer Membrane Proteins Ompa And Ompc Are Packed At Specific Sites In The Shigella Phage Sf6 Virion As Structural Components	351	44.8	Escherichia coli K-12	83333	0.00	ETLEDAVQHPEKYPQLTIR	19394
5	gi|323462898	Chain A, The Host Outer Membrane Proteins Ompa And Ompc Are Packed At Specific Sites In The Shigella Phage Sf6 Virion As Structural Components	351	44.8	Escherichia coli K-12	83333	44.17	ETLEDAVQHPEKYPQLTIR	19580
5	gi|323462898	Chain A, The Host Outer Membrane Proteins Ompa And Ompc Are Packed At Specific Sites In The Shigella Phage Sf6 Virion As Structural Components	351	44.8	Escherichia coli K-12	83333	44.25	VLSIGDGIAR	13238
5	gi|323462898	Chain A, The Host Outer Membrane Proteins Ompa And Ompc Are Packed At Specific Sites In The Shigella Phage Sf6 Virion As Structural Components	351	44.8	Escherichia coli K-12	83333	43.60	VLSIGDGIAR	13334
5	gi|323462898	Chain A, The Host Outer Membrane Proteins Ompa And Ompc Are Packed At Specific Sites In The Shigella Phage Sf6 Virion As Structural Components	351	44.8	Escherichia coli K-12	83333	54.01	VLSIGDGIAR	13367
5	gi|323462898	Chain A, The Host Outer Membrane Proteins Ompa And Ompc Are Packed At Specific Sites In The Shigella Phage Sf6 Virion As Structural Components	351	44.8	Escherichia coli K-12	83333	17.99	VLSIGDGIAR	13498
5	gi|323462898	Chain A, The Host Outer Membrane Proteins Ompa And Ompc Are Packed At Specific Sites In The Shigella Phage Sf6 Virion As Structural Components	351	44.8	Escherichia coli K-12	83333	15.82	IVSLAPEVL	34495
5	gi|323462898	Chain A, The Host Outer Membrane Proteins Ompa And Ompc Are Packed At Specific Sites In The Shigella Phage Sf6 Virion As Structural Components	351	44.8	Escherichia coli K-12	83333	44.33	IVSLAPEVL	34550
5	gi|323462898	Chain A, The Host Outer Membrane Proteins Ompa And Ompc Are Packed At Specific Sites In The Shigella Phage Sf6 Virion As Structural Components	351	44.8	Escherichia coli K-12	83333	61.95	IVSLAPEVL	34617
5	gi|446264697	MULTISPECIES: membrane protein [Enterobacteriaceae]	351	43.8			5.75	IVSLAPEVL	34669
5	gi|446264697	MULTISPECIES: membrane protein [Enterobacteriaceae]	351	43.8			4.33	TGNIGDIVVAAVK	27940
5	gi|446264697	MULTISPECIES: membrane protein [Enterobacteriaceae]	351	43.8			1.16	TGNIGDIVVAAVK	27677
5	gi|446264697	MULTISPECIES: membrane protein [Enterobacteriaceae]	351	43.8			0.00	TGNIGDIVVAAVK	27808
5	gi|446264697	MULTISPECIES: membrane protein [Enterobacteriaceae]	351	43.8			0.05	TGNIGDIVVAAVK	27809
5	gi|446264697	MULTISPECIES: membrane protein [Enterobacteriaceae]	351	43.8			2.54	KTGNIGDIVVAAVK	18217
5	gi|446264697	MULTISPECIES: membrane protein [Enterobacteriaceae]	351	43.8			25.28	YEEIDNAPEER	1634
5	gi|446264697	MULTISPECIES: membrane protein [Enterobacteriaceae]	351	43.8			40.21	YEEIDNAPEER	1559
5	gi|446264697	MULTISPECIES: membrane protein [Enterobacteriaceae]	351	43.8			36.56	VINQGEGAIPAR	754
5	gi|446264697	MULTISPECIES: membrane protein [Enterobacteriaceae]	351	43.8			0.00	VINQGEGAIPAR	794
5	gi|446264697	MULTISPECIES: membrane protein [Enterobacteriaceae]	351	43.8			1.62	EGVNSTESGLQFR	10805
5	gi|446264697	MULTISPECIES: membrane protein [Enterobacteriaceae]	351	43.8			3.24	WTGIPVSR	10452
5	gi|446264697	MULTISPECIES: membrane protein [Enterobacteriaceae]	351	43.8			5.90	WTGIPVSR	10317
5	gi|446264697	MULTISPECIES: membrane protein [Enterobacteriaceae]	351	43.8			1.93	YTIDLTER	13926
5	gi|446264697	MULTISPECIES: membrane protein [Enterobacteriaceae]	351	43.8			6.50	TAIVEGLAQR	6540
5	gi|446264697	MULTISPECIES: membrane protein [Enterobacteriaceae]	351	43.8			2.91	TAIVEGLAQR	6681
5	gi|446264697	MULTISPECIES: membrane protein [Enterobacteriaceae]	351	43.8			1.02	VTDAEIAEVLAR	28395
5	gi|446264697	MULTISPECIES: membrane protein [Enterobacteriaceae]	351	43.8			0.42	VTDAEIAEVLAR	28503
5	gi|446264697	MULTISPECIES: membrane protein [Enterobacteriaceae]	351	43.8			0.28	NNPVLIGEPGVGK	11570
5	gi|446264697	MULTISPECIES: membrane protein [Enterobacteriaceae]	351	43.8			0.00	NNPVLIGEPGVGK	11704
5	gi|446264697	MULTISPECIES: membrane protein [Enterobacteriaceae]	351	43.8			40.18	AIDLIDEAASSIR	34270
5	gi|446264697	MULTISPECIES: membrane protein [Enterobacteriaceae]	351	43.8			6.61	AIDLIDEAASSIR	34129
5	gi|446264697	MULTISPECIES: membrane protein [Enterobacteriaceae]	351	43.8			38.92	AIDLIDEAASSIR	34196
5	gi|446264697	MULTISPECIES: membrane protein [Enterobacteriaceae]	351	43.8			0.00	AIDLIDEAASSIR	34053
5	gi|446264697	MULTISPECIES: membrane protein [Enterobacteriaceae]	351	43.8			0.00	GYEIHISDEALK	14758
5	gi|446264697	MULTISPECIES: membrane protein [Enterobacteriaceae]	351	43.8			44.17	GELHCVGATTLDEYR	11294
5	gi|446264697	MULTISPECIES: membrane protein [Enterobacteriaceae]	351	43.8			44.25	VFVAEPSVEDTIAILR	36498
5	gi|446264697	MULTISPECIES: membrane protein [Enterobacteriaceae]	351	43.8			43.60	LVGAPPGYVGYEEGGYLTEAVR	33207
5	gi|446264697	MULTISPECIES: membrane protein [Enterobacteriaceae]	351	43.8			54.01	SGDLAQMSELQYGK	8350
5	gi|446264697	MULTISPECIES: membrane protein [Enterobacteriaceae]	351	43.8			17.99	EAFSLFDKDGDGTITTK	22804
5	gi|446264697	MULTISPECIES: membrane protein [Enterobacteriaceae]	351	43.8			15.82	EAFSLFDKDGDGTITTK	22957
5	gi|446264697	MULTISPECIES: membrane protein [Enterobacteriaceae]	351	43.8			44.33	NYANATLLR	7937
5	gi|446264697	MULTISPECIES: membrane protein [Enterobacteriaceae]	351	43.8			61.95	NYANATLLR	8076
5	gi|446673070	MULTISPECIES: membrane protein [Enterobacteriaceae]	351	44.8	Enterobacteriaceae	543	5.75	ANKAELVSEVAAK	827
5	gi|446673070	MULTISPECIES: membrane protein [Enterobacteriaceae]	351	44.8	Enterobacteriaceae	543	4.33	ANKAELVSEVAAK	782
5	gi|446673070	MULTISPECIES: membrane protein [Enterobacteriaceae]	351	44.8	Enterobacteriaceae	543	1.16	VQLIGFGTFEVR	35757
5	gi|446673070	MULTISPECIES: membrane protein [Enterobacteriaceae]	351	44.8	Enterobacteriaceae	543	0.00	NFIDAIIK	31418
5	gi|446673070	MULTISPECIES: membrane protein [Enterobacteriaceae]	351	44.8	Enterobacteriaceae	543	0.05	FGVEDGSVEGLR	17770
5	gi|446673070	MULTISPECIES: membrane protein [Enterobacteriaceae]	351	44.8	Enterobacteriaceae	543	2.54	INPAGAPTYVPGEYK	13784
5	gi|446673070	MULTISPECIES: membrane protein [Enterobacteriaceae]	351	44.8	Enterobacteriaceae	543	25.28	INPAGAPTYVPGEYK	13881
5	gi|446673070	MULTISPECIES: membrane protein [Enterobacteriaceae]	351	44.8	Enterobacteriaceae	543	40.21	INPAGAPTYVPGEYK	29198
5	gi|446673070	MULTISPECIES: membrane protein [Enterobacteriaceae]	351	44.8	Enterobacteriaceae	543	36.56	NVALEEQAVEAVLAK	35318
5	gi|446673070	MULTISPECIES: membrane protein [Enterobacteriaceae]	351	44.8	Enterobacteriaceae	543	0.00	NVALEEQAVEAVLAK	35277
5	gi|446673070	MULTISPECIES: membrane protein [Enterobacteriaceae]	351	44.8	Enterobacteriaceae	543	1.62	LPYANNGLEPVISQATIDYHYGK	32505
5	gi|446673070	MULTISPECIES: membrane protein [Enterobacteriaceae]	351	44.8	Enterobacteriaceae	543	3.24	LPYANNGLEPVISQATIDYHYGK	32620
5	gi|446673070	MULTISPECIES: membrane protein [Enterobacteriaceae]	351	44.8	Enterobacteriaceae	543	5.90	TTYIAKPGEVER	340
5	gi|446673070	MULTISPECIES: membrane protein [Enterobacteriaceae]	351	44.8	Enterobacteriaceae	543	1.93	TTYIAKPGEVER	349
5	gi|446673070	MULTISPECIES: membrane protein [Enterobacteriaceae]	351	44.8	Enterobacteriaceae	543	6.50	WYVVDATDVPLGR	32935
5	gi|446673070	MULTISPECIES: membrane protein [Enterobacteriaceae]	351	44.8	Enterobacteriaceae	543	2.91	WYVVDATDVPLGR	32936
5	gi|446673070	MULTISPECIES: membrane protein [Enterobacteriaceae]	351	44.8	Enterobacteriaceae	543	1.02	WYVVDATDVPLGR	32827
5	gi|446673070	MULTISPECIES: membrane protein [Enterobacteriaceae]	351	44.8	Enterobacteriaceae	543	0.42	KWYVVDATDVPLGR	25060
5	gi|446673070	MULTISPECIES: membrane protein [Enterobacteriaceae]	351	44.8	Enterobacteriaceae	543	0.28	HAAQNPEVLDITNLI	36496
5	gi|446673070	MULTISPECIES: membrane protein [Enterobacteriaceae]	351	44.8	Enterobacteriaceae	543	0.00	HAAQNPEVLDITNLI	36531
5	gi|446673070	MULTISPECIES: membrane protein [Enterobacteriaceae]	351	44.8	Enterobacteriaceae	543	40.18	FNSDITLEYQGK	18304
5	gi|446673070	MULTISPECIES: membrane protein [Enterobacteriaceae]	351	44.8	Enterobacteriaceae	543	6.61	FNSDITLEYQGK	18178
5	gi|446673070	MULTISPECIES: membrane protein [Enterobacteriaceae]	351	44.8	Enterobacteriaceae	543	38.92	FNSDITLEYQGK	18046
5	gi|446673070	MULTISPECIES: membrane protein [Enterobacteriaceae]	351	44.8	Enterobacteriaceae	543	0.00	FNSDITLEYQGK	17932
5	gi|446673070	MULTISPECIES: membrane protein [Enterobacteriaceae]	351	44.8	Enterobacteriaceae	543	0.00	TGAEISGPVPLPTER	17962
5	gi|446673070	MULTISPECIES: membrane protein [Enterobacteriaceae]	351	44.8	Enterobacteriaceae	543	44.17	TGAEISGPVPLPTER	18213
5	gi|446673070	MULTISPECIES: membrane protein [Enterobacteriaceae]	351	44.8	Enterobacteriaceae	543	44.25	TGAEISGPVPLPTER	18082
5	gi|446673070	MULTISPECIES: membrane protein [Enterobacteriaceae]	351	44.8	Enterobacteriaceae	543	43.60	EKLHVNVGTIGHVDHGK	158
5	gi|446673070	MULTISPECIES: membrane protein [Enterobacteriaceae]	351	44.8	Enterobacteriaceae	543	54.01	NKLHINVGTIGHVDHGK	412
5	gi|446673070	MULTISPECIES: membrane protein [Enterobacteriaceae]	351	44.8	Enterobacteriaceae	543	17.99	VAMEQGLR	10782
5	gi|446673070	MULTISPECIES: membrane protein [Enterobacteriaceae]	351	44.8	Enterobacteriaceae	543	15.82	CDMVDDPELLELVDMEIR	13686
5	gi|446673070	MULTISPECIES: membrane protein [Enterobacteriaceae]	351	44.8	Enterobacteriaceae	543	44.33	GQCLCKPGSVK	12854
5	gi|446673070	MULTISPECIES: membrane protein [Enterobacteriaceae]	351	44.8	Enterobacteriaceae	543	61.95	QVGVPHIVVYLNK	20299
5	gi|446673074	membrane protein [Escherichia coli]	351	44.8	Escherichia coli	562	5.75	EAVLALMATVDEYIPQPERPIDMPFLMPIEDVFSISGR	26803
5	gi|446673074	membrane protein [Escherichia coli]	351	44.8	Escherichia coli	562	4.33	EAVLALMATVDEYIPQPERPIDMPFLMPIEDVFSISGR	26933
5	gi|446673074	membrane protein [Escherichia coli]	351	44.8	Escherichia coli	562	1.16	FEGQVYVLTK	6253
5	gi|446673074	membrane protein [Escherichia coli]	351	44.8	Escherichia coli	562	0.00	VGDEVEIIGLSDESKK	12594
5	gi|446673074	membrane protein [Escherichia coli]	351	44.8	Escherichia coli	562	0.05	ETDRDFLMPVEDVFSISGR	21577
5	gi|446673074	membrane protein [Escherichia coli]	351	44.8	Escherichia coli	562	2.54	FNSDINLEYK	16314
5	gi|446673074	membrane protein [Escherichia coli]	351	44.8	Escherichia coli	562	25.28	FNSDINLEYK	16445
5	gi|446673074	membrane protein [Escherichia coli]	351	44.8	Escherichia coli	562	40.21	ALVPSGASTGEHEAVELR	9320
5	gi|446673074	membrane protein [Escherichia coli]	351	44.8	Escherichia coli	562	36.56	ALVPSGASTGEHEAVELR	9179
5	gi|446673074	membrane protein [Escherichia coli]	351	44.8	Escherichia coli	562	0.00	ALVPSGASTGEHEAVELR	9044
5	gi|446673074	membrane protein [Escherichia coli]	351	44.8	Escherichia coli	562	1.62	SGETEDTTIADLVVATNAGEIK	35491
5	gi|446673074	membrane protein [Escherichia coli]	351	44.8	Escherichia coli	562	3.24	SGETEDTTIADLVVATNAGEIK	35490
5	gi|446673074	membrane protein [Escherichia coli]	351	44.8	Escherichia coli	562	5.90	AGIIDPTKVTR	4484
5	gi|446673074	membrane protein [Escherichia coli]	351	44.8	Escherichia coli	562	1.93	VGHDGVITIEESK	1621
5	gi|446673074	membrane protein [Escherichia coli]	351	44.8	Escherichia coli	562	6.50	VGHDGVITIEESK	1707
5	gi|446673074	membrane protein [Escherichia coli]	351	44.8	Escherichia coli	562	2.91	SIELENHFENMGAK	14202
5	gi|446673074	membrane protein [Escherichia coli]	351	44.8	Escherichia coli	562	1.02	SIELENHFENMGAK	14072
5	gi|446673074	membrane protein [Escherichia coli]	351	44.8	Escherichia coli	562	0.42	SIELENHFENMGAK	14334
5	gi|446673074	membrane protein [Escherichia coli]	351	44.8	Escherichia coli	562	0.28	SYGAPDITNDGVTIAK	18465
5	gi|446673074	membrane protein [Escherichia coli]	351	44.8	Escherichia coli	562	0.00	SYGAPDITNDGVTIAK	18338
5	gi|446673074	membrane protein [Escherichia coli]	351	44.8	Escherichia coli	562	40.18	SYGAPDITNDGVTIAK	18592
5	gi|446673074	membrane protein [Escherichia coli]	351	44.8	Escherichia coli	562	6.61	LANELSDAAENK	2058
5	gi|446673074	membrane protein [Escherichia coli]	351	44.8	Escherichia coli	562	38.92	EISLLLR	21837
5	gi|446673074	membrane protein [Escherichia coli]	351	44.8	Escherichia coli	562	0.00	AEEISALIK	14890
5	gi|446673074	membrane protein [Escherichia coli]	351	44.8	Escherichia coli	562	0.00	AIDALVPIGR	21300
5	gi|446673074	membrane protein [Escherichia coli]	351	44.8	Escherichia coli	562	44.17	AIDALVPIGR	21175
5	gi|446673074	membrane protein [Escherichia coli]	351	44.8	Escherichia coli	562	44.25	IMEVPVGDQLIGR	27384
5	gi|446673074	membrane protein [Escherichia coli]	351	44.8	Escherichia coli	562	43.60	IMEVPVGDQLIGR	27121
5	gi|446673074	membrane protein [Escherichia coli]	351	44.8	Escherichia coli	562	54.01	IMEVPVGDQLIGR	27255
5	gi|446673074	membrane protein [Escherichia coli]	351	44.8	Escherichia coli	562	17.99	TSIAIDTIINQK	23228
5	gi|446673074	membrane protein [Escherichia coli]	351	44.8	Escherichia coli	562	15.82	VVNPLGQPIDGLGEIK	31972
5	gi|446673074	membrane protein [Escherichia coli]	351	44.8	Escherichia coli	562	44.33	VVNPLGQPIDGLGEIK	31865
5	gi|446673074	membrane protein [Escherichia coli]	351	44.8	Escherichia coli	562	61.95	ELESFAQFGSDLDEATQAK	35815
5	gi|446875567	membrane protein [Escherichia coli]	351	42.5			5.75	LELAQYR	6950
5	gi|446875567	membrane protein [Escherichia coli]	351	42.5			4.33	LELAQYR	7090
5	gi|446875567	membrane protein [Escherichia coli]	351	42.5			1.16	LELAQYR	7232
5	gi|446875567	membrane protein [Escherichia coli]	351	42.5			0.00	HALIIYDDLSK	15691
5	gi|446875567	membrane protein [Escherichia coli]	351	42.5			0.05	HALIIYDDLSK	15559
5	gi|446875567	membrane protein [Escherichia coli]	351	42.5			2.54	HALIIYDDLSK	15423
5	gi|446875567	membrane protein [Escherichia coli]	351	42.5			25.28	ILEVPVGR	9702
5	gi|446875567	membrane protein [Escherichia coli]	351	42.5			40.21	ILEVPVGR	9571
5	gi|446875567	membrane protein [Escherichia coli]	351	42.5			36.56	VGNFEAALLSFMNSEHAPLMK	23337
5	gi|446875567	membrane protein [Escherichia coli]	351	42.5			0.00	IMEVPVGDELIGR	29444
5	gi|446875567	membrane protein [Escherichia coli]	351	42.5			1.62	IMEVPVGDELIGR	29322
5	gi|446875567	membrane protein [Escherichia coli]	351	42.5			3.24	VVDALGNAIDGK	12357
5	gi|446875567	membrane protein [Escherichia coli]	351	42.5			5.90	VVDALGNAIDGK	12225
5	gi|446875567	membrane protein [Escherichia coli]	351	42.5			1.93	LVSFMDNFAK	10733
5	gi|446875567	membrane protein [Escherichia coli]	351	42.5			6.50	LYCIYVAIGQK	26332
5	gi|446875567	membrane protein [Escherichia coli]	351	42.5			2.91	ELNAAIEEFK	10166
5	gi|446875567	membrane protein [Escherichia coli]	351	42.5			1.02	LMEIMKQGQFDPMPVEK	16833
5	gi|446875567	membrane protein [Escherichia coli]	351	42.5			0.42	IELAQYR	6950
5	gi|446875567	membrane protein [Escherichia coli]	351	42.5			0.28	IELAQYR	7090
5	gi|446875567	membrane protein [Escherichia coli]	351	42.5			0.00	IELAQYR	7232
5	gi|446875567	membrane protein [Escherichia coli]	351	42.5			40.18	IELAQYR	7369
5	gi|446875567	membrane protein [Escherichia coli]	351	42.5			6.61	VGGAAQIKAMK	17350
5	gi|446875567	membrane protein [Escherichia coli]	351	42.5			38.92	AELELLK	13329
5	gi|446875567	membrane protein [Escherichia coli]	351	42.5			0.00	AELELLK	13463
5	gi|446875567	membrane protein [Escherichia coli]	351	42.5			0.00	EAYPGDVFYIHSR	20502
5	gi|446875567	membrane protein [Escherichia coli]	351	42.5			44.17	EAYPGDVFYIHSR	20238
5	gi|446875567	membrane protein [Escherichia coli]	351	42.5			44.25	EAYPGDVFYIHSR	20371
5	gi|446875567	membrane protein [Escherichia coli]	351	42.5			43.60	EAYPGDVFYIHSR	20402
5	gi|446875567	membrane protein [Escherichia coli]	351	42.5			54.01	EAYPGDVFYIHSR	20626
5	gi|446875567	membrane protein [Escherichia coli]	351	42.5			17.99	EMAAFAQFGSDLDATTQK	30681
5	gi|446875567	membrane protein [Escherichia coli]	351	42.5			15.82	KPDVKNATPVEQEK	10122
5	gi|446875567	membrane protein [Escherichia coli]	351	42.5			44.33	DILDELK	20906
5	gi|446875567	membrane protein [Escherichia coli]	351	42.5			61.95	QLEEFEVK	21676
5	gi|485669758	membrane protein [Escherichia coli]	351	41.9			5.75	QLEEFEVK	21549
5	gi|485669758	membrane protein [Escherichia coli]	351	41.9			4.33	TTVAIDTILNQK	23228
5	gi|485669758	membrane protein [Escherichia coli]	351	41.9			1.16	FEDDAKDTVAASFEEVK	19407
5	gi|485669758	membrane protein [Escherichia coli]	351	41.9			0.00	YGSGLMELLK	12453
5	gi|485669758	membrane protein [Escherichia coli]	351	41.9			0.05	SVGQPMQTGYK	17542
5	gi|485669758	membrane protein [Escherichia coli]	351	41.9			2.54	KANAMAELSISSDEIR	29828
5	gi|485669758	membrane protein [Escherichia coli]	351	41.9			25.28	MAEVRPDEISEILR	28630
5	gi|485669758	membrane protein [Escherichia coli]	351	41.9			40.21	MHEGQSGQR	12515
5	gi|485669758	membrane protein [Escherichia coli]	351	41.9			36.56	IAANLSTRSCFETHR	7355
5	gi|485669758	membrane protein [Escherichia coli]	351	41.9			0.00	SNHHGALIQAGATPVYLETAR	12686
5	gi|485669758	membrane protein [Escherichia coli]	351	41.9			1.62	SNHHGALIQAGATPVYLETAR	12554
5	gi|485669758	membrane protein [Escherichia coli]	351	41.9			3.24	SNHHGALIQAGATPVYLEATR	12686
5	gi|485669758	membrane protein [Escherichia coli]	351	41.9			5.90	SNHHGALIQAGATPVYLEATR	12554
5	gi|485669758	membrane protein [Escherichia coli]	351	41.9			1.93	ADMCNADVKLGDLLIHEGSAK	35169
5	gi|485669758	membrane protein [Escherichia coli]	351	41.9			6.50	NLGVTTGMQAK	16884
5	gi|485669758	membrane protein [Escherichia coli]	351	41.9			2.91	INRAADDAAGLSISEK	9385
5	gi|485669758	membrane protein [Escherichia coli]	351	41.9			1.02	LEHTISNLDTAAENTQTAESR	12866
5	gi|485669758	membrane protein [Escherichia coli]	351	41.9			0.42	LEHTISNLDTAAENTQTAESR	12739
5	gi|485669758	membrane protein [Escherichia coli]	351	41.9			0.28	FNELYLLK	25519
5	gi|485669758	membrane protein [Escherichia coli]	351	41.9			0.00	FNELYLLK	25640
5	gi|485669758	membrane protein [Escherichia coli]	351	41.9			40.18	FNELYLLK	25388
5	gi|485669758	membrane protein [Escherichia coli]	351	41.9			6.61	AYGSTNPINVVR	10137
5	gi|485669758	membrane protein [Escherichia coli]	351	41.9			38.92	AYGSTNPINVVR	9998
5	gi|485669758	membrane protein [Escherichia coli]	351	41.9			0.00	AYGSTNPINVVR	9863
5	gi|485669758	membrane protein [Escherichia coli]	351	41.9			0.00	AVLEVAGVHNVLAK	15149
5	gi|485669758	membrane protein [Escherichia coli]	351	41.9			44.17	AVLEVAGVHNVLAK	14985
5	gi|485669758	membrane protein [Escherichia coli]	351	41.9			44.25	AVLEVAGVHNVLAK	15048
5	gi|485669758	membrane protein [Escherichia coli]	351	41.9			43.60	ATIDGLGNMNSPEMVAAK	2503
5	gi|485669758	membrane protein [Escherichia coli]	351	41.9			54.01	NMVTVELTHGTLQHPVK	2393
5	gi|485669758	membrane protein [Escherichia coli]	351	41.9			17.99	MNKTPADGAALAK	23747
5	gi|485669758	membrane protein [Escherichia coli]	351	41.9			15.82	VVIAYEPVWAIGTGK	35440
5	gi|485669758	membrane protein [Escherichia coli]	351	41.9			44.33	VVIAYEPVWAIGTGK	35411
5	gi|485669758	membrane protein [Escherichia coli]	351	41.9			61.95	VVIAYEPVWAIGTGK	35427
5	gi|485707694	membrane protein [Escherichia coli]	351	44.8	Escherichia coli	562	5.75	LLANQEEGTQIR	2181
5	gi|485707694	membrane protein [Escherichia coli]	351	44.8	Escherichia coli	562	4.33	LLANQEEGTQIR	2095
5	gi|485707694	membrane protein [Escherichia coli]	351	44.8	Escherichia coli	562	1.16	DLFFDR	22441
5	gi|485707694	membrane protein [Escherichia coli]	351	44.8	Escherichia coli	562	0.00	ISNPTILSR	5495
5	gi|485707694	membrane protein [Escherichia coli]	351	44.8	Escherichia coli	562	0.05	ISNPTILSR	5359
5	gi|485707694	membrane protein [Escherichia coli]	351	44.8	Escherichia coli	562	2.54	EWDGKPIEGSFR	16747
5	gi|485707694	membrane protein [Escherichia coli]	351	44.8	Escherichia coli	562	25.28	HGFFASYEAFLR	32915
5	gi|485707694	membrane protein [Escherichia coli]	351	44.8	Escherichia coli	562	40.21	HGFFASYEAFLR	32996
5	gi|485707694	membrane protein [Escherichia coli]	351	44.8	Escherichia coli	562	36.56	IIDSQLSEHQDEGFLEGYVLTGR	34768
5	gi|485707694	membrane protein [Escherichia coli]	351	44.8	Escherichia coli	562	0.00	WNGVTVTPK	4773
5	gi|485707694	membrane protein [Escherichia coli]	351	44.8	Escherichia coli	562	1.62	ISDDLYVFK	24440
5	gi|485707694	membrane protein [Escherichia coli]	351	44.8	Escherichia coli	562	3.24	ISDDLYVFK	24310
5	gi|485707694	membrane protein [Escherichia coli]	351	44.8	Escherichia coli	562	5.90	ISDDLYVFK	24179
5	gi|485707694	membrane protein [Escherichia coli]	351	44.8	Escherichia coli	562	1.93	SLRDDTWVTLR	18281
5	gi|485707694	membrane protein [Escherichia coli]	351	44.8	Escherichia coli	562	6.50	SLRDDTWVTLR	18410
5	gi|485707694	membrane protein [Escherichia coli]	351	44.8	Escherichia coli	562	2.91	SLRDDTWVTLR	18152
5	gi|485707694	membrane protein [Escherichia coli]	351	44.8	Escherichia coli	562	1.02	DASGTINVDIDHKR	887
5	gi|485707694	membrane protein [Escherichia coli]	351	44.8	Escherichia coli	562	0.42	DASGTINVDIDHKR	940
5	gi|485707694	membrane protein [Escherichia coli]	351	44.8	Escherichia coli	562	0.28	DASGTINVDIDHKR	992
5	gi|485707694	membrane protein [Escherichia coli]	351	44.8	Escherichia coli	562	0.00	LSTVVASVLR	18001
5	gi|485707694	membrane protein [Escherichia coli]	351	44.8	Escherichia coli	562	40.18	LSTVVASVLR	17634
5	gi|485707694	membrane protein [Escherichia coli]	351	44.8	Escherichia coli	562	6.61	LSTVVASVLR	17886
5	gi|485707694	membrane protein [Escherichia coli]	351	44.8	Escherichia coli	562	38.92	LSTVVASVLR	17916
5	gi|485707694	membrane protein [Escherichia coli]	351	44.8	Escherichia coli	562	0.00	LSTVVASVLR	17762
5	gi|485707694	membrane protein [Escherichia coli]	351	44.8	Escherichia coli	562	0.00	LSTVVASVLR	17761
5	gi|485707694	membrane protein [Escherichia coli]	351	44.8	Escherichia coli	562	44.17	LIETSVKGMLPK	20234
5	gi|485707694	membrane protein [Escherichia coli]	351	44.8	Escherichia coli	562	44.25	ELANVQDLTVR	16923
5	gi|485707694	membrane protein [Escherichia coli]	351	44.8	Escherichia coli	562	43.60	ELANVQDLTVR	17050
5	gi|485707694	membrane protein [Escherichia coli]	351	44.8	Escherichia coli	562	54.01	VIELQGIAGTSAAR	16799
5	gi|485707694	membrane protein [Escherichia coli]	351	44.8	Escherichia coli	562	17.99	VIELQGIAGTSAAR	16929
5	gi|485707694	membrane protein [Escherichia coli]	351	44.8	Escherichia coli	562	15.82	VIELQGIAGTSAAR	17060
5	gi|485707694	membrane protein [Escherichia coli]	351	44.8	Escherichia coli	562	44.33	FNVLASQPADFDR	24914
5	gi|485707694	membrane protein [Escherichia coli]	351	44.8	Escherichia coli	562	61.95	FNVLASQPADFDR	25043
5	gi|485718140	membrane protein [Escherichia coli]	351	43.9			5.75	FNVLASQPADFDR	25175
5	gi|485718140	membrane protein [Escherichia coli]	351	43.9			4.33	LAATIAQLPDQIGAK	23335
5	gi|485718140	membrane protein [Escherichia coli]	351	43.9			1.16	LAATIAQLPDQIGAK	23166
5	gi|485718140	membrane protein [Escherichia coli]	351	43.9			0.00	LAATIAQLPDQIGAK	23006
5	gi|485718140	membrane protein [Escherichia coli]	351	43.9			0.05	GEVVSHIASDNVLGGK	8453
5	gi|485718140	membrane protein [Escherichia coli]	351	43.9			2.54	ILLINPTDSDAVGNAVK	27568
5	gi|485718140	membrane protein [Escherichia coli]	351	43.9			25.28	ILLINPTDSDAVGNAVK	27725
5	gi|485718140	membrane protein [Escherichia coli]	351	43.9			40.21	EADKLGYNLVVLDSQNNPAK	23033
5	gi|485718140	membrane protein [Escherichia coli]	351	43.9			36.56	EADKLGYNLVVLDSQNNPAK	23163
5	gi|485718140	membrane protein [Escherichia coli]	351	43.9			0.00	TTLDPEEALK	12555
5	gi|485718140	membrane protein [Escherichia coli]	351	43.9			1.62	TTLDPEEALK	12689
5	gi|485718140	membrane protein [Escherichia coli]	351	43.9			3.24	WTLYDLQAK	30338
5	gi|485718140	membrane protein [Escherichia coli]	351	43.9			5.90	WTLYDLQAK	30462
5	gi|485718140	membrane protein [Escherichia coli]	351	43.9			1.93	WTLYDLQAK	30230
5	gi|485718140	membrane protein [Escherichia coli]	351	43.9			6.50	NAISEFEKLEYPTPTR	28033
5	gi|485718140	membrane protein [Escherichia coli]	351	43.9			2.91	NAISEFEKLEYPTPTR	28171
5	gi|485718140	membrane protein [Escherichia coli]	351	43.9			1.02	NAISEFEKLEYPTPTR	28289
5	gi|485718140	membrane protein [Escherichia coli]	351	43.9			0.42	NAISEFEKLEYPTPTR	28423
5	gi|485718140	membrane protein [Escherichia coli]	351	43.9			0.28	VVGQLGQVLGPR	16377
5	gi|485718140	membrane protein [Escherichia coli]	351	43.9			0.00	VVGQLGQVLGPR	16347
5	gi|485718140	membrane protein [Escherichia coli]	351	43.9			40.18	VVGQLGQVLGPR	16256
5	gi|485718140	membrane protein [Escherichia coli]	351	43.9			6.61	VGTVTPNVAEAVK	7185
5	gi|485718140	membrane protein [Escherichia coli]	351	43.9			38.92	VGTVTPNVAEAVK	7045
5	gi|485718140	membrane protein [Escherichia coli]	351	43.9			0.00	VGTVTPNVAEAVK	6904
5	gi|485718140	membrane protein [Escherichia coli]	351	43.9			0.00	VAVFTQGANAEAAK	3312
5	gi|485718140	membrane protein [Escherichia coli]	351	43.9			44.17	VAVFTQGANAEAAK	3430
5	gi|485718140	membrane protein [Escherichia coli]	351	43.9			44.25	VAVFTQGANAEAAK	3567
5	gi|485718140	membrane protein [Escherichia coli]	351	43.9			43.60	TILVPIDISDSELTQR	35341
5	gi|485718140	membrane protein [Escherichia coli]	351	43.9			54.01	TILVPIDISDSELTQR	35296
5	gi|485718140	membrane protein [Escherichia coli]	351	43.9			17.99	TILVPIDISDSELTQR	35394
5	gi|485718140	membrane protein [Escherichia coli]	351	43.9			15.82	TLLHFATL	29819
5	gi|485718140	membrane protein [Escherichia coli]	351	43.9			44.33	TLLHFATL	29685
5	gi|485718140	membrane protein [Escherichia coli]	351	43.9			61.95	AIGLVIPELNGK	31188
5	gi|485728270	membrane protein [Escherichia coli]	351	56.8			5.75	AIGLVIPELNGK	31422
5	gi|485728270	membrane protein [Escherichia coli]	351	56.8			4.33	AIGLVIPELNGK	31327
5	gi|485728270	membrane protein [Escherichia coli]	351	56.8			1.16	AIGLVIPELNGK	31090
5	gi|485728270	membrane protein [Escherichia coli]	351	56.8			0.00	IATDPFVGR	11346
5	gi|485728270	membrane protein [Escherichia coli]	351	56.8			0.05	AGAVILEPIMK	22223
5	gi|485728270	membrane protein [Escherichia coli]	351	56.8			2.54	AGAVILEPIMK	21976
5	gi|485728270	membrane protein [Escherichia coli]	351	56.8			25.28	GTFTMVFDHYSPTPK	24445
5	gi|485728270	membrane protein [Escherichia coli]	351	56.8			40.21	GTFTMVFDHYSPTPK	24313
5	gi|485728270	membrane protein [Escherichia coli]	351	56.8			36.56	GTFTMVFDHYSPTPK	24611
5	gi|485728270	membrane protein [Escherichia coli]	351	56.8			0.00	VYTGSLQSGSYVLNASK	18467
5	gi|485728270	membrane protein [Escherichia coli]	351	56.8			1.62	LYDGSYHEVDSSEAAFK	13517
5	gi|485728270	membrane protein [Escherichia coli]	351	56.8			3.24	SQLIVNGNVIR	12359
5	gi|485728270	membrane protein [Escherichia coli]	351	56.8			5.90	VIVEGINLVK	21214
5	gi|485728270	membrane protein [Escherichia coli]	351	56.8			1.93	VIVEGINLVK	21076
5	gi|485728270	membrane protein [Escherichia coli]	351	56.8			6.50	HQKPVPALNQPGGIVEK	815
5	gi|485728270	membrane protein [Escherichia coli]	351	56.8			2.91	KHQKPVPALNQPGGIVEK	166
5	gi|485728270	membrane protein [Escherichia coli]	351	56.8			1.02	KHQKPVPALNQPGGIVEK	175
5	gi|485728270	membrane protein [Escherichia coli]	351	56.8			0.42	GEVVAIGHGTK	30460
5	gi|485728270	membrane protein [Escherichia coli]	351	56.8			0.28	GEVVAIGHGTK	30674
5	gi|485728270	membrane protein [Escherichia coli]	351	56.8			0.00	VLILPAPAEEK	15716
5	gi|485728270	membrane protein [Escherichia coli]	351	56.8			40.18	VLILPAPAEEK	15845
5	gi|485728270	membrane protein [Escherichia coli]	351	56.8			6.61	VLILPAPAEEK	15969
5	gi|485728270	membrane protein [Escherichia coli]	351	56.8			38.92	VLILPAPAEEK	15970
5	gi|485728270	membrane protein [Escherichia coli]	351	56.8			0.00	VLILPAPAEEK	16223
5	gi|485728270	membrane protein [Escherichia coli]	351	56.8			0.00	VLILPAPAEEK	16090
5	gi|485728270	membrane protein [Escherichia coli]	351	56.8			44.17	TIGGIIIPDTAK	20668
5	gi|485728270	membrane protein [Escherichia coli]	351	56.8			44.25	TIGGIIIPDTAK	20796
5	gi|485728270	membrane protein [Escherichia coli]	351	56.8			43.60	TIGGIIIPDTAK	21051
5	gi|485728270	membrane protein [Escherichia coli]	351	56.8			54.01	TIGGIIIPDTAK	20920
5	gi|485728270	membrane protein [Escherichia coli]	351	56.8			17.99	TIGGIIIPDTAK	21180
5	gi|485728270	membrane protein [Escherichia coli]	351	56.8			15.82	YAGTELDVEGTK	5964
5	gi|485728270	membrane protein [Escherichia coli]	351	56.8			44.33	YAGTELDVEGTK	6106
5	gi|485728270	membrane protein [Escherichia coli]	351	56.8			61.95	FAAVVIVGDRK	6565
5	gi|485728443	MULTISPECIES: membrane protein [Enterobacteriaceae]	351	46.0			5.75	FAAVVIVGDRK	6705
5	gi|485728443	MULTISPECIES: membrane protein [Enterobacteriaceae]	351	46.0			4.33	SLGSNTPINVIR	14876
5	gi|485728443	MULTISPECIES: membrane protein [Enterobacteriaceae]	351	46.0			1.16	SLGSNTPINVIR	14809
5	gi|485728443	MULTISPECIES: membrane protein [Enterobacteriaceae]	351	46.0			0.00	SLGSNTPINVIR	14608
5	gi|485728443	MULTISPECIES: membrane protein [Enterobacteriaceae]	351	46.0			0.05	SLGSNTPINVIR	14742
5	gi|485728443	MULTISPECIES: membrane protein [Enterobacteriaceae]	351	46.0			2.54	IIMDLAGISDVTSK	32617
5	gi|485728443	MULTISPECIES: membrane protein [Enterobacteriaceae]	351	46.0			25.28	IIMDLAGISDVTSK	32501
5	gi|485728443	MULTISPECIES: membrane protein [Enterobacteriaceae]	351	46.0			40.21	SGTTTEPSIAFR	9557
5	gi|485728443	MULTISPECIES: membrane protein [Enterobacteriaceae]	351	46.0			36.56	SGTTTEPSIAFR	9691
5	gi|485728443	MULTISPECIES: membrane protein [Enterobacteriaceae]	351	46.0			0.00	SGTTTEPSIAFR	9961
5	gi|485728443	MULTISPECIES: membrane protein [Enterobacteriaceae]	351	46.0			1.62	GWIDLPVDYDKEEFAR	35507
5	gi|485728443	MULTISPECIES: membrane protein [Enterobacteriaceae]	351	46.0			3.24	GWIDLPVDYDKEEFAR	35449
5	gi|485728443	MULTISPECIES: membrane protein [Enterobacteriaceae]	351	46.0			5.90	GIYPSSANFTTDLHSLGQYIQEGR	36593
5	gi|485728443	MULTISPECIES: membrane protein [Enterobacteriaceae]	351	46.0			1.93	MNAVREAEK	16055
5	gi|485728443	MULTISPECIES: membrane protein [Enterobacteriaceae]	351	46.0			6.50	LVDIVEPTEK	9790
5	gi|485728443	MULTISPECIES: membrane protein [Enterobacteriaceae]	351	46.0			2.91	LVDIVEPTEK	10055
5	gi|485728443	MULTISPECIES: membrane protein [Enterobacteriaceae]	351	46.0			1.02	LVDIVEPTEK	9919
5	gi|485728443	MULTISPECIES: membrane protein [Enterobacteriaceae]	351	46.0			0.42	LVDIVEPTEK	10197
5	gi|485728443	MULTISPECIES: membrane protein [Enterobacteriaceae]	351	46.0			0.28	DARDQYEIR	4368
5	gi|485728443	MULTISPECIES: membrane protein [Enterobacteriaceae]	351	46.0			0.00	LIDQATAEIVETAK	21423
5	gi|485728443	MULTISPECIES: membrane protein [Enterobacteriaceae]	351	46.0			40.18	LIDQATAEIVETAKR	17695
5	gi|485728443	MULTISPECIES: membrane protein [Enterobacteriaceae]	351	46.0			6.61	LIDQATAEIVETAKR	17566
5	gi|485728443	MULTISPECIES: membrane protein [Enterobacteriaceae]	351	46.0			38.92	VNDEGIIEDAR	8873
5	gi|485728443	MULTISPECIES: membrane protein [Enterobacteriaceae]	351	46.0			0.00	LVSSAGTGHFYTTTK	1378
5	gi|485728443	MULTISPECIES: membrane protein [Enterobacteriaceae]	351	46.0			0.00	LVSSAGTGHFYTTTK	1318
5	gi|485728443	MULTISPECIES: membrane protein [Enterobacteriaceae]	351	46.0			44.17	KGHYAVGAFNTNNLEWTR	17633
5	gi|485728443	MULTISPECIES: membrane protein [Enterobacteriaceae]	351	46.0			44.25	ITIAFDGR	6533
5	gi|485728443	MULTISPECIES: membrane protein [Enterobacteriaceae]	351	46.0			43.60	ITIAFDGR	6430
5	gi|485728443	MULTISPECIES: membrane protein [Enterobacteriaceae]	351	46.0			54.01	LFGVTTLDVIR	34672
5	gi|485728443	MULTISPECIES: membrane protein [Enterobacteriaceae]	351	46.0			17.99	LFGVTTLDVIR	34610
5	gi|485728443	MULTISPECIES: membrane protein [Enterobacteriaceae]	351	46.0			15.82	LFGVTTLDVIR	34542
5	gi|485728443	MULTISPECIES: membrane protein [Enterobacteriaceae]	351	46.0			44.33	LFGVTTLDVIR	34487
5	gi|485728443	MULTISPECIES: membrane protein [Enterobacteriaceae]	351	46.0			61.95	LFGVTTLDVIR	34404
5	gi|485776803	membrane protein [Escherichia coli]	351	44.8	Escherichia coli	562	5.75	FGLSLVR	19769
5	gi|485776803	membrane protein [Escherichia coli]	351	44.8	Escherichia coli	562	4.33	LPFAYAK	9568
5	gi|485776803	membrane protein [Escherichia coli]	351	44.8	Escherichia coli	562	1.16	LPFAYAK	9435
5	gi|485776803	membrane protein [Escherichia coli]	351	44.8	Escherichia coli	562	0.00	ALIPFGGIK	25252
5	gi|485776803	membrane protein [Escherichia coli]	351	44.8	Escherichia coli	562	0.05	ALIPFGGIK	25515
5	gi|485776803	membrane protein [Escherichia coli]	351	44.8	Escherichia coli	562	2.54	GAVASLTSVAK	4613
5	gi|485776803	membrane protein [Escherichia coli]	351	44.8	Escherichia coli	562	25.28	LATAWEGFTK	21079
5	gi|485776803	membrane protein [Escherichia coli]	351	44.8	Escherichia coli	562	40.21	LATAWEGFTK	21373
5	gi|485776803	membrane protein [Escherichia coli]	351	44.8	Escherichia coli	562	36.56	LATAWEGFTK	21216
5	gi|485776803	membrane protein [Escherichia coli]	351	44.8	Escherichia coli	562	0.00	VDDLAVDLVER	26298
5	gi|485776803	membrane protein [Escherichia coli]	351	44.8	Escherichia coli	562	1.62	VDDLAVDLVER	26461
5	gi|485776803	membrane protein [Escherichia coli]	351	44.8	Escherichia coli	562	3.24	VDDLAVDLVER	26166
5	gi|485776803	membrane protein [Escherichia coli]	351	44.8	Escherichia coli	562	5.90	SGVLTGLPDAYGR	21823
5	gi|485776803	membrane protein [Escherichia coli]	351	44.8	Escherichia coli	562	1.93	SGVLTGLPDAYGR	21762
5	gi|485776803	membrane protein [Escherichia coli]	351	44.8	Escherichia coli	562	6.50	SGVLTGLPDAYGR	21952
5	gi|485776803	membrane protein [Escherichia coli]	351	44.8	Escherichia coli	562	2.91	IVGLQTEAPLKR	5765
5	gi|485776803	membrane protein [Escherichia coli]	351	44.8	Escherichia coli	562	1.02	DAIPTQSVLTITSNVVYGK	36596
5	gi|485776803	membrane protein [Escherichia coli]	351	44.8	Escherichia coli	562	0.42	AALDGLTAEQVSK	11400
5	gi|485776803	membrane protein [Escherichia coli]	351	44.8	Escherichia coli	562	0.28	AALDGLTAEQVSK	11199
5	gi|485776803	membrane protein [Escherichia coli]	351	44.8	Escherichia coli	562	0.00	AALDGLTAEQVSK	11264
5	gi|485776803	membrane protein [Escherichia coli]	351	44.8	Escherichia coli	562	40.18	ETVKDLYNEETAENVR	15973
5	gi|485776803	membrane protein [Escherichia coli]	351	44.8	Escherichia coli	562	6.61	YLFVEPGR	16683
5	gi|485776803	membrane protein [Escherichia coli]	351	44.8	Escherichia coli	562	38.92	YLFVEPGR	16811
5	gi|485776803	membrane protein [Escherichia coli]	351	44.8	Escherichia coli	562	0.00	YLFVEPGR	16561
5	gi|485776803	membrane protein [Escherichia coli]	351	44.8	Escherichia coli	562	0.00	YLFVEPGR	16938
5	gi|485776803	membrane protein [Escherichia coli]	351	44.8	Escherichia coli	562	44.17	LVAGSVGDDEPR	876
5	gi|485776803	membrane protein [Escherichia coli]	351	44.8	Escherichia coli	562	44.25	IAEQEGIAEDGYR	5450
5	gi|485776803	membrane protein [Escherichia coli]	351	44.8	Escherichia coli	562	43.60	IAEQEGIAEDGYR	5585
5	gi|485776803	membrane protein [Escherichia coli]	351	44.8	Escherichia coli	562	54.01	NQILESIAEK	31456
5	gi|485776803	membrane protein [Escherichia coli]	351	44.8	Escherichia coli	562	17.99	NQILESIAEK	31656
5	gi|485776803	membrane protein [Escherichia coli]	351	44.8	Escherichia coli	562	15.82	NQILESIAEK	31782
5	gi|485776803	membrane protein [Escherichia coli]	351	44.8	Escherichia coli	562	44.33	YLALLK	13820
5	gi|485776803	membrane protein [Escherichia coli]	351	44.8	Escherichia coli	562	61.95	YLALLK	13690
5	gi|485815280	membrane protein [Escherichia coli]	351	44.8	Escherichia coli	562	5.75	NLLTSFAGESQAR	25820
5	gi|485815280	membrane protein [Escherichia coli]	351	44.8	Escherichia coli	562	4.33	NLLTSFAGESQAR	25946
5	gi|485815280	membrane protein [Escherichia coli]	351	44.8	Escherichia coli	562	1.16	NLLTSFAGESQAR	25670
5	gi|485815280	membrane protein [Escherichia coli]	351	44.8	Escherichia coli	562	0.00	NLQEGIALAK	8897
5	gi|485815280	membrane protein [Escherichia coli]	351	44.8	Escherichia coli	562	0.05	AVIGVGAENCADK	1185
5	gi|485815280	membrane protein [Escherichia coli]	351	44.8	Escherichia coli	562	2.54	AYYHETVEILEEK	16124
5	gi|485815280	membrane protein [Escherichia coli]	351	44.8	Escherichia coli	562	25.28	IILAYEPVWAIGTGK	36488
5	gi|485815280	membrane protein [Escherichia coli]	351	44.8	Escherichia coli	562	40.21	IILAYEPVWAIGTGK	36461
5	gi|485815280	membrane protein [Escherichia coli]	351	44.8	Escherichia coli	562	36.56	EVADNTSILYGGSCKPSNAK	5863
5	gi|485815280	membrane protein [Escherichia coli]	351	44.8	Escherichia coli	562	0.00	TLQEGIALAK	8310
5	gi|485815280	membrane protein [Escherichia coli]	351	44.8	Escherichia coli	562	1.62	TASPEQAQEIHAFIR	14381
5	gi|485815280	membrane protein [Escherichia coli]	351	44.8	Escherichia coli	562	3.24	NIALIFEK	24504
5	gi|485815280	membrane protein [Escherichia coli]	351	44.8	Escherichia coli	562	5.90	NIALIFEK	26618
5	gi|485815280	membrane protein [Escherichia coli]	351	44.8	Escherichia coli	562	1.93	NIALIFEK	26745
5	gi|485815280	membrane protein [Escherichia coli]	351	44.8	Escherichia coli	562	6.50	NIALIFEK	24370
5	gi|485815280	membrane protein [Escherichia coli]	351	44.8	Escherichia coli	562	2.91	NIALIFEK	24635
5	gi|485815280	membrane protein [Escherichia coli]	351	44.8	Escherichia coli	562	1.02	SFLTLADFNTR	34713
5	gi|485815280	membrane protein [Escherichia coli]	351	44.8	Escherichia coli	562	0.42	SFLTLADFNTR	34771
5	gi|485815280	membrane protein [Escherichia coli]	351	44.8	Escherichia coli	562	0.28	SFLTLADFNTR	34663
5	gi|485815280	membrane protein [Escherichia coli]	351	44.8	Escherichia coli	562	0.00	DEGAHVTYLGPSGSHIGHK	560
5	gi|485815280	membrane protein [Escherichia coli]	351	44.8	Escherichia coli	562	40.18	NVVLEQSYGTPTITNDGVTIAK	28044
5	gi|485815280	membrane protein [Escherichia coli]	351	44.8	Escherichia coli	562	6.61	NVVLEQSYGTPTITNDGVTIAK	28433
5	gi|485815280	membrane protein [Escherichia coli]	351	44.8	Escherichia coli	562	38.92	NVVLEQSYGTPTITNDGVTIAK	28304
5	gi|485815280	membrane protein [Escherichia coli]	351	44.8	Escherichia coli	562	0.00	NVVLEQSYGTPTITNDGVTIAK	28178
5	gi|485815280	membrane protein [Escherichia coli]	351	44.8	Escherichia coli	562	0.00	GADFQEAALAQSR	36104
5	gi|485815280	membrane protein [Escherichia coli]	351	44.8	Escherichia coli	562	44.17	GADFQEAALAQSR	36078
5	gi|485815280	membrane protein [Escherichia coli]	351	44.8	Escherichia coli	562	44.25	RMAMNPITNGGK	21791
5	gi|485815280	membrane protein [Escherichia coli]	351	44.8	Escherichia coli	562	43.60	HGFFATYEAFGR	23468
5	gi|485815280	membrane protein [Escherichia coli]	351	44.8	Escherichia coli	562	54.01	LIDSQLSEHQDEGFLEGYVLTGR	34768
5	gi|485815280	membrane protein [Escherichia coli]	351	44.8	Escherichia coli	562	17.99	VLAGKPYFSVASGGGTGR	10198
5	gi|485815280	membrane protein [Escherichia coli]	351	44.8	Escherichia coli	562	15.82	VLAGKPYFSVASGGGTGR	10056
5	gi|485815280	membrane protein [Escherichia coli]	351	44.8	Escherichia coli	562	44.33	VLAGKPYFSVASGGGTGR	9920
5	gi|485815280	membrane protein [Escherichia coli]	351	44.8	Escherichia coli	562	61.95	GASANIIPSSTGAAK	1113
5	gi|485830522	membrane protein [Escherichia coli]	351	44.8	Escherichia coli	562	5.75	GASANIIPSSTGAAK	1153
5	gi|485830522	membrane protein [Escherichia coli]	351	44.8	Escherichia coli	562	4.33	GASANIIPSSTGAAK	1334
5	gi|485830522	membrane protein [Escherichia coli]	351	44.8	Escherichia coli	562	1.16	GASANIIPSSTGAAK	1272
5	gi|485830522	membrane protein [Escherichia coli]	351	44.8	Escherichia coli	562	0.00	GASANIIPSSTGAAK	1210
5	gi|485830522	membrane protein [Escherichia coli]	351	44.8	Escherichia coli	562	0.05	GASNNIIPSSTGAAK	13945
5	gi|485830522	membrane protein [Escherichia coli]	351	44.8	Escherichia coli	562	2.54	GASNNIIPSSTGAAK	13816
5	gi|485830522	membrane protein [Escherichia coli]	351	44.8	Escherichia coli	562	25.28	SFGAPTITK	4027
5	gi|485830522	membrane protein [Escherichia coli]	351	44.8	Escherichia coli	562	40.21	SFGAPTITK	4158
5	gi|485830522	membrane protein [Escherichia coli]	351	44.8	Escherichia coli	562	36.56	GVNVLADAVK	12110
5	gi|485830522	membrane protein [Escherichia coli]	351	44.8	Escherichia coli	562	0.00	GVNVLADAVK	12246
5	gi|485830522	membrane protein [Escherichia coli]	351	44.8	Escherichia coli	562	1.62	GVNVLADAVK	12381
5	gi|485830522	membrane protein [Escherichia coli]	351	44.8	Escherichia coli	562	3.24	AAVEEGVVAGGGVALIR	23560
5	gi|485830522	membrane protein [Escherichia coli]	351	44.8	Escherichia coli	562	5.90	AIAQVGTISANSDETVGK	10612
5	gi|485830522	membrane protein [Escherichia coli]	351	44.8	Escherichia coli	562	1.93	AIAQVGTISANSDETVGK	10479
5	gi|485830522	membrane protein [Escherichia coli]	351	44.8	Escherichia coli	562	6.50	AIAQVGTISANSDETVGK	10345
5	gi|485830522	membrane protein [Escherichia coli]	351	44.8	Escherichia coli	562	2.91	DTTTIIDGVGEEAAIQGR	29423
5	gi|485830522	membrane protein [Escherichia coli]	351	44.8	Escherichia coli	562	1.02	DTTTIIDGVGEEAAIQGR	29431
5	gi|485830522	membrane protein [Escherichia coli]	351	44.8	Escherichia coli	562	0.42	DTTTIIDGVGEEAAIQGR	29562
5	gi|485830522	membrane protein [Escherichia coli]	351	44.8	Escherichia coli	562	0.28	DTTTIIDGVGEEAAIQGR	29306
5	gi|485830522	membrane protein [Escherichia coli]	351	44.8	Escherichia coli	562	0.00	LITIAVPR	17062
5	gi|485830522	membrane protein [Escherichia coli]	351	44.8	Escherichia coli	562	40.18	EQIIFPEIDYDKVDR	29565
5	gi|485830522	membrane protein [Escherichia coli]	351	44.8	Escherichia coli	562	6.61	EQIIFPEIDYDKVDR	29434
5	gi|485830522	membrane protein [Escherichia coli]	351	44.8	Escherichia coli	562	38.92	LLDNAAADLAAISGQKPLITK	33758
5	gi|485830522	membrane protein [Escherichia coli]	351	44.8	Escherichia coli	562	0.00	LLDNAAADLAAISGQKPLITK	33654
5	gi|485830522	membrane protein [Escherichia coli]	351	44.8	Escherichia coli	562	0.00	VNQIGSLTETLR	18956
5	gi|485830522	membrane protein [Escherichia coli]	351	44.8	Escherichia coli	562	44.17	VNQIGSLTETLR	18835
5	gi|485830522	membrane protein [Escherichia coli]	351	44.8	Escherichia coli	562	44.25	VNQIGSLTETLR	18707
5	gi|485830522	membrane protein [Escherichia coli]	351	44.8	Escherichia coli	562	43.60	VNQIGSLTETLR	18782
5	gi|485830522	membrane protein [Escherichia coli]	351	44.8	Escherichia coli	562	54.01	NLDEAVEELTLISGQKPLVTR	36587
5	gi|485830522	membrane protein [Escherichia coli]	351	44.8	Escherichia coli	562	17.99	GPSAANVIAI	26120
5	gi|485830522	membrane protein [Escherichia coli]	351	44.8	Escherichia coli	562	15.82	GPSAANVIAI	25991
5	gi|485830522	membrane protein [Escherichia coli]	351	44.8	Escherichia coli	562	44.33	VEFEITNGAK	9685
5	gi|485830522	membrane protein [Escherichia coli]	351	44.8	Escherichia coli	562	61.95	VEFEITNGAK	9821
5	gi|491126837	membrane protein [Shigella boydii]	351	44.8	Shigella boydii	621	5.75	VEFEITNGAK	9956
5	gi|491126837	membrane protein [Shigella boydii]	351	44.8	Shigella boydii	621	4.33	GFGFITPEDGSK	21948
5	gi|491126837	membrane protein [Shigella boydii]	351	44.8	Shigella boydii	621	1.16	GFGFITPEDGSK	21820
5	gi|491126837	membrane protein [Shigella boydii]	351	44.8	Shigella boydii	621	0.00	GFGFITPEDGSK	21691
5	gi|491126837	membrane protein [Shigella boydii]	351	44.8	Shigella boydii	621	0.05	GPSAANVIAL	26120
5	gi|491126837	membrane protein [Shigella boydii]	351	44.8	Shigella boydii	621	2.54	GPSAANVIAL	25991
5	gi|491126837	membrane protein [Shigella boydii]	351	44.8	Shigella boydii	621	25.28	VEFEITDGAK	11855
5	gi|491126837	membrane protein [Shigella boydii]	351	44.8	Shigella boydii	621	40.21	VGFGSGVIISK	16304
5	gi|491126837	membrane protein [Shigella boydii]	351	44.8	Shigella boydii	621	36.56	SVNDLEDVLK	23009
5	gi|491126837	membrane protein [Shigella boydii]	351	44.8	Shigella boydii	621	0.00	SVNDLEDVLK	22886
5	gi|491126837	membrane protein [Shigella boydii]	351	44.8	Shigella boydii	621	1.62	NFAELQEGLAK	17826
5	gi|491126837	membrane protein [Shigella boydii]	351	44.8	Shigella boydii	621	3.24	RANYAVDLTQE	10337
5	gi|491126837	membrane protein [Shigella boydii]	351	44.8	Shigella boydii	621	5.90	VIGTDPSTDLALVK	23713
5	gi|491126837	membrane protein [Shigella boydii]	351	44.8	Shigella boydii	621	1.93	DTVFTTEYSVR	19318
5	gi|491126837	membrane protein [Shigella boydii]	351	44.8	Shigella boydii	621	6.50	TAMESVYTLLNVDR	36223
5	gi|491126837	membrane protein [Shigella boydii]	351	44.8	Shigella boydii	621	2.91	IGTVGDAVSYIEANAK	35140
5	gi|491126837	membrane protein [Shigella boydii]	351	44.8	Shigella boydii	621	1.02	IGTVGDAVSYIEANAK	35202
5	gi|491126837	membrane protein [Shigella boydii]	351	44.8	Shigella boydii	621	0.42	RFEEHLQHEAEER	124
5	gi|491126837	membrane protein [Shigella boydii]	351	44.8	Shigella boydii	621	0.28	NPSISTHLLGSNASSVIR	16895
5	gi|491126837	membrane protein [Shigella boydii]	351	44.8	Shigella boydii	621	0.00	IVIAYEPVWAIGTGK	36137
5	gi|491126837	membrane protein [Shigella boydii]	351	44.8	Shigella boydii	621	40.18	IVIAYEPVWAIGTGK	36171
5	gi|491126837	membrane protein [Shigella boydii]	351	44.8	Shigella boydii	621	6.61	SAVPSGASTGINEAVELR	21232
5	gi|491126837	membrane protein [Shigella boydii]	351	44.8	Shigella boydii	621	38.92	SAVPSGASTGINEAVELR	21358
5	gi|491126837	membrane protein [Shigella boydii]	351	44.8	Shigella boydii	621	0.00	ELITDFGVK	22091
5	gi|491126837	membrane protein [Shigella boydii]	351	44.8	Shigella boydii	621	0.00	ELITDFGVK	22218
5	gi|491126837	membrane protein [Shigella boydii]	351	44.8	Shigella boydii	621	44.17	VGSCGAVLPHVK	868
5	gi|491126837	membrane protein [Shigella boydii]	351	44.8	Shigella boydii	621	44.25	VGSCGAVLPHVK	918
5	gi|491126837	membrane protein [Shigella boydii]	351	44.8	Shigella boydii	621	43.60	IALESVLLGDKE	32688
5	gi|491126837	membrane protein [Shigella boydii]	351	44.8	Shigella boydii	621	54.01	IALESVLLGDKE	32575
5	gi|491126837	membrane protein [Shigella boydii]	351	44.8	Shigella boydii	621	17.99	YIAETFLEDAR	28359
5	gi|491126837	membrane protein [Shigella boydii]	351	44.8	Shigella boydii	621	15.82	YIAETFLEDAR	28480
5	gi|491126837	membrane protein [Shigella boydii]	351	44.8	Shigella boydii	621	44.33	ALTICTVSDHIR	12745
5	gi|491126837	membrane protein [Shigella boydii]	351	44.8	Shigella boydii	621	61.95	ALTICTVSDHIR	12874
6	gi|491032634	elongation factor Tu [Lactobacillus johnsonii]	351	33.3	Lactobacillus johnsonii	33959	1.50	LVPEGIEGR	2979
6	gi|491032634	elongation factor Tu [Lactobacillus johnsonii]	351	33.3	Lactobacillus johnsonii	33959	0.79	VGIGPGSICTTR	8429
6	gi|491032634	elongation factor Tu [Lactobacillus johnsonii]	351	33.3	Lactobacillus johnsonii	33959	1.74	VGIGPGSICTTR	8564
6	gi|491032634	elongation factor Tu [Lactobacillus johnsonii]	351	33.3	Lactobacillus johnsonii	33959	0.37	VGIGPGSICTTR	8705
6	gi|491032634	elongation factor Tu [Lactobacillus johnsonii]	351	33.3	Lactobacillus johnsonii	33959	33.98	VGIGPGSICTTR	8841
6	gi|491032634	elongation factor Tu [Lactobacillus johnsonii]	351	33.3	Lactobacillus johnsonii	33959	36.60	VGIGPGSICTTR	8602
6	gi|491032634	elongation factor Tu [Lactobacillus johnsonii]	351	33.3	Lactobacillus johnsonii	33959	0.00	GFSGFPVTDSNNVLVGIVTSRDMR	33379
6	gi|491032634	elongation factor Tu [Lactobacillus johnsonii]	351	33.3	Lactobacillus johnsonii	33959	24.13	LVPEGIAAR	2725
6	gi|491032634	elongation factor Tu [Lactobacillus johnsonii]	351	33.3	Lactobacillus johnsonii	33959	0.55	AGMGYCGAKNIDELHNAK	662
6	gi|491032634	elongation factor Tu [Lactobacillus johnsonii]	351	33.3	Lactobacillus johnsonii	33959	0.00	AGMGYCGAKNIDELHNAK	614
6	gi|491032634	elongation factor Tu [Lactobacillus johnsonii]	351	33.3	Lactobacillus johnsonii	33959	50.89	RIDEVMTK	26450
6	gi|491032634	elongation factor Tu [Lactobacillus johnsonii]	351	33.3	Lactobacillus johnsonii	33959	17.78	GMGSLEAMEHGSK	4760
6	gi|491032634	elongation factor Tu [Lactobacillus johnsonii]	351	33.3	Lactobacillus johnsonii	33959	0.83	GSTVADALALMAEYK	1458
6	gi|491032634	elongation factor Tu [Lactobacillus johnsonii]	351	33.3	Lactobacillus johnsonii	33959	0.55	NMTIEQQAEHVRR	16915
6	gi|491032634	elongation factor Tu [Lactobacillus johnsonii]	351	33.3	Lactobacillus johnsonii	33959	0.00	AKLEDLLSMAR	1137
6	gi|491032634	elongation factor Tu [Lactobacillus johnsonii]	351	33.3	Lactobacillus johnsonii	33959	18.70	FETDFSRK	15153
6	gi|491032634	elongation factor Tu [Lactobacillus johnsonii]	351	33.3	Lactobacillus johnsonii	33959	14.63	ECMTSEGLITAK	36459
6	gi|491032634	elongation factor Tu [Lactobacillus johnsonii]	351	33.3	Lactobacillus johnsonii	33959	15.18	ELDQPVGDIMTSK	28748
6	gi|491032634	elongation factor Tu [Lactobacillus johnsonii]	351	33.3	Lactobacillus johnsonii	33959	15.18	DALLSTQFSR	13605
6	gi|491032634	elongation factor Tu [Lactobacillus johnsonii]	351	33.3	Lactobacillus johnsonii	33959	21.12	MHENAQFVRVTSAGMR	12954
6	gi|491032634	elongation factor Tu [Lactobacillus johnsonii]	351	33.3	Lactobacillus johnsonii	33959	34.86	GMGSVEAMKQGSK	19973
6	gi|491032634	elongation factor Tu [Lactobacillus johnsonii]	351	33.3	Lactobacillus johnsonii	33959	59.86	NNDRPISEVMTSK	31771
6	gi|491032634	elongation factor Tu [Lactobacillus johnsonii]	351	33.3	Lactobacillus johnsonii	33959	53.42	DPVVITPETTVR	9130
6	gi|491032634	elongation factor Tu [Lactobacillus johnsonii]	351	33.3	Lactobacillus johnsonii	33959	54.40	LVTVPEGTSVEDARDVMHDHK	30127
6	gi|491032634	elongation factor Tu [Lactobacillus johnsonii]	351	33.3	Lactobacillus johnsonii	33959	24.64	EGTTLEEAKR	23860
6	gi|491032634	elongation factor Tu [Lactobacillus johnsonii]	351	33.3	Lactobacillus johnsonii	33959	14.88	TYVGMGSLAAMK	6836
6	gi|491032634	elongation factor Tu [Lactobacillus johnsonii]	351	33.3	Lactobacillus johnsonii	33959	23.59	GVLDAVSQIK	11487
6	gi|491032634	elongation factor Tu [Lactobacillus johnsonii]	351	33.3	Lactobacillus johnsonii	33959	17.84	AAMGYTGNATVKDFQK	35022
6	gi|491032634	elongation factor Tu [Lactobacillus johnsonii]	351	33.3	Lactobacillus johnsonii	33959	18.37	EVDLSVELSDR	26696
6	gi|491032634	elongation factor Tu [Lactobacillus johnsonii]	351	33.3	Lactobacillus johnsonii	33959	31.59	AGMGYCGAANIEEMRK	36684
6	gi|491032634	elongation factor Tu [Lactobacillus johnsonii]	351	33.3	Lactobacillus johnsonii	33959	8.48	SEFLDTPKYR	6808
6	gi|491032634	elongation factor Tu [Lactobacillus johnsonii]	351	33.3	Lactobacillus johnsonii	33959	22.59	SEFLDTPKYR	6948
6	gi|491032634	elongation factor Tu [Lactobacillus johnsonii]	351	33.3	Lactobacillus johnsonii	33959	18.37	SEFLDTPKYR	7087
6	gi|491032634	elongation factor Tu [Lactobacillus johnsonii]	351	33.3	Lactobacillus johnsonii	33959	5.68	YFNVSMKDMEK	13825
6	gi|491032634	elongation factor Tu [Lactobacillus johnsonii]	351	33.3	Lactobacillus johnsonii	33959	1.57	YFNVSMKDMEK	13697
6	gi|491032634	elongation factor Tu [Lactobacillus johnsonii]	351	33.3	Lactobacillus johnsonii	33959	1.80	VQIDNEDLKQVR	3442
6	gi|491032634	elongation factor Tu [Lactobacillus johnsonii]	351	33.3	Lactobacillus johnsonii	33959	14.22	VQIDNEDLKQVR	3323
7	gi|491035777	pyruvate kinase [Lactobacillus johnsonii]	339	41.6	Lactobacillus johnsonii	33959	5.41	YQGEYVAGLAVK	14649
7	gi|491035777	pyruvate kinase [Lactobacillus johnsonii]	339	41.6	Lactobacillus johnsonii	33959	0.43	YQGEYVAGLAVK	14777
7	gi|491035777	pyruvate kinase [Lactobacillus johnsonii]	339	41.6	Lactobacillus johnsonii	33959	0.81	GGTPYGATTIAGGDGSR	4187
7	gi|491035777	pyruvate kinase [Lactobacillus johnsonii]	339	41.6	Lactobacillus johnsonii	33959	3.14	GGTPYGATTIAGGDGSR	4051
7	gi|491035777	pyruvate kinase [Lactobacillus johnsonii]	339	41.6	Lactobacillus johnsonii	33959	6.14	TFLDQTGGLWASGALYGK	36766
7	gi|491035777	pyruvate kinase [Lactobacillus johnsonii]	339	41.6	Lactobacillus johnsonii	33959	1.56	DIFFDR	22441
7	gi|491035777	pyruvate kinase [Lactobacillus johnsonii]	339	41.6	Lactobacillus johnsonii	33959	0.00	FINVVDILK	36485
7	gi|491035777	pyruvate kinase [Lactobacillus johnsonii]	339	41.6	Lactobacillus johnsonii	33959	0.29	FINVVDILK	36458
7	gi|491035777	pyruvate kinase [Lactobacillus johnsonii]	339	41.6	Lactobacillus johnsonii	33959	22.03	FINVVDILK	36507
7	gi|491035777	pyruvate kinase [Lactobacillus johnsonii]	339	41.6	Lactobacillus johnsonii	33959	25.19	FINVVDILK	36433
7	gi|491035777	pyruvate kinase [Lactobacillus johnsonii]	339	41.6	Lactobacillus johnsonii	33959	0.00	MSDADLTDYFK	17516
7	gi|491035777	pyruvate kinase [Lactobacillus johnsonii]	339	41.6	Lactobacillus johnsonii	33959	0.36	NWKWSGDLTK	14281
7	gi|491035777	pyruvate kinase [Lactobacillus johnsonii]	339	41.6	Lactobacillus johnsonii	33959	1.81	TRGGIIIPDTAK	34955
7	gi|491035777	pyruvate kinase [Lactobacillus johnsonii]	339	41.6	Lactobacillus johnsonii	33959	1.08	TRGGIIIPDTAK	35012
7	gi|491035777	pyruvate kinase [Lactobacillus johnsonii]	339	41.6	Lactobacillus johnsonii	33959	1.06	EFEDVLKMGR	24349
7	gi|491035777	pyruvate kinase [Lactobacillus johnsonii]	339	41.6	Lactobacillus johnsonii	33959	32.84	YRPNADIVAMTFDEK	24218
7	gi|491035777	pyruvate kinase [Lactobacillus johnsonii]	339	41.6	Lactobacillus johnsonii	33959	18.00	FAYVDILQNPDIR	35053
7	gi|491035777	pyruvate kinase [Lactobacillus johnsonii]	339	41.6	Lactobacillus johnsonii	33959	0.65	FAYVDILQNPDIR	34981
7	gi|491035777	pyruvate kinase [Lactobacillus johnsonii]	339	41.6	Lactobacillus johnsonii	33959	0.26	LPSCGFSAQAVQALAACGER	32410
7	gi|491035777	pyruvate kinase [Lactobacillus johnsonii]	339	41.6	Lactobacillus johnsonii	33959	0.00	FQRATGQLENTAR	33862
7	gi|491035777	pyruvate kinase [Lactobacillus johnsonii]	339	41.6	Lactobacillus johnsonii	33959	0.23	FQRATGQLENTAR	33774
7	gi|491035777	pyruvate kinase [Lactobacillus johnsonii]	339	41.6	Lactobacillus johnsonii	33959	0.90	FQRATGQLENTAR	33683
7	gi|491035777	pyruvate kinase [Lactobacillus johnsonii]	339	41.6	Lactobacillus johnsonii	33959	1.20	FQRATGQLENTAR	33944
7	gi|491035777	pyruvate kinase [Lactobacillus johnsonii]	339	41.6	Lactobacillus johnsonii	33959	3.07	STVGHDLNLDVCSK	7413
7	gi|491035777	pyruvate kinase [Lactobacillus johnsonii]	339	41.6	Lactobacillus johnsonii	33959	0.13	STVGHDLNLDVCSK	7274
7	gi|491035777	pyruvate kinase [Lactobacillus johnsonii]	339	41.6	Lactobacillus johnsonii	33959	19.07	AVEAFVSTVTK	12821
7	gi|491035777	pyruvate kinase [Lactobacillus johnsonii]	339	41.6	Lactobacillus johnsonii	33959	33.97	AVEAFVSTVTK	12949
7	gi|491035777	pyruvate kinase [Lactobacillus johnsonii]	339	41.6	Lactobacillus johnsonii	33959	27.50	KAVEAFVSTVTK	6010
7	gi|491035777	pyruvate kinase [Lactobacillus johnsonii]	339	41.6	Lactobacillus johnsonii	33959	32.22	ADLISAVAAEAGLSK	36759
7	gi|491035777	pyruvate kinase [Lactobacillus johnsonii]	339	41.6	Lactobacillus johnsonii	33959	0.00	NIPWVK	12105
7	gi|491035777	pyruvate kinase [Lactobacillus johnsonii]	339	41.6	Lactobacillus johnsonii	33959	9.56	NIPWVK	12240
7	gi|491035777	pyruvate kinase [Lactobacillus johnsonii]	339	41.6	Lactobacillus johnsonii	33959	0.34	AVNDAFGIK	8823
7	gi|491035777	pyruvate kinase [Lactobacillus johnsonii]	339	41.6	Lactobacillus johnsonii	33959	0.00	AVNDAFGIK	8958
7	gi|491035777	pyruvate kinase [Lactobacillus johnsonii]	339	41.6	Lactobacillus johnsonii	33959	2.64	AVNDAFGIK	9096
[truncated: 16,543 more rows]

## Sheet: Balb day 3 rep2
prot_hit_num	prot_acc	prot_desc	prot_score	prot_cover	prot_tax_str	prot_tax_id	pep_score	pep_seq	pep_scan_title
1	gi|489744605	elongation factor Tu [Lactobacillus gasseri]	554	43.7	Lactobacillus gasseri	1596	0.00	YIVVFLNK	24288
1	gi|489744605	elongation factor Tu [Lactobacillus gasseri]	554	43.7	Lactobacillus gasseri	1596	0.00	YIVVFLNK	24226
1	gi|489744605	elongation factor Tu [Lactobacillus gasseri]	554	43.7	Lactobacillus gasseri	1596	0.88	YIVVFLNK	24163
1	gi|489744605	elongation factor Tu [Lactobacillus gasseri]	554	43.7	Lactobacillus gasseri	1596	0.00	YIVVFLNK	24046
1	gi|489744605	elongation factor Tu [Lactobacillus gasseri]	554	43.7	Lactobacillus gasseri	1596	0.35	TVGAGQVTEILD	25458
1	gi|489744605	elongation factor Tu [Lactobacillus gasseri]	554	43.7	Lactobacillus gasseri	1596	5.73	TVGAGQVTEILD	25589
1	gi|489744605	elongation factor Tu [Lactobacillus gasseri]	554	43.7	Lactobacillus gasseri	1596	0.00	TVGAGQVTEILD	25590
1	gi|489744605	elongation factor Tu [Lactobacillus gasseri]	554	43.7	Lactobacillus gasseri	1596	0.00	TVGAGQVTEILD	25720
1	gi|489744605	elongation factor Tu [Lactobacillus gasseri]	554	43.7	Lactobacillus gasseri	1596	0.02	STVTGLEMFHK	12807
1	gi|489744605	elongation factor Tu [Lactobacillus gasseri]	554	43.7	Lactobacillus gasseri	1596	35.66	STVTGLEMFHK	12683
1	gi|489744605	elongation factor Tu [Lactobacillus gasseri]	554	43.7	Lactobacillus gasseri	1596	28.18	STVTGLEMFHK	12566
1	gi|489744605	elongation factor Tu [Lactobacillus gasseri]	554	43.7	Lactobacillus gasseri	1596	5.97	STVTGLEMFHK	12437
1	gi|489744605	elongation factor Tu [Lactobacillus gasseri]	554	43.7	Lactobacillus gasseri	1596	4.62	STVTGLEMFHK	4565
1	gi|489744605	elongation factor Tu [Lactobacillus gasseri]	554	43.7	Lactobacillus gasseri	1596	0.00	STVTGLEMFHK	4428
1	gi|489744605	elongation factor Tu [Lactobacillus gasseri]	554	43.7	Lactobacillus gasseri	1596	9.33	GQVLAAPGSIQTHK	908
1	gi|489744605	elongation factor Tu [Lactobacillus gasseri]	554	43.7	Lactobacillus gasseri	1596	57.06	GQVLAAPGSIQTHK	958
1	gi|489744605	elongation factor Tu [Lactobacillus gasseri]	554	43.7	Lactobacillus gasseri	1596	0.00	GQVYILNKDEGGR	1538
1	gi|489744605	elongation factor Tu [Lactobacillus gasseri]	554	43.7	Lactobacillus gasseri	1596	29.39	GQVYILNKDEGGR	1621
1	gi|489744605	elongation factor Tu [Lactobacillus gasseri]	554	43.7	Lactobacillus gasseri	1596	0.00	EGGKTVGAGQVTEILD	17164
1	gi|489744605	elongation factor Tu [Lactobacillus gasseri]	554	43.7	Lactobacillus gasseri	1596	29.66	GITINTAHVEYETK	7628
1	gi|489744605	elongation factor Tu [Lactobacillus gasseri]	554	43.7	Lactobacillus gasseri	1596	21.34	GITINTAHVEYETK	7769
1	gi|489744605	elongation factor Tu [Lactobacillus gasseri]	554	43.7	Lactobacillus gasseri	1596	18.61	GITINTAHVEYETK	7906
1	gi|489744605	elongation factor Tu [Lactobacillus gasseri]	554	43.7	Lactobacillus gasseri	1596	0.00	GITINTAHVEYETK	7853
1	gi|489744605	elongation factor Tu [Lactobacillus gasseri]	554	43.7	Lactobacillus gasseri	1596	17.44	ALQGDPEQQDVIRK	798
1	gi|489744605	elongation factor Tu [Lactobacillus gasseri]	554	43.7	Lactobacillus gasseri	1596	0.46	ALQGDPEQQDVIRK	768
1	gi|489744605	elongation factor Tu [Lactobacillus gasseri]	554	43.7	Lactobacillus gasseri	1596	72.22	TLDLGEAGDNVGVLLR	33007
1	gi|489744605	elongation factor Tu [Lactobacillus gasseri]	554	43.7	Lactobacillus gasseri	1596	43.14	TLDLGEAGDNVGVLLR	33137
1	gi|489744605	elongation factor Tu [Lactobacillus gasseri]	554	43.7	Lactobacillus gasseri	1596	35.24	TLDLGEAGDNVGVLLR	33192
1	gi|489744605	elongation factor Tu [Lactobacillus gasseri]	554	43.7	Lactobacillus gasseri	1596	57.69	TLDLGEAGDNVGVLLR	33065
1	gi|489744605	elongation factor Tu [Lactobacillus gasseri]	554	43.7	Lactobacillus gasseri	1596	25.11	HYAHMDAPGHADYIK	379
1	gi|489744605	elongation factor Tu [Lactobacillus gasseri]	554	43.7	Lactobacillus gasseri	1596	33.54	HYAHMDAPGHADYIK	359
1	gi|489744605	elongation factor Tu [Lactobacillus gasseri]	554	43.7	Lactobacillus gasseri	1596	10.76	HYAHMDAPGHADYIK	398
1	gi|489744605	elongation factor Tu [Lactobacillus gasseri]	554	43.7	Lactobacillus gasseri	1596	0.00	VGDEVEIVGLTDKVEK	19385
1	gi|489744605	elongation factor Tu [Lactobacillus gasseri]	554	43.7	Lactobacillus gasseri	1596	8.25	VGDEVEIVGLTDKVEK	19279
1	gi|489744605	elongation factor Tu [Lactobacillus gasseri]	554	43.7	Lactobacillus gasseri	1596	7.34	VGDEVEIVGLTDKVEK	19309
1	gi|489744605	elongation factor Tu [Lactobacillus gasseri]	554	43.7	Lactobacillus gasseri	1596	28.12	VGDEVEIVGLTDKVEK	19556
1	gi|489744605	elongation factor Tu [Lactobacillus gasseri]	554	43.7	Lactobacillus gasseri	1596	6.87	VGDEVEIVGLTDKVEK	19675
1	gi|489744605	elongation factor Tu [Lactobacillus gasseri]	554	43.7	Lactobacillus gasseri	1596	41.25	VGDEVEIVGLTDKVEK	19431
1	gi|489744605	elongation factor Tu [Lactobacillus gasseri]	554	43.7	Lactobacillus gasseri	1596	39.75	TKPHVNIGTIGHVDHGK	71
1	gi|489744605	elongation factor Tu [Lactobacillus gasseri]	554	43.7	Lactobacillus gasseri	1596	20.89	TKPHVNIGTIGHVDHGK	84
1	gi|489744605	elongation factor Tu [Lactobacillus gasseri]	554	43.7	Lactobacillus gasseri	1596	31.84	TKPHVNIGTIGHVDHGK	88
1	gi|489744605	elongation factor Tu [Lactobacillus gasseri]	554	43.7	Lactobacillus gasseri	1596	18.72	TKPHVNIGTIGHVDHGK	80
1	gi|489744605	elongation factor Tu [Lactobacillus gasseri]	554	43.7	Lactobacillus gasseri	1596	2.55	GITINTAHVEYETKNR	3121
1	gi|489744605	elongation factor Tu [Lactobacillus gasseri]	554	43.7	Lactobacillus gasseri	1596	35.74	DLLTEYDYPGDDVPVIR	34628
1	gi|489744605	elongation factor Tu [Lactobacillus gasseri]	554	43.7	Lactobacillus gasseri	1596	34.25	DLLTEYDYPGDDVPVIR	34649
1	gi|489744605	elongation factor Tu [Lactobacillus gasseri]	554	43.7	Lactobacillus gasseri	1596	50.50	DLLTEYDYPGDDVPVIR	34676
1	gi|489744605	elongation factor Tu [Lactobacillus gasseri]	554	43.7	Lactobacillus gasseri	1596	31.45	DLLTEYDYPGDDVPVIR	34703
1	gi|489744605	elongation factor Tu [Lactobacillus gasseri]	554	43.7	Lactobacillus gasseri	1596	29.46	DLLTEYDYPGDDVPVIR	34607
2	gi|489796724	enolase [Lactobacillus salivarius]	437	20.9	Lactobacillus salivarius	1624	0.00	YLEGLVAK	11512
2	gi|489796724	enolase [Lactobacillus salivarius]	437	20.9	Lactobacillus salivarius	1624	0.00	YLEGLVAK	11381
2	gi|489796724	enolase [Lactobacillus salivarius]	437	20.9	Lactobacillus salivarius	1624	21.40	SAITEIYAR	10722
2	gi|489796724	enolase [Lactobacillus salivarius]	437	20.9	Lactobacillus salivarius	1624	17.57	SAITEIYAR	10848
2	gi|489796724	enolase [Lactobacillus salivarius]	437	20.9	Lactobacillus salivarius	1624	13.11	AVANVNDIIAK	10513
2	gi|489796724	enolase [Lactobacillus salivarius]	437	20.9	Lactobacillus salivarius	1624	24.45	AVANVNDIIAK	10384
2	gi|489796724	enolase [Lactobacillus salivarius]	437	20.9	Lactobacillus salivarius	1624	18.63	AVANVNDIIAK	10257
2	gi|489796724	enolase [Lactobacillus salivarius]	437	20.9	Lactobacillus salivarius	1624	0.00	AVANVNDIIAK	10641
2	gi|489796724	enolase [Lactobacillus salivarius]	437	20.9	Lactobacillus salivarius	1624	9.79	EAGYTAIVSHR	1059
2	gi|489796724	enolase [Lactobacillus salivarius]	437	20.9	Lactobacillus salivarius	1624	19.03	EAGYTAIVSHR	1108
2	gi|489796724	enolase [Lactobacillus salivarius]	437	20.9	Lactobacillus salivarius	1624	0.03	GINSFYNLSEQAR	21164
2	gi|489796724	enolase [Lactobacillus salivarius]	437	20.9	Lactobacillus salivarius	1624	54.39	GINSFYNLSEQAR	20977
2	gi|489796724	enolase [Lactobacillus salivarius]	437	20.9	Lactobacillus salivarius	1624	47.03	GINSFYNLSEQAR	20858
2	gi|489796724	enolase [Lactobacillus salivarius]	437	20.9	Lactobacillus salivarius	1624	33.58	GINSFYNLSEQAR	21101
2	gi|489796724	enolase [Lactobacillus salivarius]	437	20.9	Lactobacillus salivarius	1624	2.39	GINSFYNLSEQAR	20922
2	gi|489796724	enolase [Lactobacillus salivarius]	437	20.9	Lactobacillus salivarius	1624	99.94	GIVPSGASTGEHEAVELR	10080
2	gi|489796724	enolase [Lactobacillus salivarius]	437	20.9	Lactobacillus salivarius	1624	66.59	GIVPSGASTGEHEAVELR	10322
2	gi|489796724	enolase [Lactobacillus salivarius]	437	20.9	Lactobacillus salivarius	1624	48.66	GIVPSGASTGEHEAVELR	10206
2	gi|489796724	enolase [Lactobacillus salivarius]	437	20.9	Lactobacillus salivarius	1624	52.51	SGETEDTTIADLVVATNAGQIK	33776
2	gi|489796724	enolase [Lactobacillus salivarius]	437	20.9	Lactobacillus salivarius	1624	73.77	SGETEDTTIADLVVATNAGQIK	33729
2	gi|489796724	enolase [Lactobacillus salivarius]	437	20.9	Lactobacillus salivarius	1624	28.80	SGETEDTTIADLVVATNAGQIK	33823
2	gi|489796724	enolase [Lactobacillus salivarius]	437	20.9	Lactobacillus salivarius	1624	0.00	SGETEDTTIADLVVATNAGQIK	33860
3	gi|297787753	Chain A, Structure Of The Qb Replicase, An Rna-Dependent Rna Polymerase Consisting Of Viral And Host Proteins	434	32.7	Escherichia coli K-12	83333	2.47	ITDVEVLK	6247
3	gi|297787753	Chain A, Structure Of The Qb Replicase, An Rna-Dependent Rna Polymerase Consisting Of Viral And Host Proteins	434	32.7	Escherichia coli K-12	83333	0.57	ITDVEVLK	6285
3	gi|297787753	Chain A, Structure Of The Qb Replicase, An Rna-Dependent Rna Polymerase Consisting Of Viral And Host Proteins	434	32.7	Escherichia coli K-12	83333	1.97	ITDVEVLK	6144
3	gi|297787753	Chain A, Structure Of The Qb Replicase, An Rna-Dependent Rna Polymerase Consisting Of Viral And Host Proteins	434	32.7	Escherichia coli K-12	83333	0.00	ITDVEVLK	6420
3	gi|297787753	Chain A, Structure Of The Qb Replicase, An Rna-Dependent Rna Polymerase Consisting Of Viral And Host Proteins	434	32.7	Escherichia coli K-12	83333	6.23	IGENINIR	4329
3	gi|297787753	Chain A, Structure Of The Qb Replicase, An Rna-Dependent Rna Polymerase Consisting Of Viral And Host Proteins	434	32.7	Escherichia coli K-12	83333	14.79	IGENINIR	4193
3	gi|297787753	Chain A, Structure Of The Qb Replicase, An Rna-Dependent Rna Polymerase Consisting Of Viral And Host Proteins	434	32.7	Escherichia coli K-12	83333	8.14	IGENINIR	4463
3	gi|297787753	Chain A, Structure Of The Qb Replicase, An Rna-Dependent Rna Polymerase Consisting Of Viral And Host Proteins	434	32.7	Escherichia coli K-12	83333	0.00	AEITASLVK	5256
3	gi|297787753	Chain A, Structure Of The Qb Replicase, An Rna-Dependent Rna Polymerase Consisting Of Viral And Host Proteins	434	32.7	Escherichia coli K-12	83333	0.57	AEITASLVK	5524
3	gi|297787753	Chain A, Structure Of The Qb Replicase, An Rna-Dependent Rna Polymerase Consisting Of Viral And Host Proteins	434	32.7	Escherichia coli K-12	83333	5.60	AEITASLVK	5385
3	gi|297787753	Chain A, Structure Of The Qb Replicase, An Rna-Dependent Rna Polymerase Consisting Of Viral And Host Proteins	434	32.7	Escherichia coli K-12	83333	4.13	FEVGEGIEK	8030
3	gi|297787753	Chain A, Structure Of The Qb Replicase, An Rna-Dependent Rna Polymerase Consisting Of Viral And Host Proteins	434	32.7	Escherichia coli K-12	83333	0.65	FEVGEGIEK	7902
3	gi|297787753	Chain A, Structure Of The Qb Replicase, An Rna-Dependent Rna Polymerase Consisting Of Viral And Host Proteins	434	32.7	Escherichia coli K-12	83333	22.37	AGENVGVLLR	12285
3	gi|297787753	Chain A, Structure Of The Qb Replicase, An Rna-Dependent Rna Polymerase Consisting Of Viral And Host Proteins	434	32.7	Escherichia coli K-12	83333	24.91	AGENVGVLLR	12415
3	gi|297787753	Chain A, Structure Of The Qb Replicase, An Rna-Dependent Rna Polymerase Consisting Of Viral And Host Proteins	434	32.7	Escherichia coli K-12	83333	19.26	AGENVGVLLR	12158
3	gi|297787753	Chain A, Structure Of The Qb Replicase, An Rna-Dependent Rna Polymerase Consisting Of Viral And Host Proteins	434	32.7	Escherichia coli K-12	83333	13.70	DAGFQAFADK	14502
3	gi|297787753	Chain A, Structure Of The Qb Replicase, An Rna-Dependent Rna Polymerase Consisting Of Viral And Host Proteins	434	32.7	Escherichia coli K-12	83333	21.51	DAGFQAFADK	14632
3	gi|297787753	Chain A, Structure Of The Qb Replicase, An Rna-Dependent Rna Polymerase Consisting Of Viral And Host Proteins	434	32.7	Escherichia coli K-12	83333	2.34	DAGFQAFADK	14759
3	gi|297787753	Chain A, Structure Of The Qb Replicase, An Rna-Dependent Rna Polymerase Consisting Of Viral And Host Proteins	434	32.7	Escherichia coli K-12	83333	0.00	DAGFQAFADK	14380
3	gi|297787753	Chain A, Structure Of The Qb Replicase, An Rna-Dependent Rna Polymerase Consisting Of Viral And Host Proteins	434	32.7	Escherichia coli K-12	83333	21.49	VGEEVEIVGIK	17181
3	gi|297787753	Chain A, Structure Of The Qb Replicase, An Rna-Dependent Rna Polymerase Consisting Of Viral And Host Proteins	434	32.7	Escherichia coli K-12	83333	27.05	VGEEVEIVGIK	17060
3	gi|297787753	Chain A, Structure Of The Qb Replicase, An Rna-Dependent Rna Polymerase Consisting Of Viral And Host Proteins	434	32.7	Escherichia coli K-12	83333	8.92	FESEVYILSK	20439
3	gi|297787753	Chain A, Structure Of The Qb Replicase, An Rna-Dependent Rna Polymerase Consisting Of Viral And Host Proteins	434	32.7	Escherichia coli K-12	83333	0.00	FESEVYILSK	20473
3	gi|297787753	Chain A, Structure Of The Qb Replicase, An Rna-Dependent Rna Polymerase Consisting Of Viral And Host Proteins	434	32.7	Escherichia coli K-12	83333	9.50	FESEVYILSK	20207
3	gi|297787753	Chain A, Structure Of The Qb Replicase, An Rna-Dependent Rna Polymerase Consisting Of Viral And Host Proteins	434	32.7	Escherichia coli K-12	83333	13.48	FESEVYILSK	20320
3	gi|297787753	Chain A, Structure Of The Qb Replicase, An Rna-Dependent Rna Polymerase Consisting Of Viral And Host Proteins	434	32.7	Escherichia coli K-12	83333	22.19	ALEGDAEWEAK	7706
3	gi|297787753	Chain A, Structure Of The Qb Replicase, An Rna-Dependent Rna Polymerase Consisting Of Viral And Host Proteins	434	32.7	Escherichia coli K-12	83333	12.34	ALEGDAEWEAK	7845
3	gi|297787753	Chain A, Structure Of The Qb Replicase, An Rna-Dependent Rna Polymerase Consisting Of Viral And Host Proteins	434	32.7	Escherichia coli K-12	83333	5.85	ALEGDAEWEAK	7976
3	gi|297787753	Chain A, Structure Of The Qb Replicase, An Rna-Dependent Rna Polymerase Consisting Of Viral And Host Proteins	434	32.7	Escherichia coli K-12	83333	0.00	GYRPQFYFR	13600
3	gi|297787753	Chain A, Structure Of The Qb Replicase, An Rna-Dependent Rna Polymerase Consisting Of Viral And Host Proteins	434	32.7	Escherichia coli K-12	83333	7.00	GYRPQFYFR	13355
3	gi|297787753	Chain A, Structure Of The Qb Replicase, An Rna-Dependent Rna Polymerase Consisting Of Viral And Host Proteins	434	32.7	Escherichia coli K-12	83333	0.41	EHNAEVTGFIR	3885
3	gi|297787753	Chain A, Structure Of The Qb Replicase, An Rna-Dependent Rna Polymerase Consisting Of Viral And Host Proteins	434	32.7	Escherichia coli K-12	83333	28.15	EHNAEVTGFIR	3772
3	gi|297787753	Chain A, Structure Of The Qb Replicase, An Rna-Dependent Rna Polymerase Consisting Of Viral And Host Proteins	434	32.7	Escherichia coli K-12	83333	7.97	EHNAEVTGFIR	3668
3	gi|297787753	Chain A, Structure Of The Qb Replicase, An Rna-Dependent Rna Polymerase Consisting Of Viral And Host Proteins	434	32.7	Escherichia coli K-12	83333	17.69	TTLTAAITTVLAK	32880
3	gi|297787753	Chain A, Structure Of The Qb Replicase, An Rna-Dependent Rna Polymerase Consisting Of Viral And Host Proteins	434	32.7	Escherichia coli K-12	83333	21.52	TTLTAAITTVLAK	32828
3	gi|297787753	Chain A, Structure Of The Qb Replicase, An Rna-Dependent Rna Polymerase Consisting Of Viral And Host Proteins	434	32.7	Escherichia coli K-12	83333	0.00	TTLTAAITTVLAK	33038
3	gi|297787753	Chain A, Structure Of The Qb Replicase, An Rna-Dependent Rna Polymerase Consisting Of Viral And Host Proteins	434	32.7	Escherichia coli K-12	83333	26.71	TTLTAAITTVLAK	32769
3	gi|297787753	Chain A, Structure Of The Qb Replicase, An Rna-Dependent Rna Polymerase Consisting Of Viral And Host Proteins	434	32.7	Escherichia coli K-12	83333	5.54	TTLTAAITTVLAK	33164
3	gi|297787753	Chain A, Structure Of The Qb Replicase, An Rna-Dependent Rna Polymerase Consisting Of Viral And Host Proteins	434	32.7	Escherichia coli K-12	83333	0.00	TTLTAAITTVLAK	33228
3	gi|297787753	Chain A, Structure Of The Qb Replicase, An Rna-Dependent Rna Polymerase Consisting Of Viral And Host Proteins	434	32.7	Escherichia coli K-12	83333	27.69	TTLTAAITTVLAK	32974
3	gi|297787753	Chain A, Structure Of The Qb Replicase, An Rna-Dependent Rna Polymerase Consisting Of Viral And Host Proteins	434	32.7	Escherichia coli K-12	83333	12.33	TTLTAAITTVLAK	32922
3	gi|297787753	Chain A, Structure Of The Qb Replicase, An Rna-Dependent Rna Polymerase Consisting Of Viral And Host Proteins	434	32.7	Escherichia coli K-12	83333	2.53	TTLTAAITTVLAK	33014
3	gi|297787753	Chain A, Structure Of The Qb Replicase, An Rna-Dependent Rna Polymerase Consisting Of Viral And Host Proteins	434	32.7	Escherichia coli K-12	83333	23.29	TTLTAAITTVLAK	33117
3	gi|297787753	Chain A, Structure Of The Qb Replicase, An Rna-Dependent Rna Polymerase Consisting Of Viral And Host Proteins	434	32.7	Escherichia coli K-12	83333	8.03	AFDQIDNAPEEK	5513
3	gi|297787753	Chain A, Structure Of The Qb Replicase, An Rna-Dependent Rna Polymerase Consisting Of Viral And Host Proteins	434	32.7	Escherichia coli K-12	83333	6.07	AFDQIDNAPEEK	5374
3	gi|297787753	Chain A, Structure Of The Qb Replicase, An Rna-Dependent Rna Polymerase Consisting Of Viral And Host Proteins	434	32.7	Escherichia coli K-12	83333	0.00	AFDQIDNAPEEK	5652
3	gi|297787753	Chain A, Structure Of The Qb Replicase, An Rna-Dependent Rna Polymerase Consisting Of Viral And Host Proteins	434	32.7	Escherichia coli K-12	83333	8.05	VGEEVEIVGIKETQK	10892
3	gi|297787753	Chain A, Structure Of The Qb Replicase, An Rna-Dependent Rna Polymerase Consisting Of Viral And Host Proteins	434	32.7	Escherichia coli K-12	83333	13.42	VGEEVEIVGIKETQK	10765
3	gi|297787753	Chain A, Structure Of The Qb Replicase, An Rna-Dependent Rna Polymerase Consisting Of Viral And Host Proteins	434	32.7	Escherichia coli K-12	83333	17.37	FESEVYILSKDEGGR	16299
3	gi|297787753	Chain A, Structure Of The Qb Replicase, An Rna-Dependent Rna Polymerase Consisting Of Viral And Host Proteins	434	32.7	Escherichia coli K-12	83333	55.08	VAALEGDVLGSYQHGAR	15162
3	gi|297787753	Chain A, Structure Of The Qb Replicase, An Rna-Dependent Rna Polymerase Consisting Of Viral And Host Proteins	434	32.7	Escherichia coli K-12	83333	38.85	VAALEGDVLGSYQHGAR	15227
3	gi|297787753	Chain A, Structure Of The Qb Replicase, An Rna-Dependent Rna Polymerase Consisting Of Viral And Host Proteins	434	32.7	Escherichia coli K-12	83333	0.00	VAALEGDVLGSYQHGAR	15290
3	gi|297787753	Chain A, Structure Of The Qb Replicase, An Rna-Dependent Rna Polymerase Consisting Of Viral And Host Proteins	434	32.7	Escherichia coli K-12	83333	18.89	HYAHVDCPGHADYVK	85
3	gi|297787753	Chain A, Structure Of The Qb Replicase, An Rna-Dependent Rna Polymerase Consisting Of Viral And Host Proteins	434	32.7	Escherichia coli K-12	83333	21.16	HYAHVDCPGHADYVK	81
3	gi|297787753	Chain A, Structure Of The Qb Replicase, An Rna-Dependent Rna Polymerase Consisting Of Viral And Host Proteins	434	32.7	Escherichia coli K-12	83333	20.65	HYAHVDCPGHADYVK	77
3	gi|297787753	Chain A, Structure Of The Qb Replicase, An Rna-Dependent Rna Polymerase Consisting Of Viral And Host Proteins	434	32.7	Escherichia coli K-12	83333	15.61	TKPHVNVGTIGHVDHGK	69
3	gi|297787753	Chain A, Structure Of The Qb Replicase, An Rna-Dependent Rna Polymerase Consisting Of Viral And Host Proteins	434	32.7	Escherichia coli K-12	83333	50.99	GITINTSHVEYDTPTR	9619
3	gi|297787753	Chain A, Structure Of The Qb Replicase, An Rna-Dependent Rna Polymerase Consisting Of Viral And Host Proteins	434	32.7	Escherichia coli K-12	83333	47.48	GITINTSHVEYDTPTR	9753
3	gi|297787753	Chain A, Structure Of The Qb Replicase, An Rna-Dependent Rna Polymerase Consisting Of Viral And Host Proteins	434	32.7	Escherichia coli K-12	83333	9.04	GITINTSHVEYDTPTR	9816
3	gi|297787753	Chain A, Structure Of The Qb Replicase, An Rna-Dependent Rna Polymerase Consisting Of Viral And Host Proteins	434	32.7	Escherichia coli K-12	83333	11.11	GITINTSHVEYDTPTR	9915
3	gi|297787753	Chain A, Structure Of The Qb Replicase, An Rna-Dependent Rna Polymerase Consisting Of Viral And Host Proteins	434	32.7	Escherichia coli K-12	83333	0.00	GITINTSHVEYDTPTR	9496
3	gi|297787753	Chain A, Structure Of The Qb Replicase, An Rna-Dependent Rna Polymerase Consisting Of Viral And Host Proteins	434	32.7	Escherichia coli K-12	83333	17.74	GITINTSHVEYDTPTR	6303
3	gi|297787753	Chain A, Structure Of The Qb Replicase, An Rna-Dependent Rna Polymerase Consisting Of Viral And Host Proteins	434	32.7	Escherichia coli K-12	83333	63.78	ELLSQYDFPGDDTPIVR	32667
3	gi|297787753	Chain A, Structure Of The Qb Replicase, An Rna-Dependent Rna Polymerase Consisting Of Viral And Host Proteins	434	32.7	Escherichia coli K-12	83333	1.44	ELLSQYDFPGDDTPIVR	32739
3	gi|297787753	Chain A, Structure Of The Qb Replicase, An Rna-Dependent Rna Polymerase Consisting Of Viral And Host Proteins	434	32.7	Escherichia coli K-12	83333	0.00	ELLSQYDFPGDDTPIVR	32580
3	gi|297787753	Chain A, Structure Of The Qb Replicase, An Rna-Dependent Rna Polymerase Consisting Of Viral And Host Proteins	434	32.7	Escherichia coli K-12	83333	32.16	ELLSQYDFPGDDTPIVR	32762
3	gi|297787753	Chain A, Structure Of The Qb Replicase, An Rna-Dependent Rna Polymerase Consisting Of Viral And Host Proteins	434	32.7	Escherichia coli K-12	83333	24.85	ELLSQYDFPGDDTPIVR	32600
3	gi|297787753	Chain A, Structure Of The Qb Replicase, An Rna-Dependent Rna Polymerase Consisting Of Viral And Host Proteins	434	32.7	Escherichia coli K-12	83333	40.55	ELLSQYDFPGDDTPIVR	32536
3	gi|297787753	Chain A, Structure Of The Qb Replicase, An Rna-Dependent Rna Polymerase Consisting Of Viral And Host Proteins	434	32.7	Escherichia coli K-12	83333	10.18	ELLSQYDFPGDDTPIVR	32560
3	gi|297787753	Chain A, Structure Of The Qb Replicase, An Rna-Dependent Rna Polymerase Consisting Of Viral And Host Proteins	434	32.7	Escherichia coli K-12	83333	4.12	ELLSQYDFPGDDTPIVR	32805
4	gi|446438265	molecular chaperone DnaK [Shigella flexneri]	399	22.3	Shigella flexneri	623	0.00	KFEELVQTR	1701
4	gi|446438265	molecular chaperone DnaK [Shigella flexneri]	399	22.3	Shigella flexneri	623	0.55	KFEELVQTR	1627
4	gi|446438265	molecular chaperone DnaK [Shigella flexneri]	399	22.3	Shigella flexneri	623	0.00	VAEFFGKEPR	3633
4	gi|446438265	molecular chaperone DnaK [Shigella flexneri]	399	22.3	Shigella flexneri	623	2.33	VAEFFGKEPR	3419
4	gi|446438265	molecular chaperone DnaK [Shigella flexneri]	399	22.3	Shigella flexneri	623	7.31	VAEFFGKEPR	3527
4	gi|446438265	molecular chaperone DnaK [Shigella flexneri]	399	22.3	Shigella flexneri	623	23.81	LESLVEDLVNR	31210
4	gi|446438265	molecular chaperone DnaK [Shigella flexneri]	399	22.3	Shigella flexneri	623	34.78	LESLVEDLVNR	31112
4	gi|446438265	molecular chaperone DnaK [Shigella flexneri]	399	22.3	Shigella flexneri	623	23.05	LESLVEDLVNR	31111
4	gi|446438265	molecular chaperone DnaK [Shigella flexneri]	399	22.3	Shigella flexneri	623	23.44	LESLVEDLVNR	30987
4	gi|446438265	molecular chaperone DnaK [Shigella flexneri]	399	22.3	Shigella flexneri	623	3.14	LINYLVEEFKK	23772
4	gi|446438265	molecular chaperone DnaK [Shigella flexneri]	399	22.3	Shigella flexneri	623	0.00	LINYLVEEFKK	24013
4	gi|446438265	molecular chaperone DnaK [Shigella flexneri]	399	22.3	Shigella flexneri	623	5.49	LINYLVEEFKK	23649
4	gi|446438265	molecular chaperone DnaK [Shigella flexneri]	399	22.3	Shigella flexneri	623	7.05	LINYLVEEFKK	23896
4	gi|446438265	molecular chaperone DnaK [Shigella flexneri]	399	22.3	Shigella flexneri	623	7.35	AKLESLVEDLVNR	31379
4	gi|446438265	molecular chaperone DnaK [Shigella flexneri]	399	22.3	Shigella flexneri	623	0.00	AKLESLVEDLVNR	31459
4	gi|446438265	molecular chaperone DnaK [Shigella flexneri]	399	22.3	Shigella flexneri	623	3.89	AKLESLVEDLVNR	31260
4	gi|446438265	molecular chaperone DnaK [Shigella flexneri]	399	22.3	Shigella flexneri	623	23.09	AKLESLVEDLVNR	31339
4	gi|446438265	molecular chaperone DnaK [Shigella flexneri]	399	22.3	Shigella flexneri	623	47.54	SLGQFNLDGINPAPR	27968
4	gi|446438265	molecular chaperone DnaK [Shigella flexneri]	399	22.3	Shigella flexneri	623	31.01	SLGQFNLDGINPAPR	27713
4	gi|446438265	molecular chaperone DnaK [Shigella flexneri]	399	22.3	Shigella flexneri	623	37.80	SLGQFNLDGINPAPR	28096
4	gi|446438265	molecular chaperone DnaK [Shigella flexneri]	399	22.3	Shigella flexneri	623	65.26	SLGQFNLDGINPAPR	27837
4	gi|446438265	molecular chaperone DnaK [Shigella flexneri]	399	22.3	Shigella flexneri	623	6.94	IINEPTAAALAYGLDK	27944
4	gi|446438265	molecular chaperone DnaK [Shigella flexneri]	399	22.3	Shigella flexneri	623	76.93	IINEPTAAALAYGLDK	28224
4	gi|446438265	molecular chaperone DnaK [Shigella flexneri]	399	22.3	Shigella flexneri	623	85.63	IINEPTAAALAYGLDK	28097
4	gi|446438265	molecular chaperone DnaK [Shigella flexneri]	399	22.3	Shigella flexneri	623	18.31	IINEPTAAALAYGLDK	28342
4	gi|446438265	molecular chaperone DnaK [Shigella flexneri]	399	22.3	Shigella flexneri	623	27.36	RIINEPTAAALAYGLDK	21773
4	gi|446438265	molecular chaperone DnaK [Shigella flexneri]	399	22.3	Shigella flexneri	623	2.93	TTPSIIAYTQDGETLVGQPAK	29292
4	gi|446438265	molecular chaperone DnaK [Shigella flexneri]	399	22.3	Shigella flexneri	623	2.26	TFEVLATNGDTHLGGEDFDSR	23702
4	gi|446438265	molecular chaperone DnaK [Shigella flexneri]	399	22.3	Shigella flexneri	623	34.69	TTPSIIAYTQDGETLVGQPAKR	24433
4	gi|446438265	molecular chaperone DnaK [Shigella flexneri]	399	22.3	Shigella flexneri	623	9.63	TTPSIIAYTQDGETLVGQPAKR	24373
4	gi|446438265	molecular chaperone DnaK [Shigella flexneri]	399	22.3	Shigella flexneri	623	28.00	TTPSIIAYTQDGETLVGQPAKR	24312
4	gi|446438265	molecular chaperone DnaK [Shigella flexneri]	399	22.3	Shigella flexneri	623	9.44	TTPSIIAYTQDGETLVGQPAKR	24553
4	gi|446438265	molecular chaperone DnaK [Shigella flexneri]	399	22.3	Shigella flexneri	623	12.15	IELSSAQQTDVNLPYITADATGPK	30796
4	gi|446438265	molecular chaperone DnaK [Shigella flexneri]	399	22.3	Shigella flexneri	623	6.15	IELSSAQQTDVNLPYITADATGPK	30949
5	gi|489788703	MULTISPECIES: enolase [Lactobacillus]	394	19.5	Lactobacillus ruminis	1623	23.82	VQLVGDDFFVTNTQYLAK	34473
5	gi|489788703	MULTISPECIES: enolase [Lactobacillus]	394	19.5	Lactobacillus ruminis	1623	35.48	VQLVGDDFFVTNTQYLAK	34496
5	gi|489788703	MULTISPECIES: enolase [Lactobacillus]	394	19.5	Lactobacillus ruminis	1623	0.00	VQLVGDDFFVTNTQYLAK	34535
5	gi|489788703	MULTISPECIES: enolase [Lactobacillus]	394	19.5	Lactobacillus ruminis	1623	49.50	VQLVGDDFFVTNTQYLAK	34518
6	gi|491925237	elongation factor Tu [Bacteroides caccae]	393	37.6	Bacteroides caccae	47678	2.57	LVVFLNK	14402
6	gi|491925237	elongation factor Tu [Bacteroides caccae]	393	37.6	Bacteroides caccae	47678	1.53	LVVFLNK	14781
6	gi|491925237	elongation factor Tu [Bacteroides caccae]	393	37.6	Bacteroides caccae	47678	1.94	LVVFLNK	13055
6	gi|491925237	elongation factor Tu [Bacteroides caccae]	393	37.6	Bacteroides caccae	47678	2.43	LVVFLNK	14651
6	gi|491925237	elongation factor Tu [Bacteroides caccae]	393	37.6	Bacteroides caccae	47678	3.74	LVVFLNK	12932
6	gi|491925237	elongation factor Tu [Bacteroides caccae]	393	37.6	Bacteroides caccae	47678	5.87	LVVFLNK	14523
6	gi|491925237	elongation factor Tu [Bacteroides caccae]	393	37.6	Bacteroides caccae	47678	0.00	AEVYILK	7992
6	gi|491925237	elongation factor Tu [Bacteroides caccae]	393	37.6	Bacteroides caccae	47678	0.83	YRPQFYLR	8991
6	gi|491925237	elongation factor Tu [Bacteroides caccae]	393	37.6	Bacteroides caccae	47678	1.74	YRPQFYLR	9123
6	gi|491925237	elongation factor Tu [Bacteroides caccae]	393	37.6	Bacteroides caccae	47678	0.00	TVGAGQITEIID	31191
6	gi|491925237	elongation factor Tu [Bacteroides caccae]	393	37.6	Bacteroides caccae	47678	0.00	TVGAGQITEIID	33314
6	gi|491925237	elongation factor Tu [Bacteroides caccae]	393	37.6	Bacteroides caccae	47678	0.00	TVGAGQITEIID	33394
6	gi|491925237	elongation factor Tu [Bacteroides caccae]	393	37.6	Bacteroides caccae	47678	25.23	SFDSIDNAPEEK	5581
6	gi|491925237	elongation factor Tu [Bacteroides caccae]	393	37.6	Bacteroides caccae	47678	23.46	SFDSIDNAPEEK	5720
6	gi|491925237	elongation factor Tu [Bacteroides caccae]	393	37.6	Bacteroides caccae	47678	26.68	SFDSIDNAPEEKER	2148
6	gi|491925237	elongation factor Tu [Bacteroides caccae]	393	37.6	Bacteroides caccae	47678	35.09	SFDSIDNAPEEKER	1979
6	gi|491925237	elongation factor Tu [Bacteroides caccae]	393	37.6	Bacteroides caccae	47678	26.66	SFDSIDNAPEEKER	2054
6	gi|491925237	elongation factor Tu [Bacteroides caccae]	393	37.6	Bacteroides caccae	47678	7.18	LLDQGEAGDNVGLLLR	30457
6	gi|491925237	elongation factor Tu [Bacteroides caccae]	393	37.6	Bacteroides caccae	47678	45.24	LLDQGEAGDNVGLLLR	30149
6	gi|491925237	elongation factor Tu [Bacteroides caccae]	393	37.6	Bacteroides caccae	47678	57.86	LLDQGEAGDNVGLLLR	30238
6	gi|491925237	elongation factor Tu [Bacteroides caccae]	393	37.6	Bacteroides caccae	47678	49.50	LLDQGEAGDNVGLLLR	30358
6	gi|491925237	elongation factor Tu [Bacteroides caccae]	393	37.6	Bacteroides caccae	47678	1.52	LLDQGEAGDNVGLLLR	30305
6	gi|491925237	elongation factor Tu [Bacteroides caccae]	393	37.6	Bacteroides caccae	47678	2.87	LLDQGEAGDNVGLLLR	30304
6	gi|491925237	elongation factor Tu [Bacteroides caccae]	393	37.6	Bacteroides caccae	47678	37.00	GITINTSHVEYETANR	8239
6	gi|491925237	elongation factor Tu [Bacteroides caccae]	393	37.6	Bacteroides caccae	47678	50.32	GITINTSHVEYETANR	8106
6	gi|491925237	elongation factor Tu [Bacteroides caccae]	393	37.6	Bacteroides caccae	47678	1.29	KLLDQGEAGDNVGLLLR	23693
6	gi|491925237	elongation factor Tu [Bacteroides caccae]	393	37.6	Bacteroides caccae	47678	0.00	IESGIIHVGDEVEILGLGEDKK	28375
7	gi|492378866	MULTISPECIES: elongation factor Tu [Bacteroides]	393	28.4	Bacteroides	816	0.00	TVGSGQITEILD	28493
8	gi|491032634	elongation factor Tu [Lactobacillus johnsonii]	390	33.3	Lactobacillus johnsonii	33959	0.62	ALEGDPEQQDVIRK	1472
8	gi|491032634	elongation factor Tu [Lactobacillus johnsonii]	390	33.3	Lactobacillus johnsonii	33959	0.00	ALEGDPEQQDVIRK	1623
9	gi|443453	Chain A, Crystal Structure Of Escherichia Coli L-Asparaginase, An Enzyme Used In Cancer Therapy	354	29.4	Escherichia coli	562	18.60	SVFDTLATAAK	23931
9	gi|443453	Chain A, Crystal Structure Of Escherichia Coli L-Asparaginase, An Enzyme Used In Cancer Therapy	354	29.4	Escherichia coli	562	15.11	SVFDTLATAAK	24166
9	gi|443453	Chain A, Crystal Structure Of Escherichia Coli L-Asparaginase, An Enzyme Used In Cancer Therapy	354	29.4	Escherichia coli	562	20.02	SVFDTLATAAK	24050
9	gi|443453	Chain A, Crystal Structure Of Escherichia Coli L-Asparaginase, An Enzyme Used In Cancer Therapy	354	29.4	Escherichia coli	562	7.85	YGFVASGTLNPQK	14031
9	gi|443453	Chain A, Crystal Structure Of Escherichia Coli L-Asparaginase, An Enzyme Used In Cancer Therapy	354	29.4	Escherichia coli	562	0.00	YGFVASGTLNPQK	13907
9	gi|443453	Chain A, Crystal Structure Of Escherichia Coli L-Asparaginase, An Enzyme Used In Cancer Therapy	354	29.4	Escherichia coli	562	20.55	YGFVASGTLNPQK	14149
9	gi|443453	Chain A, Crystal Structure Of Escherichia Coli L-Asparaginase, An Enzyme Used In Cancer Therapy	354	29.4	Escherichia coli	562	0.41	YGFVASGTLNPQK	14274
9	gi|443453	Chain A, Crystal Structure Of Escherichia Coli L-Asparaginase, An Enzyme Used In Cancer Therapy	354	29.4	Escherichia coli	562	2.10	VGVENLVNAVPQLK	30710
9	gi|443453	Chain A, Crystal Structure Of Escherichia Coli L-Asparaginase, An Enzyme Used In Cancer Therapy	354	29.4	Escherichia coli	562	0.00	VGVENLVNAVPQLK	30822
9	gi|443453	Chain A, Crystal Structure Of Escherichia Coli L-Asparaginase, An Enzyme Used In Cancer Therapy	354	29.4	Escherichia coli	562	20.03	VGVENLVNAVPQLK	30584
9	gi|443453	Chain A, Crystal Structure Of Escherichia Coli L-Asparaginase, An Enzyme Used In Cancer Therapy	354	29.4	Escherichia coli	562	0.00	VGVENLVNAVPQLK	30485
9	gi|443453	Chain A, Crystal Structure Of Escherichia Coli L-Asparaginase, An Enzyme Used In Cancer Therapy	354	29.4	Escherichia coli	562	20.18	VGVENLVNAVPQLK	30486
9	gi|443453	Chain A, Crystal Structure Of Escherichia Coli L-Asparaginase, An Enzyme Used In Cancer Therapy	354	29.4	Escherichia coli	562	25.03	VGVENLVNAVPQLK	30389
9	gi|443453	Chain A, Crystal Structure Of Escherichia Coli L-Asparaginase, An Enzyme Used In Cancer Therapy	354	29.4	Escherichia coli	562	0.00	VGVENLVNAVPQLK	30296
9	gi|443453	Chain A, Crystal Structure Of Escherichia Coli L-Asparaginase, An Enzyme Used In Cancer Therapy	354	29.4	Escherichia coli	562	31.42	SVNYGPLGYIHNGK	14196
9	gi|443453	Chain A, Crystal Structure Of Escherichia Coli L-Asparaginase, An Enzyme Used In Cancer Therapy	354	29.4	Escherichia coli	562	36.36	SVNYGPLGYIHNGK	14439
9	gi|443453	Chain A, Crystal Structure Of Escherichia Coli L-Asparaginase, An Enzyme Used In Cancer Therapy	354	29.4	Escherichia coli	562	25.00	SVNYGPLGYIHNGK	14320
9	gi|443453	Chain A, Crystal Structure Of Escherichia Coli L-Asparaginase, An Enzyme Used In Cancer Therapy	354	29.4	Escherichia coli	562	1.94	SVNYGPLGYIHNGK	14599
9	gi|443453	Chain A, Crystal Structure Of Escherichia Coli L-Asparaginase, An Enzyme Used In Cancer Therapy	354	29.4	Escherichia coli	562	0.00	DPQQIQQIFNQY	34920
9	gi|443453	Chain A, Crystal Structure Of Escherichia Coli L-Asparaginase, An Enzyme Used In Cancer Therapy	354	29.4	Escherichia coli	562	12.98	DPQQIQQIFNQY	34961
9	gi|443453	Chain A, Crystal Structure Of Escherichia Coli L-Asparaginase, An Enzyme Used In Cancer Therapy	354	29.4	Escherichia coli	562	8.22	DPQQIQQIFNQY	34942
9	gi|443453	Chain A, Crystal Structure Of Escherichia Coli L-Asparaginase, An Enzyme Used In Cancer Therapy	354	29.4	Escherichia coli	562	9.71	VPTGATTQDAEVDDAK	590
9	gi|443453	Chain A, Crystal Structure Of Escherichia Coli L-Asparaginase, An Enzyme Used In Cancer Therapy	354	29.4	Escherichia coli	562	67.37	VPTGATTQDAEVDDAK	530
9	gi|443453	Chain A, Crystal Structure Of Escherichia Coli L-Asparaginase, An Enzyme Used In Cancer Therapy	354	29.4	Escherichia coli	562	82.67	VPTGATTQDAEVDDAK	561
9	gi|443453	Chain A, Crystal Structure Of Escherichia Coli L-Asparaginase, An Enzyme Used In Cancer Therapy	354	29.4	Escherichia coli	562	0.38	VGIVYNYANASDLPAK	20545
9	gi|443453	Chain A, Crystal Structure Of Escherichia Coli L-Asparaginase, An Enzyme Used In Cancer Therapy	354	29.4	Escherichia coli	562	56.86	VGIVYNYANASDLPAK	20307
9	gi|443453	Chain A, Crystal Structure Of Escherichia Coli L-Asparaginase, An Enzyme Used In Cancer Therapy	354	29.4	Escherichia coli	562	42.61	VGIVYNYANASDLPAK	20235
9	gi|443453	Chain A, Crystal Structure Of Escherichia Coli L-Asparaginase, An Enzyme Used In Cancer Therapy	354	29.4	Escherichia coli	562	14.72	VGIVYNYANASDLPAK	20192
9	gi|443453	Chain A, Crystal Structure Of Escherichia Coli L-Asparaginase, An Enzyme Used In Cancer Therapy	354	29.4	Escherichia coli	562	52.89	VGIVYNYANASDLPAK	20428
10	gi|446550459	autonomous glycyl radical cofactor GrcA [Escherichia coli]	343	61.4	Escherichia coli	562	0.00	YPQLTIR	11673
10	gi|446550459	autonomous glycyl radical cofactor GrcA [Escherichia coli]	343	61.4	Escherichia coli	562	0.00	YPQLTIR	11929
10	gi|446550459	autonomous glycyl radical cofactor GrcA [Escherichia coli]	343	61.4	Escherichia coli	562	0.00	YPQLTIR	11808
10	gi|446550459	autonomous glycyl radical cofactor GrcA [Escherichia coli]	343	61.4	Escherichia coli	562	0.00	MITGIQITK	6217
10	gi|446550459	autonomous glycyl radical cofactor GrcA [Escherichia coli]	343	61.4	Escherichia coli	562	0.00	MITGIQITK	6085
10	gi|446550459	autonomous glycyl radical cofactor GrcA [Escherichia coli]	343	61.4	Escherichia coli	562	0.00	MITGIQITK	5943
10	gi|446550459	autonomous glycyl radical cofactor GrcA [Escherichia coli]	343	61.4	Escherichia coli	562	0.00	EVPVEVKPEVR	1337
10	gi|446550459	autonomous glycyl radical cofactor GrcA [Escherichia coli]	343	61.4	Escherichia coli	562	8.97	EVPVEVKPEVR	1177
10	gi|446550459	autonomous glycyl radical cofactor GrcA [Escherichia coli]	343	61.4	Escherichia coli	562	21.95	EVPVEVKPEVR	1231
10	gi|446550459	autonomous glycyl radical cofactor GrcA [Escherichia coli]	343	61.4	Escherichia coli	562	16.88	EVPVEVKPEVR	1136
10	gi|446550459	autonomous glycyl radical cofactor GrcA [Escherichia coli]	343	61.4	Escherichia coli	562	7.77	EVPVEVKPEVR	1281
10	gi|446550459	autonomous glycyl radical cofactor GrcA [Escherichia coli]	343	61.4	Escherichia coli	562	11.26	EVPVEVKPEVR	1216
10	gi|446550459	autonomous glycyl radical cofactor GrcA [Escherichia coli]	343	61.4	Escherichia coli	562	0.00	EVPVEVKPEVR	1123
10	gi|446550459	autonomous glycyl radical cofactor GrcA [Escherichia coli]	343	61.4	Escherichia coli	562	0.00	AGYAEDEVVAVSK	9854
10	gi|446550459	autonomous glycyl radical cofactor GrcA [Escherichia coli]	343	61.4	Escherichia coli	562	14.39	AGYAEDEVVAVSK	9209
10	gi|446550459	autonomous glycyl radical cofactor GrcA [Escherichia coli]	343	61.4	Escherichia coli	562	41.12	AGYAEDEVVAVSK	9337
10	gi|446550459	autonomous glycyl radical cofactor GrcA [Escherichia coli]	343	61.4	Escherichia coli	562	20.78	AGYAEDEVVAVSK	9462
10	gi|446550459	autonomous glycyl radical cofactor GrcA [Escherichia coli]	343	61.4	Escherichia coli	562	12.07	AGYAEDEVVAVSK	9596
10	gi|446550459	autonomous glycyl radical cofactor GrcA [Escherichia coli]	343	61.4	Escherichia coli	562	0.00	HPEKYPQLTIR	1140
10	gi|446550459	autonomous glycyl radical cofactor GrcA [Escherichia coli]	343	61.4	Escherichia coli	562	3.75	HPEKYPQLTIR	1180
10	gi|446550459	autonomous glycyl radical cofactor GrcA [Escherichia coli]	343	61.4	Escherichia coli	562	0.00	HPEKYPQLTIR	1340
10	gi|446550459	autonomous glycyl radical cofactor GrcA [Escherichia coli]	343	61.4	Escherichia coli	562	3.21	HPEKYPQLTIR	1233
10	gi|446550459	autonomous glycyl radical cofactor GrcA [Escherichia coli]	343	61.4	Escherichia coli	562	9.97	HPEKYPQLTIR	1282
10	gi|446550459	autonomous glycyl radical cofactor GrcA [Escherichia coli]	343	61.4	Escherichia coli	562	6.97	VEGGQHLNVNVLR	6389
10	gi|446550459	autonomous glycyl radical cofactor GrcA [Escherichia coli]	343	61.4	Escherichia coli	562	30.88	VEGGQHLNVNVLR	6249
10	gi|446550459	autonomous glycyl radical cofactor GrcA [Escherichia coli]	343	61.4	Escherichia coli	562	17.77	VEGGQHLNVNVLR	6080
10	gi|446550459	autonomous glycyl radical cofactor GrcA [Escherichia coli]	343	61.4	Escherichia coli	562	15.70	VEGGQHLNVNVLR	6214
10	gi|446550459	autonomous glycyl radical cofactor GrcA [Escherichia coli]	343	61.4	Escherichia coli	562	0.79	VEGGQHLNVNVLR	6665
10	gi|446550459	autonomous glycyl radical cofactor GrcA [Escherichia coli]	343	61.4	Escherichia coli	562	27.93	VEGGQHLNVNVLR	6112
10	gi|446550459	autonomous glycyl radical cofactor GrcA [Escherichia coli]	343	61.4	Escherichia coli	562	6.05	VEGGQHLNVNVLR	6526
10	gi|446550459	autonomous glycyl radical cofactor GrcA [Escherichia coli]	343	61.4	Escherichia coli	562	10.99	VEGGQHLNVNVLR	6356
10	gi|446550459	autonomous glycyl radical cofactor GrcA [Escherichia coli]	343	61.4	Escherichia coli	562	4.03	VEGGQHLNVNVLR	5979
10	gi|446550459	autonomous glycyl radical cofactor GrcA [Escherichia coli]	343	61.4	Escherichia coli	562	57.49	AANDDLLNSFWLLDSEKGEAR	35033
10	gi|446550459	autonomous glycyl radical cofactor GrcA [Escherichia coli]	343	61.4	Escherichia coli	562	82.91	AANDDLLNSFWLLDSEKGEAR	34982
10	gi|446550459	autonomous glycyl radical cofactor GrcA [Escherichia coli]	343	61.4	Escherichia coli	562	74.48	AANDDLLNSFWLLDSEKGEAR	35015
10	gi|446550459	autonomous glycyl radical cofactor GrcA [Escherichia coli]	343	61.4	Escherichia coli	562	76.34	AANDDLLNSFWLLDSEKGEAR	35004
11	gi|490464789	elongation factor Tu [Porphyromonas endodontalis]	341	28.5	Porphyromonas endodontalis	28124	2.57	IVVFLNK	14402
11	gi|490464789	elongation factor Tu [Porphyromonas endodontalis]	341	28.5	Porphyromonas endodontalis	28124	1.53	IVVFLNK	14781
11	gi|490464789	elongation factor Tu [Porphyromonas endodontalis]	341	28.5	Porphyromonas endodontalis	28124	1.94	IVVFLNK	13055
11	gi|490464789	elongation factor Tu [Porphyromonas endodontalis]	341	28.5	Porphyromonas endodontalis	28124	2.43	IVVFLNK	14651
11	gi|490464789	elongation factor Tu [Porphyromonas endodontalis]	341	28.5	Porphyromonas endodontalis	28124	3.74	IVVFLNK	12932
11	gi|490464789	elongation factor Tu [Porphyromonas endodontalis]	341	28.5	Porphyromonas endodontalis	28124	5.87	IVVFLNK	14523
11	gi|490464789	elongation factor Tu [Porphyromonas endodontalis]	341	28.5	Porphyromonas endodontalis	28124	0.07	TTLTAAITK	2098
11	gi|490464789	elongation factor Tu [Porphyromonas endodontalis]	341	28.5	Porphyromonas endodontalis	28124	0.00	KTVVTGVEMFR	10685
12	gi|491035777	pyruvate kinase [Lactobacillus johnsonii]	325	41.6	Lactobacillus johnsonii	33959	3.75	AQDVLDIR	9865
12	gi|491035777	pyruvate kinase [Lactobacillus johnsonii]	325	41.6	Lactobacillus johnsonii	33959	3.68	AQDVLDIR	9733
12	gi|491035777	pyruvate kinase [Lactobacillus johnsonii]	325	41.6	Lactobacillus johnsonii	33959	0.25	AMAEIDMR	4954
12	gi|491035777	pyruvate kinase [Lactobacillus johnsonii]	325	41.6	Lactobacillus johnsonii	33959	0.00	AMAEIDMR	4815
12	gi|491035777	pyruvate kinase [Lactobacillus johnsonii]	325	41.6	Lactobacillus johnsonii	33959	0.00	LLGIALDTK	21199
12	gi|491035777	pyruvate kinase [Lactobacillus johnsonii]	325	41.6	Lactobacillus johnsonii	33959	7.01	LLGIALDTK	20714
12	gi|491035777	pyruvate kinase [Lactobacillus johnsonii]	325	41.6	Lactobacillus johnsonii	33959	1.17	LLGIALDTK	21074
12	gi|491035777	pyruvate kinase [Lactobacillus johnsonii]	325	41.6	Lactobacillus johnsonii	33959	6.88	LLGIALDTK	20946
12	gi|491035777	pyruvate kinase [Lactobacillus johnsonii]	325	41.6	Lactobacillus johnsonii	33959	9.17	LLGIALDTK	20835
12	gi|491035777	pyruvate kinase [Lactobacillus johnsonii]	325	41.6	Lactobacillus johnsonii	33959	0.00	GVNAPGVEIR	3313
12	gi|491035777	pyruvate kinase [Lactobacillus johnsonii]	325	41.6	Lactobacillus johnsonii	33959	0.59	GVNAPGVEIR	3424
12	gi|491035777	pyruvate kinase [Lactobacillus johnsonii]	325	41.6	Lactobacillus johnsonii	33959	0.00	GVNAPGVEIR	3372
12	gi|491035777	pyruvate kinase [Lactobacillus johnsonii]	325	41.6	Lactobacillus johnsonii	33959	28.76	LAEAGANVFR	7154
12	gi|491035777	pyruvate kinase [Lactobacillus johnsonii]	325	41.6	Lactobacillus johnsonii	33959	22.36	LAEAGANVFR	7290
12	gi|491035777	pyruvate kinase [Lactobacillus johnsonii]	325	41.6	Lactobacillus johnsonii	33959	24.92	LAEAGANVFR	7016
12	gi|491035777	pyruvate kinase [Lactobacillus johnsonii]	325	41.6	Lactobacillus johnsonii	33959	0.00	LQLIGTQLVK	22178
12	gi|491035777	pyruvate kinase [Lactobacillus johnsonii]	325	41.6	Lactobacillus johnsonii	33959	0.26	LQLIGTQLVK	21701
12	gi|491035777	pyruvate kinase [Lactobacillus johnsonii]	325	41.6	Lactobacillus johnsonii	33959	0.29	LQLIGTQLVK	21825
12	gi|491035777	pyruvate kinase [Lactobacillus johnsonii]	325	41.6	Lactobacillus johnsonii	33959	19.54	GLGVGEQSVIGK	8693
12	gi|491035777	pyruvate kinase [Lactobacillus johnsonii]	325	41.6	Lactobacillus johnsonii	33959	6.31	GLGVGEQSVIGK	8945
12	gi|491035777	pyruvate kinase [Lactobacillus johnsonii]	325	41.6	Lactobacillus johnsonii	33959	17.50	GLGVGEQSVIGK	8819
12	gi|491035777	pyruvate kinase [Lactobacillus johnsonii]	325	41.6	Lactobacillus johnsonii	33959	0.00	TTDKDYLPAIK	7073
12	gi|491035777	pyruvate kinase [Lactobacillus johnsonii]	325	41.6	Lactobacillus johnsonii	33959	0.00	TTDKDYLPAIK	6937
12	gi|491035777	pyruvate kinase [Lactobacillus johnsonii]	325	41.6	Lactobacillus johnsonii	33959	4.57	RGAVYQGEATNL	4800
12	gi|491035777	pyruvate kinase [Lactobacillus johnsonii]	325	41.6	Lactobacillus johnsonii	33959	8.23	RGAVYQGEATNL	4940
12	gi|491035777	pyruvate kinase [Lactobacillus johnsonii]	325	41.6	Lactobacillus johnsonii	33959	11.61	AMAEIDMRTEK	1217
12	gi|491035777	pyruvate kinase [Lactobacillus johnsonii]	325	41.6	Lactobacillus johnsonii	33959	0.68	AMAEIDMRTEK	1153
12	gi|491035777	pyruvate kinase [Lactobacillus johnsonii]	325	41.6	Lactobacillus johnsonii	33959	0.00	TIIAATESGYTAR	8733
12	gi|491035777	pyruvate kinase [Lactobacillus johnsonii]	325	41.6	Lactobacillus johnsonii	33959	18.84	TIIAATESGYTAR	8605
12	gi|491035777	pyruvate kinase [Lactobacillus johnsonii]	325	41.6	Lactobacillus johnsonii	33959	30.91	TIIAATESGYTAR	8476
12	gi|491035777	pyruvate kinase [Lactobacillus johnsonii]	325	41.6	Lactobacillus johnsonii	33959	0.00	TIIAATESGYTAR	8926
12	gi|491035777	pyruvate kinase [Lactobacillus johnsonii]	325	41.6	Lactobacillus johnsonii	33959	31.20	TIIAATESGYTAR	8341
12	gi|491035777	pyruvate kinase [Lactobacillus johnsonii]	325	41.6	Lactobacillus johnsonii	33959	0.00	TIIAATESGYTAR	1577
12	gi|491035777	pyruvate kinase [Lactobacillus johnsonii]	325	41.6	Lactobacillus johnsonii	33959	0.00	GSNVTEAIGESVVR	14456
12	gi|491035777	pyruvate kinase [Lactobacillus johnsonii]	325	41.6	Lactobacillus johnsonii	33959	0.00	LPGITEKDTNDIK	3671
12	gi|491035777	pyruvate kinase [Lactobacillus johnsonii]	325	41.6	Lactobacillus johnsonii	33959	4.74	LLGIALDTKGAEIR	21137
12	gi|491035777	pyruvate kinase [Lactobacillus johnsonii]	325	41.6	Lactobacillus johnsonii	33959	14.07	LLGIALDTKGAEIR	21011
12	gi|491035777	pyruvate kinase [Lactobacillus johnsonii]	325	41.6	Lactobacillus johnsonii	33959	0.00	STEEMFEKAAELAK	23779
12	gi|491035777	pyruvate kinase [Lactobacillus johnsonii]	325	41.6	Lactobacillus johnsonii	33959	0.00	STEEMFEKAAELAK	23656
12	gi|491035777	pyruvate kinase [Lactobacillus johnsonii]	325	41.6	Lactobacillus johnsonii	33959	2.23	IESQEGIDNIDEILK	30719
12	gi|491035777	pyruvate kinase [Lactobacillus johnsonii]	325	41.6	Lactobacillus johnsonii	33959	0.00	IESQEGIDNIDEILK	30590
12	gi|491035777	pyruvate kinase [Lactobacillus johnsonii]	325	41.6	Lactobacillus johnsonii	33959	68.20	IVSTLGPASNDVETITK	18012
12	gi|491035777	pyruvate kinase [Lactobacillus johnsonii]	325	41.6	Lactobacillus johnsonii	33959	30.50	IVSTLGPASNDVETITK	18229
12	gi|491035777	pyruvate kinase [Lactobacillus johnsonii]	325	41.6	Lactobacillus johnsonii	33959	2.03	IVSTLGPASNDVETITK	18347
12	gi|491035777	pyruvate kinase [Lactobacillus johnsonii]	325	41.6	Lactobacillus johnsonii	33959	0.15	IVSTLGPASNDVETITK	17902
12	gi|491035777	pyruvate kinase [Lactobacillus johnsonii]	325	41.6	Lactobacillus johnsonii	33959	80.56	IVSTLGPASNDVETITK	18124
12	gi|491035777	pyruvate kinase [Lactobacillus johnsonii]	325	41.6	Lactobacillus johnsonii	33959	4.83	YRPNADIIAMTFNDK	23045
12	gi|491035777	pyruvate kinase [Lactobacillus johnsonii]	325	41.6	Lactobacillus johnsonii	33959	5.56	TTEQEGGKFTINTGDTIR	8826
12	gi|491035777	pyruvate kinase [Lactobacillus johnsonii]	325	41.6	Lactobacillus johnsonii	33959	29.76	TTEQEGGKFTINTGDTIR	8729
12	gi|491035777	pyruvate kinase [Lactobacillus johnsonii]	325	41.6	Lactobacillus johnsonii	33959	0.00	FEEYKGSNVTEAIGESVVR	20364
12	gi|491035777	pyruvate kinase [Lactobacillus johnsonii]	325	41.6	Lactobacillus johnsonii	33959	0.00	FEEYKGSNVTEAIGESVVR	22248
12	gi|491035777	pyruvate kinase [Lactobacillus johnsonii]	325	41.6	Lactobacillus johnsonii	33959	34.27	FEEYKGSNVTEAIGESVVR	20132
12	gi|491035777	pyruvate kinase [Lactobacillus johnsonii]	325	41.6	Lactobacillus johnsonii	33959	0.00	FEEYKGSNVTEAIGESVVR	19891
12	gi|491035777	pyruvate kinase [Lactobacillus johnsonii]	325	41.6	Lactobacillus johnsonii	33959	8.26	FEEYKGSNVTEAIGESVVR	19892
12	gi|491035777	pyruvate kinase [Lactobacillus johnsonii]	325	41.6	Lactobacillus johnsonii	33959	3.41	FEEYKGSNVTEAIGESVVR	20247
12	gi|491035777	pyruvate kinase [Lactobacillus johnsonii]	325	41.6	Lactobacillus johnsonii	33959	40.14	FEEYKGSNVTEAIGESVVR	20011
12	gi|491035777	pyruvate kinase [Lactobacillus johnsonii]	325	41.6	Lactobacillus johnsonii	33959	0.21	AVVATSAEEANSKVQDGDILVAK	13911
12	gi|491035777	pyruvate kinase [Lactobacillus johnsonii]	325	41.6	Lactobacillus johnsonii	33959	28.13	AVVATSAEEANSKVQDGDILVAK	14033
13	gi|502609233	pyruvate kinase [Lactobacillus johnsonii]	325	41.6	Lactobacillus johnsonii	33959	0.46	ELVCEAQNTGLIGSK	13661
14	gi|489713381	elongation factor Tu [Lactobacillus delbrueckii]	313	20.5	Lactobacillus delbrueckii	1584	0.18	GLAQAEDYSQIDAAPEEKER	11666
15	gi|489762504	enolase [Lactobacillus reuteri]	311	19.8	Lactobacillus reuteri	1598	1.82	SLITDIYAR	23539
15	gi|489762504	enolase [Lactobacillus reuteri]	311	19.8	Lactobacillus reuteri	1598	0.00	SLITDIYAR	23655
15	gi|489762504	enolase [Lactobacillus reuteri]	311	19.8	Lactobacillus reuteri	1598	3.10	IEDQLGDVAQYK	14610
15	gi|489762504	enolase [Lactobacillus reuteri]	311	19.8	Lactobacillus reuteri	1598	0.00	IEDQLGDVAQYK	14485
15	gi|489762504	enolase [Lactobacillus reuteri]	311	19.8	Lactobacillus reuteri	1598	0.00	EIVGMEVTDQIAIDK	22890
16	gi|488905403	enolase [Oenococcus oeni]	311	13.2	Oenococcus oeni	1247	0.00	YIEGLVAK	11512
16	gi|488905403	enolase [Oenococcus oeni]	311	13.2	Oenococcus oeni	1247	0.00	YIEGLVAK	11381
16	gi|488905403	enolase [Oenococcus oeni]	311	13.2	Oenococcus oeni	1247	0.00	YIEGLVAK	11639
17	gi|493972678	elongation factor Tu [Lactobacillus coleohominis]	307	20.7	Lactobacillus coleohominis	181675	11.83	IGDEVEIVGLK	17181
17	gi|493972678	elongation factor Tu [Lactobacillus coleohominis]	307	20.7	Lactobacillus coleohominis	181675	14.98	IGDEVEIVGLK	17060
17	gi|493972678	elongation factor Tu [Lactobacillus coleohominis]	307	20.7	Lactobacillus coleohominis	181675	28.82	HYAHIDAPGHADYVK	272
17	gi|493972678	elongation factor Tu [Lactobacillus coleohominis]	307	20.7	Lactobacillus coleohominis	181675	14.32	HYAHIDAPGHADYVK	289
17	gi|493972678	elongation factor Tu [Lactobacillus coleohominis]	307	20.7	Lactobacillus coleohominis	181675	26.62	HYAHIDAPGHADYVK	264
17	gi|493972678	elongation factor Tu [Lactobacillus coleohominis]	307	20.7	Lactobacillus coleohominis	181675	14.25	HYAHIDAPGHADYVK	250
18	gi|490418974	elongation factor Tu [Bacteroides eggerthii]	299	25.1	Bacteroides eggerthii	28111	0.00	TVGSGQITEIID	28493
18	gi|490418974	elongation factor Tu [Bacteroides eggerthii]	299	25.1	Bacteroides eggerthii	28111	0.57	SFDQIDNAPEEK	5792
18	gi|490418974	elongation factor Tu [Bacteroides eggerthii]	299	25.1	Bacteroides eggerthii	28111	0.00	SFDQIDNAPEEK	5653
18	gi|490418974	elongation factor Tu [Bacteroides eggerthii]	299	25.1	Bacteroides eggerthii	28111	30.19	SFDQIDNAPEEKER	2205
18	gi|490418974	elongation factor Tu [Bacteroides eggerthii]	299	25.1	Bacteroides eggerthii	28111	25.77	SFDQIDNAPEEKER	2132
18	gi|490418974	elongation factor Tu [Bacteroides eggerthii]	299	25.1	Bacteroides eggerthii	28111	0.00	SFDQIDNAPEEKER	2279
19	gi|118137902	Chain B, ~~trypsin-Modified Elongation Factor Tu In Complex With Tetracycline~~	291	32.2	Escherichia coli	562	18.05	HYAHVDQPGHADYVK	2379
19	gi|118137902	Chain B, ~~trypsin-Modified Elongation Factor Tu In Complex With Tetracycline~~	291	32.2	Escherichia coli	562	3.87	HYAHVDQPGHADYVK	2458
20	gi|496675512	MULTISPECIES: elongation factor Tu [Porphyromonadaceae]	289	30.4	Porphyromonadaceae	171551	0.83	YRPQFYIR	8991
20	gi|496675512	MULTISPECIES: elongation factor Tu [Porphyromonadaceae]	289	30.4	Porphyromonadaceae	171551	1.74	YRPQFYIR	9123
20	gi|496675512	MULTISPECIES: elongation factor Tu [Porphyromonadaceae]	289	30.4	Porphyromonadaceae	171551	0.00	VMELMNAVDEWIPLPPR	22331
21	gi|500022974	glutamate decarboxylase [Escherichia coli]	265	22.1			1.59	NISTIAESK	16196
21	gi|500022974	glutamate decarboxylase [Escherichia coli]	265	22.1			18.64	NISTIAESK	16320
21	gi|500022974	glutamate decarboxylase [Escherichia coli]	265	22.1			0.00	EISTIAESK	12120
21	gi|500022974	glutamate decarboxylase [Escherichia coli]	265	22.1			1.29	YWDVELR	21260
21	gi|500022974	glutamate decarboxylase [Escherichia coli]	265	22.1			29.48	LQGIAQQNSFK	3713
21	gi|500022974	glutamate decarboxylase [Escherichia coli]	265	22.1			0.00	FGAKMISTIAESK	29054
21	gi|500022974	glutamate decarboxylase [Escherichia coli]	265	22.1			51.91	VQNASYQVAAYLADEIAK	34631
21	gi|500022974	glutamate decarboxylase [Escherichia coli]	265	22.1			52.67	VQNASYQVAAYLADEIAK	34677
21	gi|500022974	glutamate decarboxylase [Escherichia coli]	265	22.1			46.10	VQNASYQVAAYLADEIAK	34653
21	gi|500022974	glutamate decarboxylase [Escherichia coli]	265	22.1			8.01	VQNASYQVAAYLADEIAK	34609
21	gi|500022974	glutamate decarboxylase [Escherichia coli]	265	22.1			65.16	VQNASYQVAAYLADEIAK	34705
21	gi|500022974	glutamate decarboxylase [Escherichia coli]	265	22.1			5.18	LKDGEDPGYTLYDLSER	21416
21	gi|500022974	glutamate decarboxylase [Escherichia coli]	265	22.1			0.00	LKDGEDPGYTLYDLSER	21336
21	gi|500022974	glutamate decarboxylase [Escherichia coli]	265	22.1			20.79	LKDGEDPGYTLYDLSER	21278
21	gi|500022974	glutamate decarboxylase [Escherichia coli]	265	22.1			32.25	NWIDKEEYPQSAAIDLR	23518
21	gi|500022974	glutamate decarboxylase [Escherichia coli]	265	22.1			23.29	NWIDKEEYPQSAAIDLR	23640
21	gi|500022974	glutamate decarboxylase [Escherichia coli]	265	22.1			7.71	NWIDKEEYPQSAAIDLR	23888
21	gi|500022974	glutamate decarboxylase [Escherichia coli]	265	22.1			29.36	NWIDKEEYPQSAAIDLR	23762
21	gi|500022974	glutamate decarboxylase [Escherichia coli]	265	22.1			13.58	LGPYEFICTGRPDEGIPAVCFK	33431
21	gi|500022974	glutamate decarboxylase [Escherichia coli]	265	22.1			25.26	LGPYEFICTGRPDEGIPAVCFK	33486
22	gi|494393346	elongation factor Tu [Enterococcus italicus]	261	18.5	Enterococcus italicus	246144	0.32	FKGEVYVLTK	6177
22	gi|494393346	elongation factor Tu [Enterococcus italicus]	261	18.5	Enterococcus italicus	246144	0.65	FKGEVYVLTK	6450
22	gi|494393346	elongation factor Tu [Enterococcus italicus]	261	18.5	Enterococcus italicus	246144	4.84	FKGEVYVLTK	6314
22	gi|494393346	elongation factor Tu [Enterococcus italicus]	261	18.5	Enterococcus italicus	246144	9.29	HTPFFNNYRPQFYFR	24713
22	gi|494393346	elongation factor Tu [Enterococcus italicus]	261	18.5	Enterococcus italicus	246144	4.16	HTPFFNNYRPQFYFR	24527
22	gi|494393346	elongation factor Tu [Enterococcus italicus]	261	18.5	Enterococcus italicus	246144	2.03	HTPFFNNYRPQFYFR	24827
23	gi|148533809	glutamate decarboxylase [Escherichia coli]	260	21.0	Escherichia coli	562	0.00	LLTDFR	10404
24	gi|46812309	outer membrane protein A precursor [Shigella boydii]	258	37.9	Shigella boydii	621	9.08	SDVLFNFNK	22589
24	gi|46812309	outer membrane protein A precursor [Shigella boydii]	258	37.9	Shigella boydii	621	13.65	SDVLFNFNK	22709
24	gi|46812309	outer membrane protein A precursor [Shigella boydii]	258	37.9	Shigella boydii	621	6.02	SDVLFNFNK	22832
24	gi|46812309	outer membrane protein A precursor [Shigella boydii]	258	37.9	Shigella boydii	621	6.06	SDVLFNFNK	22941
24	gi|46812309	outer membrane protein A precursor [Shigella boydii]	258	37.9	Shigella boydii	621	0.86	SDVLFNFNK	23070
24	gi|46812309	outer membrane protein A precursor [Shigella boydii]	258	37.9	Shigella boydii	621	0.00	GIKDVVTQPQA	4414
24	gi|46812309	outer membrane protein A precursor [Shigella boydii]	258	37.9	Shigella boydii	621	0.00	GIKDVVTQPQA	4273
24	gi|46812309	outer membrane protein A precursor [Shigella boydii]	258	37.9	Shigella boydii	621	12.44	AALIDCLAPDR	18982
24	gi|46812309	outer membrane protein A precursor [Shigella boydii]	258	37.9	Shigella boydii	621	27.50	AALIDCLAPDR	18751
24	gi|46812309	outer membrane protein A precursor [Shigella boydii]	258	37.9	Shigella boydii	621	33.08	AALIDCLAPDR	18869
24	gi|46812309	outer membrane protein A precursor [Shigella boydii]	258	37.9	Shigella boydii	621	0.04	AALIDCLAPDR	19098
24	gi|46812309	outer membrane protein A precursor [Shigella boydii]	258	37.9	Shigella boydii	621	28.73	AALIDCLAPDR	18631
24	gi|46812309	outer membrane protein A precursor [Shigella boydii]	258	37.9	Shigella boydii	621	3.04	AQSVVDYLISK	27054
24	gi|46812309	outer membrane protein A precursor [Shigella boydii]	258	37.9	Shigella boydii	621	2.42	AQSVVDYLISK	27223
24	gi|46812309	outer membrane protein A precursor [Shigella boydii]	258	37.9	Shigella boydii	621	11.62	AQSVVDYLISK	26939
24	gi|46812309	outer membrane protein A precursor [Shigella boydii]	258	37.9	Shigella boydii	621	9.31	AQSVVDYLISK	26823
24	gi|46812309	outer membrane protein A precursor [Shigella boydii]	258	37.9	Shigella boydii	621	3.22	AQSVVDYLISK	26699
24	gi|46812309	outer membrane protein A precursor [Shigella boydii]	258	37.9	Shigella boydii	621	3.61	DGSVVVLGYTDR	22751
24	gi|46812309	outer membrane protein A precursor [Shigella boydii]	258	37.9	Shigella boydii	621	0.51	DGSVVVLGYTDR	22869
24	gi|46812309	outer membrane protein A precursor [Shigella boydii]	258	37.9	Shigella boydii	621	11.40	DGSVVVLGYTDR	22629
24	gi|46812309	outer membrane protein A precursor [Shigella boydii]	258	37.9	Shigella boydii	621	1.59	AALIDCLAPDRR	11741
24	gi|46812309	outer membrane protein A precursor [Shigella boydii]	258	37.9	Shigella boydii	621	3.50	AALIDCLAPDRR	11866
24	gi|46812309	outer membrane protein A precursor [Shigella boydii]	258	37.9	Shigella boydii	621	0.72	AALIDCLAPDRR	11992
24	gi|46812309	outer membrane protein A precursor [Shigella boydii]	258	37.9	Shigella boydii	621	0.42	RAQSVVDYLISK	19265
24	gi|46812309	outer membrane protein A precursor [Shigella boydii]	258	37.9	Shigella boydii	621	7.95	RAQSVVDYLISK	19388
24	gi|46812309	outer membrane protein A precursor [Shigella boydii]	258	37.9	Shigella boydii	621	63.43	IGSDAYNQGLSER	3980
24	gi|46812309	outer membrane protein A precursor [Shigella boydii]	258	37.9	Shigella boydii	621	46.99	IGSDAYNQGLSER	3846
24	gi|46812309	outer membrane protein A precursor [Shigella boydii]	258	37.9	Shigella boydii	621	18.05	IGSDAYNQGLSER	4115
24	gi|46812309	outer membrane protein A precursor [Shigella boydii]	258	37.9	Shigella boydii	621	0.00	IGSDAYNQGLSER	4249
24	gi|46812309	outer membrane protein A precursor [Shigella boydii]	258	37.9	Shigella boydii	621	0.54	IGSDAYNQGLSERR	863
24	gi|46812309	outer membrane protein A precursor [Shigella boydii]	258	37.9	Shigella boydii	621	34.06	LGYPITDDLDIYTR	33282
24	gi|46812309	outer membrane protein A precursor [Shigella boydii]	258	37.9	Shigella boydii	621	34.53	LGYPITDDLDIYTR	33367
24	gi|46812309	outer membrane protein A precursor [Shigella boydii]	258	37.9	Shigella boydii	621	39.89	LGYPITDDLDIYTR	33424
24	gi|46812309	outer membrane protein A precursor [Shigella boydii]	258	37.9	Shigella boydii	621	28.76	FGQGEAAPVVAPAPAPAPEVQTK	15113
24	gi|46812309	outer membrane protein A precursor [Shigella boydii]	258	37.9	Shigella boydii	621	22.42	FGQGEAAPVVAPAPAPAPEVQTK	15240
24	gi|46812309	outer membrane protein A precursor [Shigella boydii]	258	37.9	Shigella boydii	621	9.93	FGQGEAAPVVAPAPAPAPEVQTK	14991
24	gi|46812309	outer membrane protein A precursor [Shigella boydii]	258	37.9	Shigella boydii	621	12.93	NHDTGVSPVFAGGVEYAITPEIATR	30971
24	gi|46812309	outer membrane protein A precursor [Shigella boydii]	258	37.9	Shigella boydii	621	23.28	NHDTGVSPVFAGGVEYAITPEIATR	31069
25	gi|446739204	MULTISPECIES: phosphopentomutase [Escherichia]	252	29.5	Escherichia	561	7.69	LYELCEIAR	19339
25	gi|446739204	MULTISPECIES: phosphopentomutase [Escherichia]	252	29.5	Escherichia	561	0.29	KGPLNLPNLTR	12403
25	gi|446739204	MULTISPECIES: phosphopentomutase [Escherichia]	252	29.5	Escherichia	561	1.86	KGPLNLPNLTR	12533
25	gi|446739204	MULTISPECIES: phosphopentomutase [Escherichia]	252	29.5	Escherichia	561	0.48	ETFADIGQTLAK	23884
25	gi|446739204	MULTISPECIES: phosphopentomutase [Escherichia]	252	29.5	Escherichia	561	4.65	ETFADIGQTLAK	24000
25	gi|446739204	MULTISPECIES: phosphopentomutase [Escherichia]	252	29.5	Escherichia	561	1.07	ETFADIGQTLAK	23757
25	gi|446739204	MULTISPECIES: phosphopentomutase [Escherichia]	252	29.5	Escherichia	561	45.26	EELTNGGYNIGR	8046
25	gi|446739204	MULTISPECIES: phosphopentomutase [Escherichia]	252	29.5	Escherichia	561	49.92	EELTNGGYNIGR	7920
25	gi|446739204	MULTISPECIES: phosphopentomutase [Escherichia]	252	29.5	Escherichia	561	0.00	ATGLDALFDATIK	34584
25	gi|446739204	MULTISPECIES: phosphopentomutase [Escherichia]	252	29.5	Escherichia	561	8.17	ATGLDALFDATIK	34502
25	gi|446739204	MULTISPECIES: phosphopentomutase [Escherichia]	252	29.5	Escherichia	561	29.16	ATGLDALFDATIK	34550
25	gi|446739204	MULTISPECIES: phosphopentomutase [Escherichia]	252	29.5	Escherichia	561	23.47	ATGLDALFDATIK	34524
25	gi|446739204	MULTISPECIES: phosphopentomutase [Escherichia]	252	29.5	Escherichia	561	0.00	IADIYANCGITK	10615
25	gi|446739204	MULTISPECIES: phosphopentomutase [Escherichia]	252	29.5	Escherichia	561	20.21	IADIYANCGITK	10738
25	gi|446739204	MULTISPECIES: phosphopentomutase [Escherichia]	252	29.5	Escherichia	561	0.00	IADIYANCGITK	10864
25	gi|446739204	MULTISPECIES: phosphopentomutase [Escherichia]	252	29.5	Escherichia	561	70.77	DVAGYAAGLELFDR	34827
25	gi|446739204	MULTISPECIES: phosphopentomutase [Escherichia]	252	29.5	Escherichia	561	51.28	DVAGYAAGLELFDR	34846
25	gi|446739204	MULTISPECIES: phosphopentomutase [Escherichia]	252	29.5	Escherichia	561	0.77	HDLAVEPPAPTVLQK	12161
25	gi|446739204	MULTISPECIES: phosphopentomutase [Escherichia]	252	29.5	Escherichia	561	36.38	FGDVGADTLGHIAEACAK	21239
25	gi|446739204	MULTISPECIES: phosphopentomutase [Escherichia]	252	29.5	Escherichia	561	29.51	FGDVGADTLGHIAEACAK	21360
25	gi|446739204	MULTISPECIES: phosphopentomutase [Escherichia]	252	29.5	Escherichia	561	0.68	TGNRHDLAVEPPAPTVLQK	7139
26	gi|492199005	MULTISPECIES: molecular chaperone DnaK [Bacteroides]	250	18.0	Bacteroides	816	0.00	LVEDFFGK	21788
26	gi|492199005	MULTISPECIES: molecular chaperone DnaK [Bacteroides]	250	18.0	Bacteroides	816	0.17	LVEDFFGK	21907
26	gi|492199005	MULTISPECIES: molecular chaperone DnaK [Bacteroides]	250	18.0	Bacteroides	816	3.68	EAGQIAGLEVK	8916
26	gi|492199005	MULTISPECIES: molecular chaperone DnaK [Bacteroides]	250	18.0	Bacteroides	816	0.04	EAGQIAGLEVK	8782
26	gi|492199005	MULTISPECIES: molecular chaperone DnaK [Bacteroides]	250	18.0	Bacteroides	816	9.69	LIDANTTIPAR	6885
26	gi|492199005	MULTISPECIES: molecular chaperone DnaK [Bacteroides]	250	18.0	Bacteroides	816	20.96	LIDANTTIPAR	6886
26	gi|492199005	MULTISPECIES: molecular chaperone DnaK [Bacteroides]	250	18.0	Bacteroides	816	24.76	LIDANTTIPAR	7026
26	gi|492199005	MULTISPECIES: molecular chaperone DnaK [Bacteroides]	250	18.0	Bacteroides	816	2.87	LIDANTTIPAR	6750
26	gi|492199005	MULTISPECIES: molecular chaperone DnaK [Bacteroides]	250	18.0	Bacteroides	816	21.23	LIDANTTIPAR	6751
26	gi|492199005	MULTISPECIES: molecular chaperone DnaK [Bacteroides]	250	18.0	Bacteroides	816	0.00	EAGQIAGLEVKR	2118
26	gi|492199005	MULTISPECIES: molecular chaperone DnaK [Bacteroides]	250	18.0	Bacteroides	816	2.68	EAGQIAGLEVKR	2197
26	gi|492199005	MULTISPECIES: molecular chaperone DnaK [Bacteroides]	250	18.0	Bacteroides	816	5.27	LIDANTTIPARK	1022
26	gi|492199005	MULTISPECIES: molecular chaperone DnaK [Bacteroides]	250	18.0	Bacteroides	816	0.00	LIDANTTIPARK	973
26	gi|492199005	MULTISPECIES: molecular chaperone DnaK [Bacteroides]	250	18.0	Bacteroides	816	17.38	SIGQFNLTGIAPAR	26556
26	gi|492199005	MULTISPECIES: molecular chaperone DnaK [Bacteroides]	250	18.0	Bacteroides	816	28.23	SIGQFNLTGIAPAR	26678
26	gi|492199005	MULTISPECIES: molecular chaperone DnaK [Bacteroides]	250	18.0	Bacteroides	816	41.84	SIGQFNLTGIAPAR	26496
26	gi|492199005	MULTISPECIES: molecular chaperone DnaK [Bacteroides]	250	18.0	Bacteroides	816	27.17	SIGQFNLTGIAPAR	26426
26	gi|492199005	MULTISPECIES: molecular chaperone DnaK [Bacteroides]	250	18.0	Bacteroides	816	20.48	SIGQFNLTGIAPAR	26801
26	gi|492199005	MULTISPECIES: molecular chaperone DnaK [Bacteroides]	250	18.0	Bacteroides	816	20.52	TTPSIVAFVDGGER	29406
26	gi|492199005	MULTISPECIES: molecular chaperone DnaK [Bacteroides]	250	18.0	Bacteroides	816	2.46	TTPSIVAFVDGGER	29519
26	gi|492199005	MULTISPECIES: molecular chaperone DnaK [Bacteroides]	250	18.0	Bacteroides	816	19.21	TTPSIVAFVDGGER	29193
26	gi|492199005	MULTISPECIES: molecular chaperone DnaK [Bacteroides]	250	18.0	Bacteroides	816	31.74	TTPSIVAFVDGGER	29291
26	gi|492199005	MULTISPECIES: molecular chaperone DnaK [Bacteroides]	250	18.0	Bacteroides	816	0.00	IEASSGLSKEEIEK	898
26	gi|492199005	MULTISPECIES: molecular chaperone DnaK [Bacteroides]	250	18.0	Bacteroides	816	1.48	IEASSGLSKEEIEK	1051
26	gi|492199005	MULTISPECIES: molecular chaperone DnaK [Bacteroides]	250	18.0	Bacteroides	816	35.82	IEASSGLSKEEIEK	1008
26	gi|492199005	MULTISPECIES: molecular chaperone DnaK [Bacteroides]	250	18.0	Bacteroides	816	37.33	IEASSGLSKEEIEK	953
26	gi|492199005	MULTISPECIES: molecular chaperone DnaK [Bacteroides]	250	18.0	Bacteroides	816	3.65	TTPSIVAFVDGGERK	20434
26	gi|492199005	MULTISPECIES: molecular chaperone DnaK [Bacteroides]	250	18.0	Bacteroides	816	0.19	TTPSIVAFVDGGERK	20316
26	gi|492199005	MULTISPECIES: molecular chaperone DnaK [Bacteroides]	250	18.0	Bacteroides	816	1.52	SIGQFNLTGIAPARR	19207
26	gi|492199005	MULTISPECIES: molecular chaperone DnaK [Bacteroides]	250	18.0	Bacteroides	816	24.83	IVNEPTAAALAYGLDK	25570
26	gi|492199005	MULTISPECIES: molecular chaperone DnaK [Bacteroides]	250	18.0	Bacteroides	816	46.38	IVNEPTAAALAYGLDK	25701
26	gi|492199005	MULTISPECIES: molecular chaperone DnaK [Bacteroides]	250	18.0	Bacteroides	816	0.00	IVNEPTAAALAYGLDK	25823
26	gi|492199005	MULTISPECIES: molecular chaperone DnaK [Bacteroides]	250	18.0	Bacteroides	816	26.85	RIVNEPTAAALAYGLDK	19557
26	gi|492199005	MULTISPECIES: molecular chaperone DnaK [Bacteroides]	250	18.0	Bacteroides	816	4.80	AMQDAGLSNSDIDEVILVGGSSR	24885
27	gi|446218066	hypothetical protein, partial [Escherichia coli]	250	Escherichia coli	562		21.04	PAGQVIAQYYEFLR	34240
27	gi|446218066	hypothetical protein, partial [Escherichia coli]	250	Escherichia coli	562		34.85	PAGQVIAQYYEFLR	34208
27	gi|446218066	hypothetical protein, partial [Escherichia coli]	250	Escherichia coli	562		18.72	PAGQVIAQYYEFLR	34169
28	gi|489789005	L-lactate dehydrogenase [Lactobacillus ruminis]	246	23.5	Lactobacillus ruminis	1623	34.17	VLGSGTSLDTAR	2440
28	gi|489789005	L-lactate dehydrogenase [Lactobacillus ruminis]	246	23.5	Lactobacillus ruminis	1623	19.64	VLGSGTSLDTAR	2610
28	gi|489789005	L-lactate dehydrogenase [Lactobacillus ruminis]	246	23.5	Lactobacillus ruminis	1623	42.02	VLGSGTSLDTAR	2529
28	gi|489789005	L-lactate dehydrogenase [Lactobacillus ruminis]	246	23.5	Lactobacillus ruminis	1623	12.53	VLGSGTSLDTAR	2367
28	gi|489789005	L-lactate dehydrogenase [Lactobacillus ruminis]	246	23.5	Lactobacillus ruminis	1623	0.00	GATFYGVAAALAR	30156
28	gi|489789005	L-lactate dehydrogenase [Lactobacillus ruminis]	246	23.5	Lactobacillus ruminis	1623	15.73	GATFYGVAAALAR	29742
28	gi|489789005	L-lactate dehydrogenase [Lactobacillus ruminis]	246	23.5	Lactobacillus ruminis	1623	24.15	GATFYGVAAALAR	29836
28	gi|489789005	L-lactate dehydrogenase [Lactobacillus ruminis]	246	23.5	Lactobacillus ruminis	1623	25.96	GATFYGVAAALAR	29946
28	gi|489789005	L-lactate dehydrogenase [Lactobacillus ruminis]	246	23.5	Lactobacillus ruminis	1623	1.03	GATFYGVAAALAR	30042
28	gi|489789005	L-lactate dehydrogenase [Lactobacillus ruminis]	246	23.5	Lactobacillus ruminis	1623	13.16	KGATFYGVAAALAR	20490
28	gi|489789005	L-lactate dehydrogenase [Lactobacillus ruminis]	246	23.5	Lactobacillus ruminis	1623	37.28	KGATFYGVAAALAR	20371
28	gi|489789005	L-lactate dehydrogenase [Lactobacillus ruminis]	246	23.5	Lactobacillus ruminis	1623	0.00	KGATFYGVAAALAR	20372
28	gi|489789005	L-lactate dehydrogenase [Lactobacillus ruminis]	246	23.5	Lactobacillus ruminis	1623	86.45	TEGDALDLLDATGYTYPK	33799
28	gi|489789005	L-lactate dehydrogenase [Lactobacillus ruminis]	246	23.5	Lactobacillus ruminis	1623	51.77	TEGDALDLLDATGYTYPK	33831
28	gi|489789005	L-lactate dehydrogenase [Lactobacillus ruminis]	246	23.5	Lactobacillus ruminis	1623	11.49	TEGDALDLLDATGYTYPK	33869
28	gi|489789005	L-lactate dehydrogenase [Lactobacillus ruminis]	246	23.5	Lactobacillus ruminis	1623	4.68	TEGDALDLLDATGYTYPK	33842
28	gi|489789005	L-lactate dehydrogenase [Lactobacillus ruminis]	246	23.5	Lactobacillus ruminis	1623	7.93	TEGDALDLLDATGYTYPK	33740
28	gi|489789005	L-lactate dehydrogenase [Lactobacillus ruminis]	246	23.5	Lactobacillus ruminis	1623	0.00	TEGDALDLLDATGYTYPKK	28214
28	gi|489789005	L-lactate dehydrogenase [Lactobacillus ruminis]	246	23.5	Lactobacillus ruminis	1623	0.00	TEGDALDLLDATGYTYPKK	28085
28	gi|489789005	L-lactate dehydrogenase [Lactobacillus ruminis]	246	23.5	Lactobacillus ruminis	1623	1.23	ERTEGDALDLLDATGYTYPK	30023
28	gi|489789005	L-lactate dehydrogenase [Lactobacillus ruminis]	246	23.5	Lactobacillus ruminis	1623	24.48	ERTEGDALDLLDATGYTYPK	29930
28	gi|489789005	L-lactate dehydrogenase [Lactobacillus ruminis]	246	23.5	Lactobacillus ruminis	1623	3.24	IYSAEYSDCKDADLVVITAGAPQKPGETR	18943
28	gi|489789005	L-lactate dehydrogenase [Lactobacillus ruminis]	246	23.5	Lactobacillus ruminis	1623	14.29	IYSAEYSDCKDADLVVITAGAPQKPGETR	18821
29	gi|489742968	enolase [Lactobacillus gasseri]	246	40.0	Lactobacillus gasseri	1596	0.00	MGVANSILIK	15568
29	gi|489742968	enolase [Lactobacillus gasseri]	246	40.0	Lactobacillus gasseri	1596	9.55	MGVANSILIK	15442
29	gi|489742968	enolase [Lactobacillus gasseri]	246	40.0	Lactobacillus gasseri	1596	5.04	MGVANSILIK	15313
29	gi|489742968	enolase [Lactobacillus gasseri]	246	40.0	Lactobacillus gasseri	1596	18.32	MGVANSILIK	15187
29	gi|489742968	enolase [Lactobacillus gasseri]	246	40.0	Lactobacillus gasseri	1596	0.00	MGAETFHTLK	1420
29	gi|489742968	enolase [Lactobacillus gasseri]	246	40.0	Lactobacillus gasseri	1596	0.00	MGAETFHTLK	1397
29	gi|489742968	enolase [Lactobacillus gasseri]	246	40.0	Lactobacillus gasseri	1596	0.17	MGAETFHTLK	1358
29	gi|489742968	enolase [Lactobacillus gasseri]	246	40.0	Lactobacillus gasseri	1596	12.93	AVIGLDVTDQR	14834
29	gi|489742968	enolase [Lactobacillus gasseri]	246	40.0	Lactobacillus gasseri	1596	11.64	AVIGLDVTDQR	14861
29	gi|489742968	enolase [Lactobacillus gasseri]	246	40.0	Lactobacillus gasseri	1596	15.17	AVIGLDVTDQR	14954
29	gi|489742968	enolase [Lactobacillus gasseri]	246	40.0	Lactobacillus gasseri	1596	33.35	AVIGLDVTDQR	15077
29	gi|489742968	enolase [Lactobacillus gasseri]	246	40.0	Lactobacillus gasseri	1596	0.00	IEEALGSTAQYK	4662
29	gi|489742968	enolase [Lactobacillus gasseri]	246	40.0	Lactobacillus gasseri	1596	16.28	IEEALGSTAQYK	4351
29	gi|489742968	enolase [Lactobacillus gasseri]	246	40.0	Lactobacillus gasseri	1596	48.27	IEEALGSTAQYK	4491
29	gi|489742968	enolase [Lactobacillus gasseri]	246	40.0	Lactobacillus gasseri	1596	0.00	GESTAVGDEGGFAPNLK	14249
29	gi|489742968	enolase [Lactobacillus gasseri]	246	40.0	Lactobacillus gasseri	1596	28.68	AIVPSGASTGEHEAVELR	8789
29	gi|489742968	enolase [Lactobacillus gasseri]	246	40.0	Lactobacillus gasseri	1596	0.00	AIVPSGASTGEHEAVELR	8921
29	gi|489742968	enolase [Lactobacillus gasseri]	246	40.0	Lactobacillus gasseri	1596	0.00	AIVPSGASTGEHEAVELR	8659
29	gi|489742968	enolase [Lactobacillus gasseri]	246	40.0	Lactobacillus gasseri	1596	0.03	LIDQTMIDLDGTPNKGR	17786
29	gi|489742968	enolase [Lactobacillus gasseri]	246	40.0	Lactobacillus gasseri	1596	18.45	LIDQTMIDLDGTPNKGR	17704
29	gi|489742968	enolase [Lactobacillus gasseri]	246	40.0	Lactobacillus gasseri	1596	5.98	GNPTVEAEVYTELGGFGR	34377
29	gi|489742968	enolase [Lactobacillus gasseri]	246	40.0	Lactobacillus gasseri	1596	0.00	FGGQGVLTAVENVNGEIAK	32028
29	gi|489742968	enolase [Lactobacillus gasseri]	246	40.0	Lactobacillus gasseri	1596	42.36	HADNNVDIQEFMIMPVGAK	32277
30	gi|3660012	Chain A, Hdea From Escherichia Coli	240	31.5	Escherichia coli	562	41.42	DKPEDAVLDVQGIATVTPAIVQACTQDK	34329
30	gi|3660012	Chain A, Hdea From Escherichia Coli	240	31.5	Escherichia coli	562	64.31	DKPEDAVLDVQGIATVTPAIVQACTQDK	34228
30	gi|3660012	Chain A, Hdea From Escherichia Coli	240	31.5	Escherichia coli	562	67.94	DKPEDAVLDVQGIATVTPAIVQACTQDK	34267
30	gi|3660012	Chain A, Hdea From Escherichia Coli	240	31.5	Escherichia coli	562	47.75	DKPEDAVLDVQGIATVTPAIVQACTQDK	34194
30	gi|3660012	Chain A, Hdea From Escherichia Coli	240	31.5	Escherichia coli	562	70.23	DKPEDAVLDVQGIATVTPAIVQACTQDK	34303
31	gi|503981327	elongation factor Tu [Pediococcus claussenii]	224	18.0	Pediococcus claussenii	187452	47.06	TLDEGEAGDNIGALLR	28634
31	gi|503981327	elongation factor Tu [Pediococcus claussenii]	224	18.0	Pediococcus claussenii	187452	8.62	TLDEGEAGDNIGALLR	28852
31	gi|503981327	elongation factor Tu [Pediococcus claussenii]	224	18.0	Pediococcus claussenii	187452	0.03	TLDEGEAGDNIGALLR	28644
31	gi|503981327	elongation factor Tu [Pediococcus claussenii]	224	18.0	Pediococcus claussenii	187452	54.36	TLDEGEAGDNIGALLR	28750
31	gi|503981327	elongation factor Tu [Pediococcus claussenii]	224	18.0	Pediococcus claussenii	187452	0.00	TLDEGEAGDNIGALLR	28511
32	gi|495658943	F0F1 ATP synthase subunit beta [Rhodovulum sp. PH10]	223	12.9	Rhodovulum sp. PH10	1187851	2.14	VGLFGGAGVGK	13976
32	gi|495658943	F0F1 ATP synthase subunit beta [Rhodovulum sp. PH10]	223	12.9	Rhodovulum sp. PH10	1187851	2.25	VGLFGGAGVGK	13856
32	gi|495658943	F0F1 ATP synthase subunit beta [Rhodovulum sp. PH10]	223	12.9	Rhodovulum sp. PH10	1187851	0.98	VVDLLAPYAK	23320
32	gi|495658943	F0F1 ATP synthase subunit beta [Rhodovulum sp. PH10]	223	12.9	Rhodovulum sp. PH10	1187851	9.00	VVDLLAPYAK	23196
32	gi|495658943	F0F1 ATP synthase subunit beta [Rhodovulum sp. PH10]	223	12.9	Rhodovulum sp. PH10	1187851	13.68	VVDLLAPYAK	23072
32	gi|495658943	F0F1 ATP synthase subunit beta [Rhodovulum sp. PH10]	223	12.9	Rhodovulum sp. PH10	1187851	10.00	VVDLLAPYAK	22943
32	gi|495658943	F0F1 ATP synthase subunit beta [Rhodovulum sp. PH10]	223	12.9	Rhodovulum sp. PH10	1187851	14.92	VVDLLAPYAK	22833
32	gi|495658943	F0F1 ATP synthase subunit beta [Rhodovulum sp. PH10]	223	12.9	Rhodovulum sp. PH10	1187851	25.10	AHGGYSVFAGVGER	9318
32	gi|495658943	F0F1 ATP synthase subunit beta [Rhodovulum sp. PH10]	223	12.9	Rhodovulum sp. PH10	1187851	0.00	AHGGYSVFAGVGER	9447
32	gi|495658943	F0F1 ATP synthase subunit beta [Rhodovulum sp. PH10]	223	12.9	Rhodovulum sp. PH10	1187851	9.77	FTQAGSEVSALLGR	25820
32	gi|495658943	F0F1 ATP synthase subunit beta [Rhodovulum sp. PH10]	223	12.9	Rhodovulum sp. PH10	1187851	51.69	FTQAGSEVSALLGR	25934
32	gi|495658943	F0F1 ATP synthase subunit beta [Rhodovulum sp. PH10]	223	12.9	Rhodovulum sp. PH10	1187851	9.24	FTQAGSEVSALLGR	26181
32	gi|495658943	F0F1 ATP synthase subunit beta [Rhodovulum sp. PH10]	223	12.9	Rhodovulum sp. PH10	1187851	39.25	FTQAGSEVSALLGR	26060
32	gi|495658943	F0F1 ATP synthase subunit beta [Rhodovulum sp. PH10]	223	12.9	Rhodovulum sp. PH10	1187851	0.00	FTQAGSEVSALLGR	25794
32	gi|495658943	F0F1 ATP synthase subunit beta [Rhodovulum sp. PH10]	223	12.9	Rhodovulum sp. PH10	1187851	34.53	VALTGLTVAEYFR	34326
32	gi|495658943	F0F1 ATP synthase subunit beta [Rhodovulum sp. PH10]	223	12.9	Rhodovulum sp. PH10	1187851	13.03	VALTGLTVAEYFR	34191
32	gi|495658943	F0F1 ATP synthase subunit beta [Rhodovulum sp. PH10]	223	12.9	Rhodovulum sp. PH10	1187851	47.38	VALTGLTVAEYFR	34226
32	gi|495658943	F0F1 ATP synthase subunit beta [Rhodovulum sp. PH10]	223	12.9	Rhodovulum sp. PH10	1187851	50.24	VALTGLTVAEYFR	34300
32	gi|495658943	F0F1 ATP synthase subunit beta [Rhodovulum sp. PH10]	223	12.9	Rhodovulum sp. PH10	1187851	39.11	VALTGLTVAEYFR	34262
32	gi|495658943	F0F1 ATP synthase subunit beta [Rhodovulum sp. PH10]	223	12.9	Rhodovulum sp. PH10	1187851	24.34	VALTGLTVAEYFR	34354
33	gi|113207294	elongation factor tu [Lactobacillus coleohominis]	215	18.7	Lactobacillus coleohominis	181675	0.00	IGDEQEIVGLKDDVLK	34176
34	gi|493781185	MULTISPECIES: enolase [Lactobacillus]	214	25.2	Lactobacillus	1578	39.22	IEEALGSTAEYK	5684
34	gi|493781185	MULTISPECIES: enolase [Lactobacillus]	214	25.2	Lactobacillus	1578	15.03	IEEALGSTAEYK	5826
35	gi|495820232	F0F1 ATP synthase subunit beta [Candidatus Pelagibacter sp. HTCC7211]	212	14.6	Candidatus Pelagibacter sp. HTCC7211	439493	0.00	IGLFGGAGVGK	17772
35	gi|495820232	F0F1 ATP synthase subunit beta [Candidatus Pelagibacter sp. HTCC7211]	212	14.6	Candidatus Pelagibacter sp. HTCC7211	439493	0.00	IGLFGGAGVGK	17656
35	gi|495820232	F0F1 ATP synthase subunit beta [Candidatus Pelagibacter sp. HTCC7211]	212	14.6	Candidatus Pelagibacter sp. HTCC7211	439493	2.55	IGLFGGAGVGK	17657
35	gi|495820232	F0F1 ATP synthase subunit beta [Candidatus Pelagibacter sp. HTCC7211]	212	14.6	Candidatus Pelagibacter sp. HTCC7211	439493	2.86	IGLFGGAGVGK	17546
35	gi|495820232	F0F1 ATP synthase subunit beta [Candidatus Pelagibacter sp. HTCC7211]	212	14.6	Candidatus Pelagibacter sp. HTCC7211	439493	12.05	LVLEVAQHLGESTVR	20294
35	gi|495820232	F0F1 ATP synthase subunit beta [Candidatus Pelagibacter sp. HTCC7211]	212	14.6	Candidatus Pelagibacter sp. HTCC7211	439493	16.89	LVLEVAQHLGESTVR	20411
35	gi|495820232	F0F1 ATP synthase subunit beta [Candidatus Pelagibacter sp. HTCC7211]	212	14.6	Candidatus Pelagibacter sp. HTCC7211	439493	0.00	LVDLDSTIKGFAAICK	20119
36	gi|504011952	F0F1 ATP synthase subunit beta [Bacteriovorax marinus]	209	10.0			0.00	VIDLLAPYLK	33827
36	gi|504011952	F0F1 ATP synthase subunit beta [Bacteriovorax marinus]	209	10.0			0.00	VIDLLAPYLK	33788
36	gi|504011952	F0F1 ATP synthase subunit beta [Bacteriovorax marinus]	209	10.0			0.00	VIDLLAPYLK	33908
36	gi|504011952	F0F1 ATP synthase subunit beta [Bacteriovorax marinus]	209	10.0			0.00	VIDLLAPYLK	33758
36	gi|504011952	F0F1 ATP synthase subunit beta [Bacteriovorax marinus]	209	10.0			0.00	VIDLLAPYLK	33865
36	gi|504011952	F0F1 ATP synthase subunit beta [Bacteriovorax marinus]	209	10.0			0.00	VIDLLAPYLK	33738
37	gi|499660219	enolase [Pelobacter carbinolicus]	191	10.5	Pelobacter carbinolicus	19	0.00	GIANSILIK	14371
37	gi|499660219	enolase [Pelobacter carbinolicus]	191	10.5	Pelobacter carbinolicus	19	11.03	GIANSILIK	14250
37	gi|499660219	enolase [Pelobacter carbinolicus]	191	10.5	Pelobacter carbinolicus	19	9.03	GIANSILIK	14126
37	gi|499660219	enolase [Pelobacter carbinolicus]	191	10.5	Pelobacter carbinolicus	19	1.88	IQIVGDDLFVTNTK	30630
37	gi|499660219	enolase [Pelobacter carbinolicus]	191	10.5	Pelobacter carbinolicus	19	28.80	IQIVGDDLFVTNTK	30659
37	gi|499660219	enolase [Pelobacter carbinolicus]	191	10.5	Pelobacter carbinolicus	19	0.26	IQIVGDDLFVTNTK	30919
37	gi|499660219	enolase [Pelobacter carbinolicus]	191	10.5	Pelobacter carbinolicus	19	20.22	IQIVGDDLFVTNTK	30750
37	gi|499660219	enolase [Pelobacter carbinolicus]	191	10.5	Pelobacter carbinolicus	19	51.93	IQIVGDDLFVTNTK	30776
38	gi|503433956	enolase [Aerococcus urinae]	189	11.3	Aerococcus urinae	1376	0.00	FEGEGAAVR	11134
38	gi|503433956	enolase [Aerococcus urinae]	189	11.3	Aerococcus urinae	1376	99.94	GLVPSGASTGEHEAVELR	10080
38	gi|503433956	enolase [Aerococcus urinae]	189	11.3	Aerococcus urinae	1376	66.59	GLVPSGASTGEHEAVELR	10322
38	gi|503433956	enolase [Aerococcus urinae]	189	11.3	Aerococcus urinae	1376	48.66	GLVPSGASTGEHEAVELR	10206
38	gi|503433956	enolase [Aerococcus urinae]	189	11.3	Aerococcus urinae	1376	3.64	SGETEDATIADIAVATNAGQIK	29795
39	gi|489794760	MULTISPECIES: elongation factor Tu [Lactobacillus]	189	17.2	Lactobacillus ruminis	1623	0.00	TVGAGVVSEIDD	19130
39	gi|489794760	MULTISPECIES: elongation factor Tu [Lactobacillus]	189	17.2	Lactobacillus ruminis	1623	0.00	TVGAGVVSEIDD	19245
39	gi|489794760	MULTISPECIES: elongation factor Tu [Lactobacillus]	189	17.2	Lactobacillus ruminis	1623	0.00	TVGAGVVSEIDD	19370
39	gi|489794760	MULTISPECIES: elongation factor Tu [Lactobacillus]	189	17.2	Lactobacillus ruminis	1623	2.71	AEDYASIDAAPEER	9217
39	gi|489794760	MULTISPECIES: elongation factor Tu [Lactobacillus]	189	17.2	Lactobacillus ruminis	1623	49.83	AEDYASIDAAPEER	8958
39	gi|489794760	MULTISPECIES: elongation factor Tu [Lactobacillus]	189	17.2	Lactobacillus ruminis	1623	60.98	AEDYASIDAAPEER	9084
40	gi|10120773	Chain A, Structural Analysis Of Glyceraldehyde 3-Phosphate Dehydrogenase From Escherichia Coli: Direct Evidence For Substrate Binding And Cofactor-Induced Conformational Changes	187	30.0	Escherichia coli	562	1.11	VGINGFGR	6555
40	gi|10120773	Chain A, Structural Analysis Of Glyceraldehyde 3-Phosphate Dehydrogenase From Escherichia Coli: Direct Evidence For Substrate Binding And Cofactor-Induced Conformational Changes	187	30.0	Escherichia coli	562	0.00	VGINGFGR	6143
40	gi|10120773	Chain A, Structural Analysis Of Glyceraldehyde 3-Phosphate Dehydrogenase From Escherichia Coli: Direct Evidence For Substrate Binding And Cofactor-Induced Conformational Changes	187	30.0	Escherichia coli	562	8.90	VGINGFGR	6280
40	gi|10120773	Chain A, Structural Analysis Of Glyceraldehyde 3-Phosphate Dehydrogenase From Escherichia Coli: Direct Evidence For Substrate Binding And Cofactor-Induced Conformational Changes	187	30.0	Escherichia coli	562	5.33	VGINGFGR	6417
40	gi|10120773	Chain A, Structural Analysis Of Glyceraldehyde 3-Phosphate Dehydrogenase From Escherichia Coli: Direct Evidence For Substrate Binding And Cofactor-Induced Conformational Changes	187	30.0	Escherichia coli	562	0.00	VGINGFGR	6691
40	gi|10120773	Chain A, Structural Analysis Of Glyceraldehyde 3-Phosphate Dehydrogenase From Escherichia Coli: Direct Evidence For Substrate Binding And Cofactor-Induced Conformational Changes	187	30.0	Escherichia coli	562	0.00	AGIALNDNFVK	17671
40	gi|10120773	Chain A, Structural Analysis Of Glyceraldehyde 3-Phosphate Dehydrogenase From Escherichia Coli: Direct Evidence For Substrate Binding And Cofactor-Induced Conformational Changes	187	30.0	Escherichia coli	562	2.00	AGIALNDNFVK	17554
40	gi|10120773	Chain A, Structural Analysis Of Glyceraldehyde 3-Phosphate Dehydrogenase From Escherichia Coli: Direct Evidence For Substrate Binding And Cofactor-Induced Conformational Changes	187	30.0	Escherichia coli	562	24.57	AGIALNDNFVK	17432
40	gi|10120773	Chain A, Structural Analysis Of Glyceraldehyde 3-Phosphate Dehydrogenase From Escherichia Coli: Direct Evidence For Substrate Binding And Cofactor-Induced Conformational Changes	187	30.0	Escherichia coli	562	15.46	AGIALNDNFVK	17326
40	gi|10120773	Chain A, Structural Analysis Of Glyceraldehyde 3-Phosphate Dehydrogenase From Escherichia Coli: Direct Evidence For Substrate Binding And Cofactor-Induced Conformational Changes	187	30.0	Escherichia coli	562	0.00	GASQNIIPSSTGAAK	1222
40	gi|10120773	Chain A, Structural Analysis Of Glyceraldehyde 3-Phosphate Dehydrogenase From Escherichia Coli: Direct Evidence For Substrate Binding And Cofactor-Induced Conformational Changes	187	30.0	Escherichia coli	562	0.00	GASQNIIPSSTGAAK	1277
40	gi|10120773	Chain A, Structural Analysis Of Glyceraldehyde 3-Phosphate Dehydrogenase From Escherichia Coli: Direct Evidence For Substrate Binding And Cofactor-Induced Conformational Changes	187	30.0	Escherichia coli	562	54.57	VPTPNVSVVDLTVR	25562
40	gi|10120773	Chain A, Structural Analysis Of Glyceraldehyde 3-Phosphate Dehydrogenase From Escherichia Coli: Direct Evidence For Substrate Binding And Cofactor-Induced Conformational Changes	187	30.0	Escherichia coli	562	0.98	VPTPNVSVVDLTVR	25697
40	gi|10120773	Chain A, Structural Analysis Of Glyceraldehyde 3-Phosphate Dehydrogenase From Escherichia Coli: Direct Evidence For Substrate Binding And Cofactor-Induced Conformational Changes	187	30.0	Escherichia coli	562	0.05	VPTPNVSVVDLTVR	25390
40	gi|10120773	Chain A, Structural Analysis Of Glyceraldehyde 3-Phosphate Dehydrogenase From Escherichia Coli: Direct Evidence For Substrate Binding And Cofactor-Induced Conformational Changes	187	30.0	Escherichia coli	562	0.00	VLPELNGKLTGNAFR	24190
40	gi|10120773	Chain A, Structural Analysis Of Glyceraldehyde 3-Phosphate Dehydrogenase From Escherichia Coli: Direct Evidence For Substrate Binding And Cofactor-Induced Conformational Changes	187	30.0	Escherichia coli	562	55.64	LVSWYDNETGYSNK	18525
40	gi|10120773	Chain A, Structural Analysis Of Glyceraldehyde 3-Phosphate Dehydrogenase From Escherichia Coli: Direct Evidence For Substrate Binding And Cofactor-Induced Conformational Changes	187	30.0	Escherichia coli	562	60.60	LVSWYDNETGYSNK	18645
40	gi|10120773	Chain A, Structural Analysis Of Glyceraldehyde 3-Phosphate Dehydrogenase From Escherichia Coli: Direct Evidence For Substrate Binding And Cofactor-Induced Conformational Changes	187	30.0	Escherichia coli	562	0.00	LVSWYDNETGYSNK	18764
40	gi|10120773	Chain A, Structural Analysis Of Glyceraldehyde 3-Phosphate Dehydrogenase From Escherichia Coli: Direct Evidence For Substrate Binding And Cofactor-Induced Conformational Changes	187	30.0	Escherichia coli	562	16.80	YAGQDIVSNASCTTNCLAPLAK	25382
40	gi|10120773	Chain A, Structural Analysis Of Glyceraldehyde 3-Phosphate Dehydrogenase From Escherichia Coli: Direct Evidence For Substrate Binding And Cofactor-Induced Conformational Changes	187	30.0	Escherichia coli	562	37.73	YAGQDIVSNASCTTNCLAPLAK	25274
41	gi|489802189	elongation factor Tu [Lactobacillus salivarius]	186	24.1	Lactobacillus salivarius	1624	0.00	VGDEVEIVGLKDDIVK	25126
41	gi|489802189	elongation factor Tu [Lactobacillus salivarius]	186	24.1	Lactobacillus salivarius	1624	0.00	VGDEVEIVGLKDDIVK	25047
41	gi|489802189	elongation factor Tu [Lactobacillus salivarius]	186	24.1	Lactobacillus salivarius	1624	2.63	VGDEVEIVGLKDDIVK	25075
41	gi|489802189	elongation factor Tu [Lactobacillus salivarius]	186	24.1	Lactobacillus salivarius	1624	3.00	VGDEVEIVGLKDDIVK	25364
41	gi|489802189	elongation factor Tu [Lactobacillus salivarius]	186	24.1	Lactobacillus salivarius	1624	19.28	VGDEVEIVGLKDDIVK	25227
42	gi|113911614	Fla2 flagellin [Lachnospiraceae bacterium 14-2]	181	5.7	Lachnospiraceae bacterium 14-2	397286	56.02	LEHTIANLDNVAENTQAAESR	15114
42	gi|113911614	Fla2 flagellin [Lachnospiraceae bacterium 14-2]	181	5.7	Lachnospiraceae bacterium 14-2	397286	77.17	LEHTIANLDNVAENTQAAESR	14992
42	gi|113911614	Fla2 flagellin [Lachnospiraceae bacterium 14-2]	181	5.7	Lachnospiraceae bacterium 14-2	397286	73.37	LEHTIANLDNVAENTQAAESR	14873
43	gi|503219335	molecular chaperone DnaK [Marivirga tractuosa]	181	4.5	Marivirga tractuosa	1006	24.29	IINEPTAAALAYGLDKR	22717
44	gi|501449205	molecular chaperone DnaK [Candidatus Amoebophilus asiaticus]	178	6.8	Candidatus Amoebophilus asiaticus	281120	0.00	IEASSGLTDEEIKK	898
44	gi|501449205	molecular chaperone DnaK [Candidatus Amoebophilus asiaticus]	178	6.8	Candidatus Amoebophilus asiaticus	281120	18.15	IEASSGLTDEEIKK	1008
44	gi|501449205	molecular chaperone DnaK [Candidatus Amoebophilus asiaticus]	178	6.8	Candidatus Amoebophilus asiaticus	281120	16.84	IEASSGLTDEEIKK	953
44	gi|501449205	molecular chaperone DnaK [Candidatus Amoebophilus asiaticus]	178	6.8	Candidatus Amoebophilus asiaticus	281120	0.00	IINEPTAAALAYGLDKK	21565
44	gi|501449205	molecular chaperone DnaK [Candidatus Amoebophilus asiaticus]	178	6.8	Candidatus Amoebophilus asiaticus	281120	12.78	IINEPTAAALAYGLDKK	21445
45	gi|270341243	elongation factor Tu [Raoultella planticola]	177	28.4	Raoultella planticola ATCC 33531	1005996	0.00	AREGEADWEAK	25491
45	gi|270341243	elongation factor Tu [Raoultella planticola]	177	28.4	Raoultella planticola ATCC 33531	1005996	0.00	AREGEADWEAK	25622
46	gi|503383811	elongation factor Tu [Bacteroides salanitronis]	177	25.6	Bacteroides salanitronis	376805	0.00	TVGAGQITEILD	31191
46	gi|503383811	elongation factor Tu [Bacteroides salanitronis]	177	25.6	Bacteroides salanitronis	376805	0.00	TVGAGQITEILD	33314
46	gi|503383811	elongation factor Tu [Bacteroides salanitronis]	177	25.6	Bacteroides salanitronis	376805	0.00	TVGAGQITEILD	33394
46	gi|503383811	elongation factor Tu [Bacteroides salanitronis]	177	25.6	Bacteroides salanitronis	376805	14.44	GITINTAHVEYQTANR	7916
46	gi|503383811	elongation factor Tu [Bacteroides salanitronis]	177	25.6	Bacteroides salanitronis	376805	29.90	SKPHVNIGTIGHVDHGK	69
47	gi|502228156	glyceraldehyde-3-phosphate dehydrogenase [Candidatus Hamiltonella defensa]	176	16.1	Candidatus Hamiltonella defensa	138072	1.54	IVSNASCTTNCLAPLAK	11722
47	gi|502228156	glyceraldehyde-3-phosphate dehydrogenase [Candidatus Hamiltonella defensa]	176	16.1	Candidatus Hamiltonella defensa	138072	12.55	IVSNASCTTNCLAPLAK	11344
47	gi|502228156	glyceraldehyde-3-phosphate dehydrogenase [Candidatus Hamiltonella defensa]	176	16.1	Candidatus Hamiltonella defensa	138072	38.46	IVSNASCTTNCLAPLAK	11464
47	gi|502228156	glyceraldehyde-3-phosphate dehydrogenase [Candidatus Hamiltonella defensa]	176	16.1	Candidatus Hamiltonella defensa	138072	19.13	IVSNASCTTNCLAPLAK	11593
48	gi|499928615	molecular chaperone DnaK [Histophilus somni]	169	11.5	Histophilus somni	731	0.08	TTPSIIAYTNDNETLVGQPAKR	32249
49	gi|500065572	molecular chaperone DnaK [Chlorobium phaeobacteroides]	169	6.6	Chlorobium phaeobacteroides	1096	0.00	LIEANTTIPTR	6928
49	gi|500065572	molecular chaperone DnaK [Chlorobium phaeobacteroides]	169	6.6	Chlorobium phaeobacteroides	1096	0.00	DATKNGTTESIK	18393
49	gi|500065572	molecular chaperone DnaK [Chlorobium phaeobacteroides]	169	6.6	Chlorobium phaeobacteroides	1096	0.00	LIEANTTIPTRK	988
49	gi|500065572	molecular chaperone DnaK [Chlorobium phaeobacteroides]	169	6.6	Chlorobium phaeobacteroides	1096	0.00	LIEANTTIPTRK	1037
50	gi|499841053	molecular chaperone DnaK [Candidatus Koribacter versatilis]	169	5.6	Candidatus Koribacter versatilis	658062	0.00	EEIEARNQLDGMVYQIEK	9249
51	gi|499948904	molecular chaperone DnaK [Alkalilimnicola ehrlichii]	169	4.3			0.00	FDLTDIPPAPR	5315
52	gi|499783528	molecular chaperone DnaK [Rhodoferax ferrireducens]	169	4.5	Rhodoferax ferrireducens	192843	0.00	DINLMPYK	17715
52	gi|499783528	molecular chaperone DnaK [Rhodoferax ferrireducens]	169	4.5	Rhodoferax ferrireducens	192843	0.00	EVQKDINLMPYK	33594
53	gi|33112284	RecName: Full=Chaperone protein DnaK
53	gi|503848083	molecular chaperone DnaK [Lactobacillus sanfranciscensis]	169	4.6	Lactobacillus sanfranciscensis	1625	0.00	FQLTDIPAAPR	22719
54	gi|493838081	MULTISPECIES: molecular chaperone DnaK [Turicibacter]	169	4.3	Turicibacter	191303	0.00	TTPSVVSFK	6492
55	gi|493853297	elongation factor Tu [Dysgonomonas gadei]	168	19.5	Dysgonomonas gadei	156974	0.00	ITPHTNFK	21789
56	gi|501103269	elongation factor Tu [Rickettsia massiliae]	164	20.3			12.12	VGDEIEIVGLK	17181
56	gi|501103269	elongation factor Tu [Rickettsia massiliae]	164	20.3			15.25	VGDEIEIVGLK	17060
56	gi|501103269	elongation factor Tu [Rickettsia massiliae]	164	20.3			3.61	LLDEGQAGDNVGILLR	30457
56	gi|501103269	elongation factor Tu [Rickettsia massiliae]	164	20.3			31.35	LLDEGQAGDNVGILLR	30149
56	gi|501103269	elongation factor Tu [Rickettsia massiliae]	164	20.3			41.51	LLDEGQAGDNVGILLR	30238
56	gi|501103269	elongation factor Tu [Rickettsia massiliae]	164	20.3			34.38	LLDEGQAGDNVGILLR	30358
56	gi|501103269	elongation factor Tu [Rickettsia massiliae]	164	20.3			1.52	LLDEGQAGDNVGILLR	30305
56	gi|501103269	elongation factor Tu [Rickettsia massiliae]	164	20.3			2.40	LLDEGQAGDNVGILLR	30304
56	gi|501103269	elongation factor Tu [Rickettsia massiliae]	164	20.3			1.29	KLLDEGQAGDNVGILLR	23693
56	gi|501103269	elongation factor Tu [Rickettsia massiliae]	164	20.3			0.21	TGGAQATAYDQIDAAPEEKER	12991
56	gi|501103269	elongation factor Tu [Rickettsia massiliae]	164	20.3			0.00	TGGAQATAYDQIDAAPEEKER	12741
57	gi|489794608	pyruvate kinase [Lactobacillus ruminis]	161	18.9	Lactobacillus ruminis	1623	19.69	LIEAGANVFR	14504
57	gi|489794608	pyruvate kinase [Lactobacillus ruminis]	161	18.9	Lactobacillus ruminis	1623	31.22	LIEAGANVFR	14381
57	gi|489794608	pyruvate kinase [Lactobacillus ruminis]	161	18.9	Lactobacillus ruminis	1623	0.46	GIVYHGASNAL	6778
57	gi|489794608	pyruvate kinase [Lactobacillus ruminis]	161	18.9	Lactobacillus ruminis	1623	0.00	GIVYHGASNAL	6924
57	gi|489794608	pyruvate kinase [Lactobacillus ruminis]	161	18.9	Lactobacillus ruminis	1623	19.04	AVAEAADNLNIK	5716
57	gi|489794608	pyruvate kinase [Lactobacillus ruminis]	161	18.9	Lactobacillus ruminis	1623	0.00	RGIVYHGASNAL	1086
57	gi|489794608	pyruvate kinase [Lactobacillus ruminis]	161	18.9	Lactobacillus ruminis	1623	0.00	LVEGQGVGDETVIGK	9728
57	gi|489794608	pyruvate kinase [Lactobacillus ruminis]	161	18.9	Lactobacillus ruminis	1623	36.12	LVEGQGVGDETVIGK	9340
57	gi|489794608	pyruvate kinase [Lactobacillus ruminis]	161	18.9	Lactobacillus ruminis	1623	56.91	LVEGQGVGDETVIGK	9469
57	gi|489794608	pyruvate kinase [Lactobacillus ruminis]	161	18.9	Lactobacillus ruminis	1623	11.11	LVEGQGVGDETVIGK	9602
57	gi|489794608	pyruvate kinase [Lactobacillus ruminis]	161	18.9	Lactobacillus ruminis	1623	0.00	EGDLILITAGVPVGEK	31722
57	gi|489794608	pyruvate kinase [Lactobacillus ruminis]	161	18.9	Lactobacillus ruminis	1623	27.25	FNFSHGDHEEHLGR	598
57	gi|489794608	pyruvate kinase [Lactobacillus ruminis]	161	18.9	Lactobacillus ruminis	1623	24.17	FNFSHGDHEEHLGR	572
57	gi|489794608	pyruvate kinase [Lactobacillus ruminis]	161	18.9	Lactobacillus ruminis	1623	0.11	IVSTLGPASSDLDTICK	21258
57	gi|489794608	pyruvate kinase [Lactobacillus ruminis]	161	18.9	Lactobacillus ruminis	1623	21.51	IVSTLGPASSDLDTICK	21486
57	gi|489794608	pyruvate kinase [Lactobacillus ruminis]	161	18.9	Lactobacillus ruminis	1623	21.08	IVSTLGPASSDLDTICK	21372
57	gi|489794608	pyruvate kinase [Lactobacillus ruminis]	161	18.9	Lactobacillus ruminis	1623	21.18	YRPDADILAVTFDER	28206
57	gi|489794608	pyruvate kinase [Lactobacillus ruminis]	161	18.9	Lactobacillus ruminis	1623	3.82	YRPDADILAVTFDER	28077
58	gi|488364359	glyceraldehyde-3-phosphate dehydrogenase [Escherichia hermannii]	159	22.5			0.00	YNGQDIVSNASCTTNCLAPLAK	33508
58	gi|488364359	glyceraldehyde-3-phosphate dehydrogenase [Escherichia hermannii]	159	22.5			0.07	GANFDKYNGQDIVSNASCTTNCLAPLAK	32254
58	gi|488364359	glyceraldehyde-3-phosphate dehydrogenase [Escherichia hermannii]	159	22.5			3.00	GANFDKYNGQDIVSNASCTTNCLAPLAK	32151
59	gi|499959197	molecular chaperone DnaK [Syntrophomonas wolfei]	155	4.8	Syntrophomonas wolfei	863	0.00	MVKDAQTYSEEDK	4503
60	gi|499987286	molecular chaperone DnaK [Lactobacillus brevis]	155	4.5	Lactobacillus brevis	1580	2.89	NEVDQLLFQTDK	28447
61	gi|86169521	HSP70, partial [Weissella confusa]	155	6.8	Weissella confusa	1583	0.00	NDVDQLIFQSEK	33932
62	gi|490755578	molecular chaperone DnaK [[Clostridium] papyrosolvens]	155	3.9	[Clostridium] papyrosolvens	29362	0.00	YLGKDPFK	12191
63	gi|496282312	molecular chaperone DnaK [Novosphingobium sp. Rr 2-17]	155	4.1	Novosphingobium sp. Rr 2-17	555793	0.00	AIADAGVSAK	13540
64	gi|503625622	molecular chaperone DnaK [Bacillus coagulans]	155	3.9	Bacillus coagulans	1398	0.00	RHMGTTHK	9132
65	gi|114054826	FlaA [Clostridium botulinum]	152	12.3	Clostridium botulinum	1491	47.21	AGDDAAGLAISEK	4516
65	gi|114054826	FlaA [Clostridium botulinum]	152	12.3	Clostridium botulinum	1491	36.59	AGDDAAGLAISEK	4657
65	gi|114054826	FlaA [Clostridium botulinum]	152	12.3	Clostridium botulinum	1491	40.32	AGDDAAGLAISEK	4797
65	gi|114054826	FlaA [Clostridium botulinum]	152	12.3	Clostridium botulinum	1491	23.02	LEHTIANLDNASENLQAAESR	15114
65	gi|114054826	FlaA [Clostridium botulinum]	152	12.3	Clostridium botulinum	1491	32.39	LEHTIANLDNASENLQAAESR	14992
65	gi|114054826	FlaA [Clostridium botulinum]	152	12.3	Clostridium botulinum	1491	37.56	LEHTIANLDNASENLQAAESR	14873
66	gi|489789058	MULTISPECIES: 30S ribosomal protein S3 [Lactobacillus]	152	11.9	Lactobacillus ruminis	1623	26.71	LADASVSTVEIER	11409
66	gi|489789058	MULTISPECIES: 30S ribosomal protein S3 [Lactobacillus]	152	11.9	Lactobacillus ruminis	1623	35.23	LADASVSTVEIER	11154
66	gi|489789058	MULTISPECIES: 30S ribosomal protein S3 [Lactobacillus]	152	11.9	Lactobacillus ruminis	1623	59.90	LADASVSTVEIER	11286
66	gi|489789058	MULTISPECIES: 30S ribosomal protein S3 [Lactobacillus]	152	11.9	Lactobacillus ruminis	1623	38.95	LVGESIAQQLENR	22166
66	gi|489789058	MULTISPECIES: 30S ribosomal protein S3 [Lactobacillus]	152	11.9	Lactobacillus ruminis	1623	6.07	LVGESIAQQLENR	22275
66	gi|489789058	MULTISPECIES: 30S ribosomal protein S3 [Lactobacillus]	152	11.9	Lactobacillus ruminis	1623	42.82	LVGESIAQQLENR	22044
66	gi|489789058	MULTISPECIES: 30S ribosomal protein S3 [Lactobacillus]	152	11.9	Lactobacillus ruminis	1623	8.96	LVGESIAQQLENR	22201
67	gi|489796727	phosphoglycerate kinase [Lactobacillus salivarius]	150	16.8	Lactobacillus salivarius	1624	0.00	AILFSHLGR	11110
67	gi|489796727	phosphoglycerate kinase [Lactobacillus salivarius]	150	16.8	Lactobacillus salivarius	1624	0.85	AILFSHLGR	11229
67	gi|489796727	phosphoglycerate kinase [Lactobacillus salivarius]	150	16.8	Lactobacillus salivarius	1624	3.93	TLPGIAAVSDK	11274
67	gi|489796727	phosphoglycerate kinase [Lactobacillus salivarius]	150	16.8	Lactobacillus salivarius	1624	11.09	TLPGIAAVSDK	11012
67	gi|489796727	phosphoglycerate kinase [Lactobacillus salivarius]	150	16.8	Lactobacillus salivarius	1624	16.18	TLPGIAAVSDK	11140
67	gi|489796727	phosphoglycerate kinase [Lactobacillus salivarius]	150	16.8	Lactobacillus salivarius	1624	0.00	TLPGIAAVSDK	11396
67	gi|489796727	phosphoglycerate kinase [Lactobacillus salivarius]	150	16.8	Lactobacillus salivarius	1624	1.79	ELSLRPVAER	2420
67	gi|489796727	phosphoglycerate kinase [Lactobacillus salivarius]	150	16.8	Lactobacillus salivarius	1624	0.00	ELSLRPVAER	2419
67	gi|489796727	phosphoglycerate kinase [Lactobacillus salivarius]	150	16.8	Lactobacillus salivarius	1624	19.50	LTHISTGGGASLEYLEGK	16238
67	gi|489796727	phosphoglycerate kinase [Lactobacillus salivarius]	150	16.8	Lactobacillus salivarius	1624	73.21	YWASLGDVFVNDAFGTAHR	35046
67	gi|489796727	phosphoglycerate kinase [Lactobacillus salivarius]	150	16.8	Lactobacillus salivarius	1624	42.00	YWASLGDVFVNDAFGTAHR	35025
67	gi|489796727	phosphoglycerate kinase [Lactobacillus salivarius]	150	16.8	Lactobacillus salivarius	1624	51.01	YWASLGDVFVNDAFGTAHR	35055
68	gi|490424163	MULTISPECIES: 50S ribosomal protein L7/L12 [Bacteroides]	148	42.7	Bacteroides	816	0.00	TSFDVVLK	15245
68	gi|490424163	MULTISPECIES: 50S ribosomal protein L7/L12 [Bacteroides]	148	42.7	Bacteroides	816	1.84	TSFDVVLK	15502
68	gi|490424163	MULTISPECIES: 50S ribosomal protein L7/L12 [Bacteroides]	148	42.7	Bacteroides	816	0.00	TSFDVVLK	15988
68	gi|490424163	MULTISPECIES: 50S ribosomal protein L7/L12 [Bacteroides]	148	42.7	Bacteroides	816	2.35	TSFDVVLK	15625
68	gi|490424163	MULTISPECIES: 50S ribosomal protein L7/L12 [Bacteroides]	148	42.7	Bacteroides	816	2.67	TSFDVVLK	15864
68	gi|490424163	MULTISPECIES: 50S ribosomal protein L7/L12 [Bacteroides]	148	42.7	Bacteroides	816	2.92	TSFDVVLK	15748
68	gi|490424163	MULTISPECIES: 50S ribosomal protein L7/L12 [Bacteroides]	148	42.7	Bacteroides	816	4.50	TSFDVVLK	15371
68	gi|490424163	MULTISPECIES: 50S ribosomal protein L7/L12 [Bacteroides]	148	42.7	Bacteroides	816	0.00	DLVDGAPSTVK	5537
68	gi|490424163	MULTISPECIES: 50S ribosomal protein L7/L12 [Bacteroides]	148	42.7	Bacteroides	816	6.62	DLVDGAPSTVK	5395
68	gi|490424163	MULTISPECIES: 50S ribosomal protein L7/L12 [Bacteroides]	148	42.7	Bacteroides	816	8.49	DLVDGAPSTVK	5266
68	gi|490424163	MULTISPECIES: 50S ribosomal protein L7/L12 [Bacteroides]	148	42.7	Bacteroides	816	0.00	DLVDGAPSTVK	5127
68	gi|490424163	MULTISPECIES: 50S ribosomal protein L7/L12 [Bacteroides]	148	42.7	Bacteroides	816	1.23	EVNELATILK	24199
68	gi|490424163	MULTISPECIES: 50S ribosomal protein L7/L12 [Bacteroides]	148	42.7	Bacteroides	816	1.59	EVNELATILK	24080
68	gi|490424163	MULTISPECIES: 50S ribosomal protein L7/L12 [Bacteroides]	148	42.7	Bacteroides	816	30.14	TLEEAGAEVELK	11728
68	gi|490424163	MULTISPECIES: 50S ribosomal protein L7/L12 [Bacteroides]	148	42.7	Bacteroides	816	24.51	TLEEAGAEVELK	11853
68	gi|490424163	MULTISPECIES: 50S ribosomal protein L7/L12 [Bacteroides]	148	42.7	Bacteroides	816	0.00	TLEEAGAEVELK	12492
68	gi|490424163	MULTISPECIES: 50S ribosomal protein L7/L12 [Bacteroides]	148	42.7	Bacteroides	816	30.77	TLEEAGAEVELK	11468
68	gi|490424163	MULTISPECIES: 50S ribosomal protein L7/L12 [Bacteroides]	148	42.7	Bacteroides	816	6.15	TLEEAGAEVELK	11373
68	gi|490424163	MULTISPECIES: 50S ribosomal protein L7/L12 [Bacteroides]	148	42.7	Bacteroides	816	4.00	TLEEAGAEVELK	11981
68	gi|490424163	MULTISPECIES: 50S ribosomal protein L7/L12 [Bacteroides]	148	42.7	Bacteroides	816	44.83	TLEEAGAEVELK	11596
68	gi|490424163	MULTISPECIES: 50S ribosomal protein L7/L12 [Bacteroides]	148	42.7	Bacteroides	816	36.55	TLEEAGAEVELK	11348
68	gi|490424163	MULTISPECIES: 50S ribosomal protein L7/L12 [Bacteroides]	148	42.7	Bacteroides	816	0.00	TLEEAGAEVELK	12107
68	gi|490424163	MULTISPECIES: 50S ribosomal protein L7/L12 [Bacteroides]	148	42.7	Bacteroides	816	0.08	TLEEAGAEVELK	12364
68	gi|490424163	MULTISPECIES: 50S ribosomal protein L7/L12 [Bacteroides]	148	42.7	Bacteroides	816	5.16	AFAEQLVNLTVK	28768
68	gi|490424163	MULTISPECIES: 50S ribosomal protein L7/L12 [Bacteroides]	148	42.7	Bacteroides	816	17.15	AFAEQLVNLTVK	28841
68	gi|490424163	MULTISPECIES: 50S ribosomal protein L7/L12 [Bacteroides]	148	42.7	Bacteroides	816	16.44	AFAEQLVNLTVK	29122
68	gi|490424163	MULTISPECIES: 50S ribosomal protein L7/L12 [Bacteroides]	148	42.7	Bacteroides	816	17.93	AFAEQLVNLTVK	29024
68	gi|490424163	MULTISPECIES: 50S ribosomal protein L7/L12 [Bacteroides]	148	42.7	Bacteroides	816	7.40	AFAEQLVNLTVK	29236
68	gi|490424163	MULTISPECIES: 50S ribosomal protein L7/L12 [Bacteroides]	148	42.7	Bacteroides	816	34.01	AFAEQLVNLTVK	28939
69	gi|488621369	MULTISPECIES: 50S ribosomal protein L7/L12 [Bacteroides]	148	42.7	Bacteroides	816	0.00	DMVDGAPSVVK	7838
70	gi|445958875	enolase [Shigella sonnei]	147	28.2	Shigella sonnei	624	10.42	DAGYTAVISHR	2714
70	gi|445958875	enolase [Shigella sonnei]	147	28.2	Shigella sonnei	624	14.06	DAGYTAVISHR	2620
70	gi|445958875	enolase [Shigella sonnei]	147	28.2	Shigella sonnei	624	2.20	DAGYTAVISHR	2819
70	gi|445958875	enolase [Shigella sonnei]	147	28.2	Shigella sonnei	624	0.62	AVAAVNGPIAQALIGK	26866
70	gi|445958875	enolase [Shigella sonnei]	147	28.2	Shigella sonnei	624	0.00	AVAAVNGPIAQALIGK	26980
70	gi|445958875	enolase [Shigella sonnei]	147	28.2	Shigella sonnei	624	20.61	AVAAVNGPIAQALIGK	26617
70	gi|445958875	enolase [Shigella sonnei]	147	28.2	Shigella sonnei	624	0.00	AVAAVNGPIAQALIGK	26627
70	gi|445958875	enolase [Shigella sonnei]	147	28.2	Shigella sonnei	624	13.44	AVAAVNGPIAQALIGK	26748
70	gi|445958875	enolase [Shigella sonnei]	147	28.2	Shigella sonnei	624	5.00	AVAAVNGPIAQALIGK	26747
70	gi|445958875	enolase [Shigella sonnei]	147	28.2	Shigella sonnei	624	14.64	IEEALGEKAPYNGR	1884
70	gi|445958875	enolase [Shigella sonnei]	147	28.2	Shigella sonnei	624	4.56	IEEALGEKAPYNGR	1822
70	gi|445958875	enolase [Shigella sonnei]	147	28.2	Shigella sonnei	624	1.88	IQLVGDDLFVTNTK	30630
70	gi|445958875	enolase [Shigella sonnei]	147	28.2	Shigella sonnei	624	28.80	IQLVGDDLFVTNTK	30659
70	gi|445958875	enolase [Shigella sonnei]	147	28.2	Shigella sonnei	624	0.26	IQLVGDDLFVTNTK	30919
70	gi|445958875	enolase [Shigella sonnei]	147	28.2	Shigella sonnei	624	20.22	IQLVGDDLFVTNTK	30750
70	gi|445958875	enolase [Shigella sonnei]	147	28.2	Shigella sonnei	624	51.93	IQLVGDDLFVTNTK	30776
70	gi|445958875	enolase [Shigella sonnei]	147	28.2	Shigella sonnei	624	11.39	FNQIGSLTETLAAIK	33996
70	gi|445958875	enolase [Shigella sonnei]	147	28.2	Shigella sonnei	624	24.28	FNQIGSLTETLAAIK	34037
70	gi|445958875	enolase [Shigella sonnei]	147	28.2	Shigella sonnei	624	16.94	FNQIGSLTETLAAIK	34135
70	gi|445958875	enolase [Shigella sonnei]	147	28.2	Shigella sonnei	624	38.12	FNQIGSLTETLAAIK	34097
70	gi|445958875	enolase [Shigella sonnei]	147	28.2	Shigella sonnei	624	0.06	FGANAILAVSLANAKAAAADK	18975
70	gi|445958875	enolase [Shigella sonnei]	147	28.2	Shigella sonnei	624	33.59	SGETEDATIADLAVGTAAGQIK	32721
70	gi|445958875	enolase [Shigella sonnei]	147	28.2	Shigella sonnei	624	9.25	SGETEDATIADLAVGTAAGQIK	32649
71	gi|489124329	MULTISPECIES: enolase [Citrobacter]	147	21.5	Enterobacteriaceae	543	0.62	AVAAVNGPIAQALLGK	26866
71	gi|489124329	MULTISPECIES: enolase [Citrobacter]	147	21.5	Enterobacteriaceae	543	0.00	AVAAVNGPIAQALLGK	26980
71	gi|489124329	MULTISPECIES: enolase [Citrobacter]	147	21.5	Enterobacteriaceae	543	20.61	AVAAVNGPIAQALLGK	26617
71	gi|489124329	MULTISPECIES: enolase [Citrobacter]	147	21.5	Enterobacteriaceae	543	0.00	AVAAVNGPIAQALLGK	26627
71	gi|489124329	MULTISPECIES: enolase [Citrobacter]	147	21.5	Enterobacteriaceae	543	13.44	AVAAVNGPIAQALLGK	26748
71	gi|489124329	MULTISPECIES: enolase [Citrobacter]	147	21.5	Enterobacteriaceae	543	5.00	AVAAVNGPIAQALLGK	26747
71	gi|489124329	MULTISPECIES: enolase [Citrobacter]	147	21.5	Enterobacteriaceae	543	14.64	IEEALGEQAPYNGR	1884
71	gi|489124329	MULTISPECIES: enolase [Citrobacter]	147	21.5	Enterobacteriaceae	543	0.00	IEEALGEQAPYNGRK	229
72	gi|47036	unnamed protein product [Shigella flexneri]	144	28.4	Shigella flexneri	623	0.00	SLDDFLIK	28610
72	gi|47036	unnamed protein product [Shigella flexneri]	144	28.4	Shigella flexneri	623	0.31	SLDDFLIK	28724
72	gi|47036	unnamed protein product [Shigella flexneri]	144	28.4	Shigella flexneri	623	0.00	SLDDFLIK	28823
72	gi|47036	unnamed protein product [Shigella flexneri]	144	28.4	Shigella flexneri	623	0.00	LEVVVNER	2243
72	gi|47036	unnamed protein product [Shigella flexneri]	144	28.4	Shigella flexneri	623	3.20	LEVVVNER	2166
72	gi|47036	unnamed protein product [Shigella flexneri]	144	28.4	Shigella flexneri	623	0.00	SLDDFLIKQ	27976
72	gi|47036	unnamed protein product [Shigella flexneri]	144	28.4	Shigella flexneri	623	0.00	SLDDFLIKQ	28347
72	gi|47036	unnamed protein product [Shigella flexneri]	144	28.4	Shigella flexneri	623	3.65	SLDDFLIKQ	28103
72	gi|47036	unnamed protein product [Shigella flexneri]	144	28.4	Shigella flexneri	623	12.58	SLDDFLIKQ	28232
72	gi|47036	unnamed protein product [Shigella flexneri]	144	28.4	Shigella flexneri	623	0.00	SLDDFLIKQ	28461
72	gi|47036	unnamed protein product [Shigella flexneri]	144	28.4	Shigella flexneri	623	55.74	EEESAAAAEVEER	1613
72	gi|47036	unnamed protein product [Shigella flexneri]	144	28.4	Shigella flexneri	623	53.18	REEESAAAAEVEER	329
72	gi|47036	unnamed protein product [Shigella flexneri]	144	28.4	Shigella flexneri	623	48.45	REEESAAAAEVEER	304
72	gi|47036	unnamed protein product [Shigella flexneri]	144	28.4	Shigella flexneri	623	25.53	REEESAAAAEVEER	348
73	gi|503344880	F0F1 ATP synthase subunit beta [Granulicella tundricola]	144	7.9	Granulicella tundricola	940615	0.00	GGIEDVQAAAEKMK	18859
73	gi|503344880	F0F1 ATP synthase subunit beta [Granulicella tundricola]	144	7.9	Granulicella tundricola	940615	0.00	GGIEDVQAAAEKMK	18973
74	gi|391293533	aspartate ammonia-lyase, partial [Shigella flexneri 1235-66]	142	25.5	Shigella flexneri 1235-66	766154	0.85	AFSILLK	21042
74	gi|391293533	aspartate ammonia-lyase, partial [Shigella flexneri 1235-66]	142	25.5	Shigella flexneri 1235-66	766154	1.14	IAVYSSLIK	17084
74	gi|391293533	aspartate ammonia-lyase, partial [Shigella flexneri 1235-66]	142	25.5	Shigella flexneri 1235-66	766154	0.61	IAVYSSLIK	17202
74	gi|391293533	aspartate ammonia-lyase, partial [Shigella flexneri 1235-66]	142	25.5	Shigella flexneri 1235-66	766154	0.32	IAVYSSLIK	16968
74	gi|391293533	aspartate ammonia-lyase, partial [Shigella flexneri 1235-66]	142	25.5	Shigella flexneri 1235-66	766154	1.80	LVDAINQLR	12483
74	gi|391293533	aspartate ammonia-lyase, partial [Shigella flexneri 1235-66]	142	25.5	Shigella flexneri 1235-66	766154	0.00	LVDAINQLR	12727
74	gi|391293533	aspartate ammonia-lyase, partial [Shigella flexneri 1235-66]	142	25.5	Shigella flexneri 1235-66	766154	6.49	LVDAINQLR	12603
74	gi|391293533	aspartate ammonia-lyase, partial [Shigella flexneri 1235-66]	142	25.5	Shigella flexneri 1235-66	766154	14.39	IEEDLLGTR	11557
74	gi|391293533	aspartate ammonia-lyase, partial [Shigella flexneri 1235-66]	142	25.5	Shigella flexneri 1235-66	766154	13.57	IEEDLLGTR	11816
74	gi|391293533	aspartate ammonia-lyase, partial [Shigella flexneri 1235-66]	142	25.5	Shigella flexneri 1235-66	766154	15.29	IEEDLLGTR	11683
74	gi|391293533	aspartate ammonia-lyase, partial [Shigella flexneri 1235-66]	142	25.5	Shigella flexneri 1235-66	766154	0.10	ISDIPEFVR	19936
74	gi|391293533	aspartate ammonia-lyase, partial [Shigella flexneri 1235-66]	142	25.5	Shigella flexneri 1235-66	766154	2.67	ISDIPEFVR	20176
74	gi|391293533	aspartate ammonia-lyase, partial [Shigella flexneri 1235-66]	142	25.5	Shigella flexneri 1235-66	766154	0.00	ISDIPEFVR	20291
74	gi|391293533	aspartate ammonia-lyase, partial [Shigella flexneri 1235-66]	142	25.5	Shigella flexneri 1235-66	766154	4.21	ISDIPEFVR	20054
74	gi|391293533	aspartate ammonia-lyase, partial [Shigella flexneri 1235-66]	142	25.5	Shigella flexneri 1235-66	766154	8.06	AIENFYISNNK	14115
74	gi|391293533	aspartate ammonia-lyase, partial [Shigella flexneri 1235-66]	142	25.5	Shigella flexneri 1235-66	766154	26.18	AIENFYISNNK	14242
74	gi|391293533	aspartate ammonia-lyase, partial [Shigella flexneri 1235-66]	142	25.5	Shigella flexneri 1235-66	766154	3.10	AIENFYISNNK	14362
74	gi|391293533	aspartate ammonia-lyase, partial [Shigella flexneri 1235-66]	142	25.5	Shigella flexneri 1235-66	766154	0.17	EVPADAYYGVHTLR	12572
74	gi|391293533	aspartate ammonia-lyase, partial [Shigella flexneri 1235-66]	142	25.5	Shigella flexneri 1235-66	766154	13.41	EVPADAYYGVHTLR	12449
74	gi|391293533	aspartate ammonia-lyase, partial [Shigella flexneri 1235-66]	142	25.5	Shigella flexneri 1235-66	766154	3.60	EVPADAYYGVHTLR	12692
74	gi|391293533	aspartate ammonia-lyase, partial [Shigella flexneri 1235-66]	142	25.5	Shigella flexneri 1235-66	766154	0.03	EVPADAYYGVHTLR	12352
74	gi|391293533	aspartate ammonia-lyase, partial [Shigella flexneri 1235-66]	142	25.5	Shigella flexneri 1235-66	766154	14.45	EVPADAYYGVHTLR	12319
74	gi|391293533	aspartate ammonia-lyase, partial [Shigella flexneri 1235-66]	142	25.5	Shigella flexneri 1235-66	766154	0.00	EVPADAYYGVHTLR	12198
74	gi|391293533	aspartate ammonia-lyase, partial [Shigella flexneri 1235-66]	142	25.5	Shigella flexneri 1235-66	766154	7.32	GEYQYLNPNDHVNK	3934
74	gi|391293533	aspartate ammonia-lyase, partial [Shigella flexneri 1235-66]	142	25.5	Shigella flexneri 1235-66	766154	26.00	GEYQYLNPNDHVNK	4071
74	gi|391293533	aspartate ammonia-lyase, partial [Shigella flexneri 1235-66]	142	25.5	Shigella flexneri 1235-66	766154	2.72	VNPVVPEVVNQVCFK	27850
74	gi|391293533	aspartate ammonia-lyase, partial [Shigella flexneri 1235-66]	142	25.5	Shigella flexneri 1235-66	766154	2.73	VNPVVPEVVNQVCFK	27629
74	gi|391293533	aspartate ammonia-lyase, partial [Shigella flexneri 1235-66]	142	25.5	Shigella flexneri 1235-66	766154	7.91	VNPVVPEVVNQVCFK	27628
74	gi|391293533	aspartate ammonia-lyase, partial [Shigella flexneri 1235-66]	142	25.5	Shigella flexneri 1235-66	766154	0.00	VNPVVPEVVNQVCFK	27489
74	gi|391293533	aspartate ammonia-lyase, partial [Shigella flexneri 1235-66]	142	25.5	Shigella flexneri 1235-66	766154	61.94	SVANAIIAACDEVLNNGK	34387
74	gi|391293533	aspartate ammonia-lyase, partial [Shigella flexneri 1235-66]	142	25.5	Shigella flexneri 1235-66	766154	47.82	SVANAIIAACDEVLNNGK	34364
74	gi|391293533	aspartate ammonia-lyase, partial [Shigella flexneri 1235-66]	142	25.5	Shigella flexneri 1235-66	766154	5.33	SVANAIIAACDEVLNNGK	34335
74	gi|391293533	aspartate ammonia-lyase, partial [Shigella flexneri 1235-66]	142	25.5	Shigella flexneri 1235-66	766154	25.93	SVANAIIAACDEVLNNGK	34408
75	gi|499986719	phosphoglycerate kinase [Lactobacillus brevis]	140	9.3	Lactobacillus brevis	1580	1.16	IVAALPTIK	14556
75	gi|499986719	phosphoglycerate kinase [Lactobacillus brevis]	140	9.3	Lactobacillus brevis	1580	0.00	IVAALPTIK	14435
75	gi|499986719	phosphoglycerate kinase [Lactobacillus brevis]	140	9.3	Lactobacillus brevis	1580	1.16	AILLSHLGR	7115
75	gi|499986719	phosphoglycerate kinase [Lactobacillus brevis]	140	9.3	Lactobacillus brevis	1580	1.43	AILLSHLGR	7253
76	gi|488221609	phosphoglycerate kinase [Enterococcus faecium]	140	10.6	Enterococcus faecium	1352	0.00	VSDKIGVIENLIPK	27779
76	gi|488221609	phosphoglycerate kinase [Enterococcus faecium]	140	10.6	Enterococcus faecium	1352	0.00	VSDKIGVIENLIPK	27811
76	gi|488221609	phosphoglycerate kinase [Enterococcus faecium]	140	10.6	Enterococcus faecium	1352	0.00	VSDKIGVIENLIPK	27975
77	gi|488381512	MULTISPECIES: phosphoglycerate kinase [Staphylococcus]	140	6.8	Staphylococcus	1279	0.00	NLLNIADK	19903
78	gi|493297286	glyceraldehyde-3-phosphate dehydrogenase [Alloprevotella tannerae]	137	11.4	Alloprevotella tannerae	76122	10.31	IGINGFGR	11065
78	gi|493297286	glyceraldehyde-3-phosphate dehydrogenase [Alloprevotella tannerae]	137	11.4	Alloprevotella tannerae	76122	8.38	IGINGFGR	11189
78	gi|493297286	glyceraldehyde-3-phosphate dehydrogenase [Alloprevotella tannerae]	137	11.4	Alloprevotella tannerae	76122	2.01	IGINGFGR	11322
78	gi|493297286	glyceraldehyde-3-phosphate dehydrogenase [Alloprevotella tannerae]	137	11.4	Alloprevotella tannerae	76122	0.00	IGINGFGR	11443
78	gi|493297286	glyceraldehyde-3-phosphate dehydrogenase [Alloprevotella tannerae]	137	11.4	Alloprevotella tannerae	76122	38.54	VVSWYDNEIGYSNK	22964
78	gi|493297286	glyceraldehyde-3-phosphate dehydrogenase [Alloprevotella tannerae]	137	11.4	Alloprevotella tannerae	76122	52.51	VVSWYDNEIGYSNK	22850
78	gi|493297286	glyceraldehyde-3-phosphate dehydrogenase [Alloprevotella tannerae]	137	11.4	Alloprevotella tannerae	76122	40.75	VVSWYDNEIGYSNK	22730
78	gi|493297286	glyceraldehyde-3-phosphate dehydrogenase [Alloprevotella tannerae]	137	11.4	Alloprevotella tannerae	76122	1.54	IVSNASCTTNCLAPIAK	11722
78	gi|493297286	glyceraldehyde-3-phosphate dehydrogenase [Alloprevotella tannerae]	137	11.4	Alloprevotella tannerae	76122	12.55	IVSNASCTTNCLAPIAK	11344
78	gi|493297286	glyceraldehyde-3-phosphate dehydrogenase [Alloprevotella tannerae]	137	11.4	Alloprevotella tannerae	76122	38.46	IVSNASCTTNCLAPIAK	11464
78	gi|493297286	glyceraldehyde-3-phosphate dehydrogenase [Alloprevotella tannerae]	137	11.4	Alloprevotella tannerae	76122	19.13	IVSNASCTTNCLAPIAK	11593
79	gi|116667437	Chain C, Structure Of The 50s Subunit Of A Pre-Translocational E. Coli Ribosome Obtained By Fitting Atomic Models For Rna And Protein Components Into Cryo-Em Map Emd-1056	137	21.2	Escherichia coli	562	0.00	SILSELVR	28066
79	gi|116667437	Chain C, Structure Of The 50s Subunit Of A Pre-Translocational E. Coli Ribosome Obtained By Fitting Atomic Models For Rna And Protein Components Into Cryo-Em Map Emd-1056	137	21.2	Escherichia coli	562	0.00	SILSELVR	28004
79	gi|116667437	Chain C, Structure Of The 50s Subunit Of A Pre-Translocational E. Coli Ribosome Obtained By Fitting Atomic Models For Rna And Protein Components Into Cryo-Em Map Emd-1056	137	21.2	Escherichia coli	562	17.32	DAQSALTVSETTFGR	22455
79	gi|116667437	Chain C, Structure Of The 50s Subunit Of A Pre-Translocational E. Coli Ribosome Obtained By Fitting Atomic Models For Rna And Protein Components Into Cryo-Em Map Emd-1056	137	21.2	Escherichia coli	562	61.02	DFNEALVHQVVVAYAAGAR	34854
79	gi|116667437	Chain C, Structure Of The 50s Subunit Of A Pre-Translocational E. Coli Ribosome Obtained By Fitting Atomic Models For Rna And Protein Components Into Cryo-Em Map Emd-1056	137	21.2	Escherichia coli	562	47.08	DFNEALVHQVVVAYAAGAR	34839
79	gi|116667437	Chain C, Structure Of The 50s Subunit Of A Pre-Translocational E. Coli Ribosome Obtained By Fitting Atomic Models For Rna And Protein Components Into Cryo-Em Map Emd-1056	137	21.2	Escherichia coli	562	50.89	DFNEALVHQVVVAYAAGAR	34817
80	gi|489785969	elongation factor Tu [Lactobacillus mali]	134	14.7	Lactobacillus mali	1618	42.61	GQVLAAPGSIETHK	1660
81	gi|494759972	UDP kinase [Flavonifractor plautii]	134	4.9	Flavonifractor plautii	292800	26.32	IADSANFNGIK	6301
81	gi|494759972	UDP kinase [Flavonifractor plautii]	134	4.9	Flavonifractor plautii	292800	35.27	IADSANFNGIK	6161
82	gi|489742965	MULTISPECIES: glyceraldehyde-3-phosphate dehydrogenase [Lactobacillus]	130	26.0	Lactobacillus	1578	5.14	TVKIGINGFGR	10622
82	gi|489742965	MULTISPECIES: glyceraldehyde-3-phosphate dehydrogenase [Lactobacillus]	130	26.0	Lactobacillus	1578	6.41	VLISAPAGSDLK	10928
82	gi|489742965	MULTISPECIES: glyceraldehyde-3-phosphate dehydrogenase [Lactobacillus]	130	26.0	Lactobacillus	1578	14.82	VLISAPAGSDLK	11051
82	gi|489742965	MULTISPECIES: glyceraldehyde-3-phosphate dehydrogenase [Lactobacillus]	130	26.0	Lactobacillus	1578	22.07	VLISAPAGSDLK	11174
82	gi|489742965	MULTISPECIES: glyceraldehyde-3-phosphate dehydrogenase [Lactobacillus]	130	26.0	Lactobacillus	1578	0.58	AIGLVVPELNGK	24420
82	gi|489742965	MULTISPECIES: glyceraldehyde-3-phosphate dehydrogenase [Lactobacillus]	130	26.0	Lactobacillus	1578	0.00	AIGLVVPELNGK	25619
82	gi|489742965	MULTISPECIES: glyceraldehyde-3-phosphate dehydrogenase [Lactobacillus]	130	26.0	Lactobacillus	1578	0.00	AIGLVVPELNGK	25265
82	gi|489742965	MULTISPECIES: glyceraldehyde-3-phosphate dehydrogenase [Lactobacillus]	130	26.0	Lactobacillus	1578	3.67	AIGLVVPELNGK	24539
82	gi|489742965	MULTISPECIES: glyceraldehyde-3-phosphate dehydrogenase [Lactobacillus]	130	26.0	Lactobacillus	1578	15.47	AIGLVVPELNGK	24660
82	gi|489742965	MULTISPECIES: glyceraldehyde-3-phosphate dehydrogenase [Lactobacillus]	130	26.0	Lactobacillus	1578	8.16	AIGLVVPELNGK	24782
82	gi|489742965	MULTISPECIES: glyceraldehyde-3-phosphate dehydrogenase [Lactobacillus]	130	26.0	Lactobacillus	1578	0.00	AIGLVVPELNGK	25083
82	gi|489742965	MULTISPECIES: glyceraldehyde-3-phosphate dehydrogenase [Lactobacillus]	130	26.0	Lactobacillus	1578	10.29	AIGLVVPELNGK	25021
82	gi|489742965	MULTISPECIES: glyceraldehyde-3-phosphate dehydrogenase [Lactobacillus]	130	26.0	Lactobacillus	1578	15.25	AIGLVVPELNGK	24901
82	gi|489742965	MULTISPECIES: glyceraldehyde-3-phosphate dehydrogenase [Lactobacillus]	130	26.0	Lactobacillus	1578	0.00	AIGLVVPELNGK	24958
82	gi|489742965	MULTISPECIES: glyceraldehyde-3-phosphate dehydrogenase [Lactobacillus]	130	26.0	Lactobacillus	1578	6.64	AIGLVVPELNGK	24835
82	gi|489742965	MULTISPECIES: glyceraldehyde-3-phosphate dehydrogenase [Lactobacillus]	130	26.0	Lactobacillus	1578	21.14	AIGLVVPELNGK	25141
82	gi|489742965	MULTISPECIES: glyceraldehyde-3-phosphate dehydrogenase [Lactobacillus]	130	26.0	Lactobacillus	1578	5.80	AIGLVVPELNGK	25370
82	gi|489742965	MULTISPECIES: glyceraldehyde-3-phosphate dehydrogenase [Lactobacillus]	130	26.0	Lactobacillus	1578	0.00	AIGLVVPELNGK	25488
82	gi|489742965	MULTISPECIES: glyceraldehyde-3-phosphate dehydrogenase [Lactobacillus]	130	26.0	Lactobacillus	1578	0.36	DVTADEVNEAVK	8150
82	gi|489742965	MULTISPECIES: glyceraldehyde-3-phosphate dehydrogenase [Lactobacillus]	130	26.0	Lactobacillus	1578	23.05	DVTADEVNEAVK	8017
82	gi|489742965	MULTISPECIES: glyceraldehyde-3-phosphate dehydrogenase [Lactobacillus]	130	26.0	Lactobacillus	1578	6.91	RVLISAPAGSDLK	4670
82	gi|489742965	MULTISPECIES: glyceraldehyde-3-phosphate dehydrogenase [Lactobacillus]	130	26.0	Lactobacillus	1578	0.52	RVLISAPAGSDLK	4812
82	gi|489742965	MULTISPECIES: glyceraldehyde-3-phosphate dehydrogenase [Lactobacillus]	130	26.0	Lactobacillus	1578	2.73	RVLISAPAGSDLK	4531
82	gi|489742965	MULTISPECIES: glyceraldehyde-3-phosphate dehydrogenase [Lactobacillus]	130	26.0	Lactobacillus	1578	0.00	RVLISAPAGSDLK	4950
82	gi|489742965	MULTISPECIES: glyceraldehyde-3-phosphate dehydrogenase [Lactobacillus]	130	26.0	Lactobacillus	1578	0.31	AAAINIIPHSTGAAK	4848
82	gi|489742965	MULTISPECIES: glyceraldehyde-3-phosphate dehydrogenase [Lactobacillus]	130	26.0	Lactobacillus	1578	6.41	AAAINIIPHSTGAAK	4161
82	gi|489742965	MULTISPECIES: glyceraldehyde-3-phosphate dehydrogenase [Lactobacillus]	130	26.0	Lactobacillus	1578	33.63	AAAINIIPHSTGAAK	4708
82	gi|489742965	MULTISPECIES: glyceraldehyde-3-phosphate dehydrogenase [Lactobacillus]	130	26.0	Lactobacillus	1578	1.52	AAAINIIPHSTGAAK	4021
82	gi|489742965	MULTISPECIES: glyceraldehyde-3-phosphate dehydrogenase [Lactobacillus]	130	26.0	Lactobacillus	1578	0.00	AAAINIIPHSTGAAK	4592
82	gi|489742965	MULTISPECIES: glyceraldehyde-3-phosphate dehydrogenase [Lactobacillus]	130	26.0	Lactobacillus	1578	29.23	AAAINIIPHSTGAAK	4294
82	gi|489742965	MULTISPECIES: glyceraldehyde-3-phosphate dehydrogenase [Lactobacillus]	130	26.0	Lactobacillus	1578	17.53	AAAINIIPHSTGAAK	4436
82	gi|489742965	MULTISPECIES: glyceraldehyde-3-phosphate dehydrogenase [Lactobacillus]	130	26.0	Lactobacillus	1578	18.76	AAAINIIPHSTGAAK	4572
82	gi|489742965	MULTISPECIES: glyceraldehyde-3-phosphate dehydrogenase [Lactobacillus]	130	26.0	Lactobacillus	1578	0.00	AAAINIIPHSTGAAK	5020
82	gi|489742965	MULTISPECIES: glyceraldehyde-3-phosphate dehydrogenase [Lactobacillus]	130	26.0	Lactobacillus	1578	28.11	AAAINIIPHSTGAAK	4464
82	gi|489742965	MULTISPECIES: glyceraldehyde-3-phosphate dehydrogenase [Lactobacillus]	130	26.0	Lactobacillus	1578	24.46	YDSTHGTFNHEVSATDDSIVVDGK	12265
82	gi|489742965	MULTISPECIES: glyceraldehyde-3-phosphate dehydrogenase [Lactobacillus]	130	26.0	Lactobacillus	1578	21.04	YDSTHGTFNHEVSATDDSIVVDGKK	7739
82	gi|489742965	MULTISPECIES: glyceraldehyde-3-phosphate dehydrogenase [Lactobacillus]	130	26.0	Lactobacillus	1578	14.86	YDSTHGTFNHEVSATDDSIVVDGKK	7738
82	gi|489742965	MULTISPECIES: glyceraldehyde-3-phosphate dehydrogenase [Lactobacillus]	130	26.0	Lactobacillus	1578	8.29	YDSTHGTFNHEVSATDDSIVVDGKK	7614
82	gi|489742965	MULTISPECIES: glyceraldehyde-3-phosphate dehydrogenase [Lactobacillus]	130	26.0	Lactobacillus	1578	12.71	YDSTHGTFNHEVSATDDSIVVDGKK	7632
83	gi|41613	unnamed protein product [Escherichia coli]	130	42.3	Escherichia coli	562	0.00	SAGGIVLTGSAAAK	3657
83	gi|41613	unnamed protein product [Escherichia coli]	130	42.3	Escherichia coli	562	0.00	SAGGIVLTGSAAAK	3550
83	gi|41613	unnamed protein product [Escherichia coli]	130	42.3	Escherichia coli	562	0.00	SAGGIVLTGSAAAK	4969
83	gi|41613	unnamed protein product [Escherichia coli]	130	42.3	Escherichia coli	562	0.16	SAGGIVLTGSAAAK	3435
83	gi|41613	unnamed protein product [Escherichia coli]	130	42.3	Escherichia coli	562	6.24	SAGGIVLTGSAAAK	2804
83	gi|41613	unnamed protein product [Escherichia coli]	130	42.3	Escherichia coli	562	16.31	SAGGIVLTGSAAAK	3110
83	gi|41613	unnamed protein product [Escherichia coli]	130	42.3	Escherichia coli	562	20.22	SAGGIVLTGSAAAK	2908
83	gi|41613	unnamed protein product [Escherichia coli]	130	42.3	Escherichia coli	562	25.86	SAGGIVLTGSAAAK	3008
83	gi|41613	unnamed protein product [Escherichia coli]	130	42.3	Escherichia coli	562	0.02	SAGGIVLTGSAAAK	3872
83	gi|41613	unnamed protein product [Escherichia coli]	130	42.3	Escherichia coli	562	0.00	SAGGIVLTGSAAAK	3756
83	gi|41613	unnamed protein product [Escherichia coli]	130	42.3	Escherichia coli	562	0.00	ILENGEVKPLDVK	7691
83	gi|41613	unnamed protein product [Escherichia coli]	130	42.3	Escherichia coli	562	6.48	ILENGEVKPLDVK	7558
83	gi|41613	unnamed protein product [Escherichia coli]	130	42.3	Escherichia coli	562	3.88	ILENGEVKPLDVK	7408
83	gi|41613	unnamed protein product [Escherichia coli]	130	42.3	Escherichia coli	562	14.03	ILENGEVKPLDVK	7286
83	gi|41613	unnamed protein product [Escherichia coli]	130	42.3	Escherichia coli	562	14.56	ILENGEVKPLDVK	7420
83	gi|41613	unnamed protein product [Escherichia coli]	130	42.3	Escherichia coli	562	0.00	VGDIVIFNDGYGVK	29425
83	gi|41613	unnamed protein product [Escherichia coli]	130	42.3	Escherichia coli	562	20.24	VGDIVIFNDGYGVK	28690
83	gi|41613	unnamed protein product [Escherichia coli]	130	42.3	Escherichia coli	562	15.12	VGDIVIFNDGYGVK	28572
83	gi|41613	unnamed protein product [Escherichia coli]	130	42.3	Escherichia coli	562	54.00	VGDIVIFNDGYGVK	28221
83	gi|41613	unnamed protein product [Escherichia coli]	130	42.3	Escherichia coli	562	2.53	VGDIVIFNDGYGVK	28943
83	gi|41613	unnamed protein product [Escherichia coli]	130	42.3	Escherichia coli	562	34.46	VGDIVIFNDGYGVK	28337
83	gi|41613	unnamed protein product [Escherichia coli]	130	42.3	Escherichia coli	562	32.52	VGDIVIFNDGYGVK	28450
84	gi|502811738	F0F1 ATP synthase subunit beta [Candidatus Puniceispirillum marinum]	129	13.1	Candidatus Puniceispirillum marinum	767892	34.04	VALTGLTLAEYFR	35026
84	gi|502811738	F0F1 ATP synthase subunit beta [Candidatus Puniceispirillum marinum]	129	13.1	Candidatus Puniceispirillum marinum	767892	28.69	VALTGLTLAEYFR	35012
85	gi|489743025	F0F1 ATP synthase subunit beta [Lactobacillus gasseri]	127	17.1	Lactobacillus gasseri	1596	2.06	VIDLLEPYVR	31990
85	gi|489743025	F0F1 ATP synthase subunit beta [Lactobacillus gasseri]	127	17.1	Lactobacillus gasseri	1596	23.70	VIDLLEPYVR	32093
85	gi|489743025	F0F1 ATP synthase subunit beta [Lactobacillus gasseri]	127	17.1	Lactobacillus gasseri	1596	14.18	VIDLLEPYVR	31905
85	gi|489743025	F0F1 ATP synthase subunit beta [Lactobacillus gasseri]	127	17.1	Lactobacillus gasseri	1596	2.61	TISMESTDGLRR	2462
85	gi|489743025	F0F1 ATP synthase subunit beta [Lactobacillus gasseri]	127	17.1	Lactobacillus gasseri	1596	34.04	VALTGLTIAEYFR	35026
85	gi|489743025	F0F1 ATP synthase subunit beta [Lactobacillus gasseri]	127	17.1	Lactobacillus gasseri	1596	28.69	VALTGLTIAEYFR	35012
85	gi|489743025	F0F1 ATP synthase subunit beta [Lactobacillus gasseri]	127	17.1	Lactobacillus gasseri	1596	0.00	GMEVEDTGAPISVPVGKDTLGR	20455
86	gi|38906129	ATP synthase beta chain [Lactobacillus johnsonii]	127	19.9	Lactobacillus johnsonii	33959	0.00	MPSAVGYQPVLATEMGQLQERITSTK	32986
87	gi|490417192	glyceraldehyde-3-phosphate dehydrogenase [Bacteroides eggerthii]	125	22.9	Bacteroides eggerthii	28111	0.15	LIVNGQAIR	4364
87	gi|490417192	glyceraldehyde-3-phosphate dehydrogenase [Bacteroides eggerthii]	125	22.9	Bacteroides eggerthii	28111	7.66	LIVNGQAIR	4499
87	gi|490417192	glyceraldehyde-3-phosphate dehydrogenase [Bacteroides eggerthii]	125	22.9	Bacteroides eggerthii	28111	0.00	LIVNGQAIR	4639
87	gi|490417192	glyceraldehyde-3-phosphate dehydrogenase [Bacteroides eggerthii]	125	22.9	Bacteroides eggerthii	28111	0.00	AGIALTDTFVK	21647
87	gi|490417192	glyceraldehyde-3-phosphate dehydrogenase [Bacteroides eggerthii]	125	22.9	Bacteroides eggerthii	28111	0.00	AGIALTDTFVK	21384
87	gi|490417192	glyceraldehyde-3-phosphate dehydrogenase [Bacteroides eggerthii]	125	22.9	Bacteroides eggerthii	28111	14.51	AGIALTDTFVK	21411
87	gi|490417192	glyceraldehyde-3-phosphate dehydrogenase [Bacteroides eggerthii]	125	22.9	Bacteroides eggerthii	28111	12.81	AGIALTDTFVK	21523
87	gi|490417192	glyceraldehyde-3-phosphate dehydrogenase [Bacteroides eggerthii]	125	22.9	Bacteroides eggerthii	28111	16.13	AASGNIIPSSTGAAK	1214
87	gi|490417192	glyceraldehyde-3-phosphate dehydrogenase [Bacteroides eggerthii]	125	22.9	Bacteroides eggerthii	28111	10.68	AASGNIIPSSTGAAK	1163
87	gi|490417192	glyceraldehyde-3-phosphate dehydrogenase [Bacteroides eggerthii]	125	22.9	Bacteroides eggerthii	28111	1.92	AASGNIIPSSTGAAK	1121
87	gi|490417192	glyceraldehyde-3-phosphate dehydrogenase [Bacteroides eggerthii]	125	22.9	Bacteroides eggerthii	28111	27.97	AASGNIIPSSTGAAK	1266
87	gi|490417192	glyceraldehyde-3-phosphate dehydrogenase [Bacteroides eggerthii]	125	22.9	Bacteroides eggerthii	28111	0.00	GTQFVSNASCTTNCLAPIAK	17075
88	gi|492422609	MULTISPECIES: glyceraldehyde-3-phosphate dehydrogenase [Bacteroides]	125	22.9	Bacteroides	816	4.49	LIVNGNAIR	4363
88	gi|492422609	MULTISPECIES: glyceraldehyde-3-phosphate dehydrogenase [Bacteroides]	125	22.9	Bacteroides	816	0.00	LIVNGNAIR	4498
89	gi|446033414	MULTISPECIES: phosphoglycerate kinase [Enterobacteriaceae]	122	15.8	Enterobacteriaceae	543	0.00	LTVLDSLSK	17994
89	gi|446033414	MULTISPECIES: phosphoglycerate kinase [Enterobacteriaceae]	122	15.8	Enterobacteriaceae	543	0.51	LTVLDSLSK	17879
89	gi|446033414	MULTISPECIES: phosphoglycerate kinase [Enterobacteriaceae]	122	15.8	Enterobacteriaceae	543	0.00	ASLPTIELALK	28374
89	gi|446033414	MULTISPECIES: phosphoglycerate kinase [Enterobacteriaceae]	122	15.8	Enterobacteriaceae	543	43.82	VATEFSETAPATLK	12273
89	gi|446033414	MULTISPECIES: phosphoglycerate kinase [Enterobacteriaceae]	122	15.8	Enterobacteriaceae	543	39.92	VATEFSETAPATLK	12145
89	gi|446033414	MULTISPECIES: phosphoglycerate kinase [Enterobacteriaceae]	122	15.8	Enterobacteriaceae	543	27.40	SLYEADLVDEAKR	13363
89	gi|446033414	MULTISPECIES: phosphoglycerate kinase [Enterobacteriaceae]	122	15.8	Enterobacteriaceae	543	19.54	SLYEADLVDEAKR	13331
89	gi|446033414	MULTISPECIES: phosphoglycerate kinase [Enterobacteriaceae]	122	15.8	Enterobacteriaceae	543	16.29	SLYEADLVDEAKR	13390
89	gi|446033414	MULTISPECIES: phosphoglycerate kinase [Enterobacteriaceae]	122	15.8	Enterobacteriaceae	543	0.30	LLTTCNIPVPSDVR	21005
89	gi|446033414	MULTISPECIES: phosphoglycerate kinase [Enterobacteriaceae]	122	15.8	Enterobacteriaceae	543	0.16	LLTTCNIPVPSDVR	21256
89	gi|446033414	MULTISPECIES: phosphoglycerate kinase [Enterobacteriaceae]	122	15.8	Enterobacteriaceae	543	39.99	LLTTCNIPVPSDVR	21130
89	gi|446033414	MULTISPECIES: phosphoglycerate kinase [Enterobacteriaceae]	122	15.8	Enterobacteriaceae	543	1.42	LLTTCNIPVPSDVR	21371
90	gi|445974941	MULTISPECIES: alkyl hydroperoxide reductase subunit C [Enterobacteriaceae]	121	35.3	Enterobacteriaceae	543	0.00	NGEFIEITEK	14664
90	gi|445974941	MULTISPECIES: alkyl hydroperoxide reductase subunit C [Enterobacteriaceae]	121	35.3	Enterobacteriaceae	543	13.04	NGEFIEITEK	14418
90	gi|445974941	MULTISPECIES: alkyl hydroperoxide reductase subunit C [Enterobacteriaceae]	121	35.3	Enterobacteriaceae	543	8.70	NGEFIEITEK	14539
90	gi|445974941	MULTISPECIES: alkyl hydroperoxide reductase subunit C [Enterobacteriaceae]	121	35.3	Enterobacteriaceae	543	0.00	NGEFIEITEK	14299
90	gi|445974941	MULTISPECIES: alkyl hydroperoxide reductase subunit C [Enterobacteriaceae]	121	35.3	Enterobacteriaceae	543	0.00	EGEATLAPSLDLVGK	25602
90	gi|445974941	MULTISPECIES: alkyl hydroperoxide reductase subunit C [Enterobacteriaceae]	121	35.3	Enterobacteriaceae	543	5.19	EGEATLAPSLDLVGK	25473
90	gi|445974941	MULTISPECIES: alkyl hydroperoxide reductase subunit C [Enterobacteriaceae]	121	35.3	Enterobacteriaceae	543	2.79	EGEATLAPSLDLVGK	25357
90	gi|445974941	MULTISPECIES: alkyl hydroperoxide reductase subunit C [Enterobacteriaceae]	121	35.3	Enterobacteriaceae	543	8.32	EGEATLAPSLDLVGKI	33987
90	gi|445974941	MULTISPECIES: alkyl hydroperoxide reductase subunit C [Enterobacteriaceae]	121	35.3	Enterobacteriaceae	543	1.83	EGEATLAPSLDLVGKI	33949
90	gi|445974941	MULTISPECIES: alkyl hydroperoxide reductase subunit C [Enterobacteriaceae]	121	35.3	Enterobacteriaceae	543	4.69	EGEATLAPSLDLVGKI	34088
90	gi|445974941	MULTISPECIES: alkyl hydroperoxide reductase subunit C [Enterobacteriaceae]	121	35.3	Enterobacteriaceae	543	3.18	EGEATLAPSLDLVGKI	34028
90	gi|445974941	MULTISPECIES: alkyl hydroperoxide reductase subunit C [Enterobacteriaceae]	121	35.3	Enterobacteriaceae	543	31.02	AAQYVASHPGEVCPAK	175
90	gi|445974941	MULTISPECIES: alkyl hydroperoxide reductase subunit C [Enterobacteriaceae]	121	35.3	Enterobacteriaceae	543	22.45	AAQYVASHPGEVCPAK	185
90	gi|445974941	MULTISPECIES: alkyl hydroperoxide reductase subunit C [Enterobacteriaceae]	121	35.3	Enterobacteriaceae	543	18.23	AAQYVASHPGEVCPAK	213
90	gi|445974941	MULTISPECIES: alkyl hydroperoxide reductase subunit C [Enterobacteriaceae]	121	35.3	Enterobacteriaceae	543	21.84	AAQYVASHPGEVCPAK	197
90	gi|445974941	MULTISPECIES: alkyl hydroperoxide reductase subunit C [Enterobacteriaceae]	121	35.3	Enterobacteriaceae	543	34.61	NGEFIEITEKDTEGR	13777
90	gi|445974941	MULTISPECIES: alkyl hydroperoxide reductase subunit C [Enterobacteriaceae]	121	35.3	Enterobacteriaceae	543	39.93	NGEFIEITEKDTEGR	13900
90	gi|445974941	MULTISPECIES: alkyl hydroperoxide reductase subunit C [Enterobacteriaceae]	121	35.3	Enterobacteriaceae	543	23.35	NGEFIEITEKDTEGR	14020
90	gi|445974941	MULTISPECIES: alkyl hydroperoxide reductase subunit C [Enterobacteriaceae]	121	35.3	Enterobacteriaceae	543	14.80	WKEGEATLAPSLDLVGK	23485
90	gi|445974941	MULTISPECIES: alkyl hydroperoxide reductase subunit C [Enterobacteriaceae]	121	35.3	Enterobacteriaceae	543	0.03	LGVDVYAVSTDTHFTHK	15684
90	gi|445974941	MULTISPECIES: alkyl hydroperoxide reductase subunit C [Enterobacteriaceae]	121	35.3	Enterobacteriaceae	543	0.00	LGVDVYAVSTDTHFTHK	15613
90	gi|445974941	MULTISPECIES: alkyl hydroperoxide reductase subunit C [Enterobacteriaceae]	121	35.3	Enterobacteriaceae	543	18.80	LGVDVYAVSTDTHFTHK	15660
90	gi|445974941	MULTISPECIES: alkyl hydroperoxide reductase subunit C [Enterobacteriaceae]	121	35.3	Enterobacteriaceae	543	10.70	LGVDVYAVSTDTHFTHK	15776
90	gi|445974941	MULTISPECIES: alkyl hydroperoxide reductase subunit C [Enterobacteriaceae]	121	35.3	Enterobacteriaceae	543	8.18	LGVDVYAVSTDTHFTHK	15536
91	gi|488217798	MULTISPECIES: F0F1 ATP synthase subunit beta [Enterococcus]	119	12.6	Enterococcus	1350	7.98	VATEVQHVLQR	1818
91	gi|488217798	MULTISPECIES: F0F1 ATP synthase subunit beta [Enterococcus]	119	12.6	Enterococcus	1350	0.00	VATEVQHVLQR	1693
91	gi|488217798	MULTISPECIES: F0F1 ATP synthase subunit beta [Enterococcus]	119	12.6	Enterococcus	1350	16.94	VATEVQHVLQR	1749
92	gi|334089839	triosephosphate isomerase [Lactobacillus plantarum]	118	9.5	Lactobacillus plantarum	1590	5.22	TPIIAGNWK	12599
92	gi|334089839	triosephosphate isomerase [Lactobacillus plantarum]	118	9.5	Lactobacillus plantarum	1590	6.07	TPIIAGNWK	12477
92	gi|334089839	triosephosphate isomerase [Lactobacillus plantarum]	118	9.5	Lactobacillus plantarum	1590	0.80	TPIIAGNWK	12345
92	gi|334089839	triosephosphate isomerase [Lactobacillus plantarum]	118	9.5	Lactobacillus plantarum	1590	0.34	TATSDQAEEICAVVR	16130
92	gi|334089839	triosephosphate isomerase [Lactobacillus plantarum]	118	9.5	Lactobacillus plantarum	1590	95.11	TATSDQAEEICAVVR	16013
92	gi|334089839	triosephosphate isomerase [Lactobacillus plantarum]	118	9.5	Lactobacillus plantarum	1590	3.41	TATSDQAEEICAVVR	15997
92	gi|334089839	triosephosphate isomerase [Lactobacillus plantarum]	118	9.5	Lactobacillus plantarum	1590	36.32	TATSDQAEEICAVVR	15874
93	gi|491100696	glyceraldehyde-3-phosphate dehydrogenase [Serratia odorifera]	117	16.9	Serratia odorifera	618	0.00	FNGSVEVK	16962
94	gi|447118806	MULTISPECIES: 50S ribosomal protein L9 [Enterobacteriaceae]	116	55.0	Enterobacteriaceae	543	0.00	VIVNVVAE	15717
94	gi|447118806	MULTISPECIES: 50S ribosomal protein L9 [Enterobacteriaceae]	116	55.0	Enterobacteriaceae	543	0.00	VIVNVVAE	15597
94	gi|447118806	MULTISPECIES: 50S ribosomal protein L9 [Enterobacteriaceae]	116	55.0	Enterobacteriaceae	543	0.00	LFGSIGTR	8578
94	gi|447118806	MULTISPECIES: 50S ribosomal protein L9 [Enterobacteriaceae]	116	55.0	Enterobacteriaceae	543	1.70	LFGSIGTR	8708
94	gi|447118806	MULTISPECIES: 50S ribosomal protein L9 [Enterobacteriaceae]	116	55.0	Enterobacteriaceae	543	1.01	LFGSIGTR	8833
94	gi|447118806	MULTISPECIES: 50S ribosomal protein L9 [Enterobacteriaceae]	116	55.0	Enterobacteriaceae	543	0.64	NIEFFEAR	20405
94	gi|447118806	MULTISPECIES: 50S ribosomal protein L9 [Enterobacteriaceae]	116	55.0	Enterobacteriaceae	543	17.54	LAEVLAAANAR	7773
94	gi|447118806	MULTISPECIES: 50S ribosomal protein L9 [Enterobacteriaceae]	116	55.0	Enterobacteriaceae	543	12.77	LAEVLAAANAR	7910
94	gi|447118806	MULTISPECIES: 50S ribosomal protein L9 [Enterobacteriaceae]	116	55.0	Enterobacteriaceae	543	7.49	LAEVLAAANAR	8036
94	gi|447118806	MULTISPECIES: 50S ribosomal protein L9 [Enterobacteriaceae]	116	55.0	Enterobacteriaceae	543	45.40	INALETVTIASK	17387
94	gi|447118806	MULTISPECIES: 50S ribosomal protein L9 [Enterobacteriaceae]	116	55.0	Enterobacteriaceae	543	4.71	INALETVTIASK	17275
94	gi|447118806	MULTISPECIES: 50S ribosomal protein L9 [Enterobacteriaceae]	116	55.0	Enterobacteriaceae	543	9.99	AGDEGKLFGSIGTR	11325
94	gi|447118806	MULTISPECIES: 50S ribosomal protein L9 [Enterobacteriaceae]	116	55.0	Enterobacteriaceae	543	0.70	AGDEGKLFGSIGTR	11192
94	gi|447118806	MULTISPECIES: 50S ribosomal protein L9 [Enterobacteriaceae]	116	55.0	Enterobacteriaceae	543	35.85	VANLGSLGDQVNVK	15491
94	gi|447118806	MULTISPECIES: 50S ribosomal protein L9 [Enterobacteriaceae]	116	55.0	Enterobacteriaceae	543	53.55	VANLGSLGDQVNVK	15365
94	gi|447118806	MULTISPECIES: 50S ribosomal protein L9 [Enterobacteriaceae]	116	55.0	Enterobacteriaceae	543	16.04	DIADAVTAAGVEVAK	27643
94	gi|447118806	MULTISPECIES: 50S ribosomal protein L9 [Enterobacteriaceae]	116	55.0	Enterobacteriaceae	543	3.66	DIADAVTAAGVEVAK	27749
94	gi|447118806	MULTISPECIES: 50S ribosomal protein L9 [Enterobacteriaceae]	116	55.0	Enterobacteriaceae	543	0.88	DIADAVTAAGVEVAK	27493
95	gi|488286396	MULTISPECIES: transcriptional regulator [Enterococcus]	115	46.2	Enterococcus	1350	11.95	VQLIGFGNFEVR	33742
95	gi|488286396	MULTISPECIES: transcriptional regulator [Enterococcus]	115	46.2	Enterococcus	1350	34.51	VQLIGFGNFEVR	33621
95	gi|488286396	MULTISPECIES: transcriptional regulator [Enterococcus]	115	46.2	Enterococcus	1350	0.64	VQLIGFGNFEVR	33792
95	gi|488286396	MULTISPECIES: transcriptional regulator [Enterococcus]	115	46.2	Enterococcus	1350	5.57	VQLIGFGNFEVR	33566
95	gi|488286396	MULTISPECIES: transcriptional regulator [Enterococcus]	115	46.2	Enterococcus	1350	26.37	VQLIGFGNFEVR	33661
95	gi|488286396	MULTISPECIES: transcriptional regulator [Enterococcus]	115	46.2	Enterococcus	1350	44.86	VQLIGFGNFEVR	33694
95	gi|488286396	MULTISPECIES: transcriptional regulator [Enterococcus]	115	46.2	Enterococcus	1350	42.81	NPQTGQEIQIAASK	2533
95	gi|488286396	MULTISPECIES: transcriptional regulator [Enterococcus]	115	46.2	Enterococcus	1350	18.84	NPQTGQEIQIAASK	2613
95	gi|488286396	MULTISPECIES: transcriptional regulator [Enterococcus]	115	46.2	Enterococcus	1350	0.00	NPQTGQEIQIAASK	2709
95	gi|488286396	MULTISPECIES: transcriptional regulator [Enterococcus]	115	46.2	Enterococcus	1350	0.00	AELIENVASSTGLTKK	15193
96	gi|488975104	MULTISPECIES: F0F1 ATP synthase subunit beta [Streptococcus]	115	14.5	Streptococcus	1301	0.31	KAPTFDELSTSTEILETGIK	31122
97	gi|229813989	60 kDa chaperonin [uncultured bacterium]	113	23.9	uncultured bacterium	77133	15.60	NVTAGANPVGIR	2632
97	gi|229813989	60 kDa chaperonin [uncultured bacterium]	113	23.9	uncultured bacterium	77133	12.85	NVTAGANPVGIR	2732
97	gi|229813989	60 kDa chaperonin [uncultured bacterium]	113	23.9	uncultured bacterium	77133	10.47	NVTAGANPVGIR	2834
97	gi|229813989	60 kDa chaperonin [uncultured bacterium]	113	23.9	uncultured bacterium	77133	0.00	NVTAGANPVGIRR	1402
97	gi|229813989	60 kDa chaperonin [uncultured bacterium]	113	23.9	uncultured bacterium	77133	1.58	NVTAGANPVGIRR	327
97	gi|229813989	60 kDa chaperonin [uncultured bacterium]	113	23.9	uncultured bacterium	77133	0.40	NVTAGANPVGIRR	301
97	gi|229813989	60 kDa chaperonin [uncultured bacterium]	113	23.9	uncultured bacterium	77133	11.62	VGNDGVITIEESK	8759
97	gi|229813989	60 kDa chaperonin [uncultured bacterium]	113	23.9	uncultured bacterium	77133	26.36	VGNDGVITIEESK	9018
97	gi|229813989	60 kDa chaperonin [uncultured bacterium]	113	23.9	uncultured bacterium	77133	65.59	VGNDGVITIEESK	8889
97	gi|229813989	60 kDa chaperonin [uncultured bacterium]	113	23.9	uncultured bacterium	77133	0.00	SDIAQIASISSANEEVGK	20932
97	gi|229813989	60 kDa chaperonin [uncultured bacterium]	113	23.9	uncultured bacterium	77133	37.74	SDIAQIASISSANEEVGK	20812
97	gi|229813989	60 kDa chaperonin [uncultured bacterium]	113	23.9	uncultured bacterium	77133	19.91	SDIAQIASISSANEEVGK	20708
98	gi|489451932	elongation factor Tu [Clostridium botulinum]	113	15.9	Clostridium botulinum	1491	0.00	GVLHTGDEVELIGMK	16264
99	gi|446961276	ornithine decarboxylase [Escherichia fergusonii]	111	17.6			0.20	ELITEVAPQR	8464
99	gi|446961276	ornithine decarboxylase [Escherichia fergusonii]	111	17.6			7.83	ELITEVAPQR	8599
99	gi|446961276	ornithine decarboxylase [Escherichia fergusonii]	111	17.6			16.12	LLLTTPGIDAR	18954
99	gi|446961276	ornithine decarboxylase [Escherichia fergusonii]	111	17.6			9.38	LLLTTPGIDAR	18838
99	gi|446961276	ornithine decarboxylase [Escherichia fergusonii]	111	17.6			13.79	LLLTTPGIDAR	19065
99	gi|446961276	ornithine decarboxylase [Escherichia fergusonii]	111	17.6			0.12	TYFVLNGTSSSNK	12648
99	gi|446961276	ornithine decarboxylase [Escherichia fergusonii]	111	17.6			9.03	TYFVLNGTSSSNK	12766
99	gi|446961276	ornithine decarboxylase [Escherichia fergusonii]	111	17.6			0.00	QHEERYAGYTLR	25392
99	gi|446961276	ornithine decarboxylase [Escherichia fergusonii]	111	17.6			0.00	LAVIQLGTYDGTIYNAR	31508
99	gi|446961276	ornithine decarboxylase [Escherichia fergusonii]	111	17.6			0.00	LAVIQLGTYDGTIYNAR	31610
99	gi|446961276	ornithine decarboxylase [Escherichia fergusonii]	111	17.6			26.17	SNHHGALLQAGATPVYLETAR	12224
99	gi|446961276	ornithine decarboxylase [Escherichia fergusonii]	111	17.6			45.38	SNHHGALLQAGATPVYLETAR	12099
99	gi|446961276	ornithine decarboxylase [Escherichia fergusonii]	111	17.6			30.64	NPYGFIGGIDAHCFEESYLR	34026
99	gi|446961276	ornithine decarboxylase [Escherichia fergusonii]	111	17.6			0.00	NPYGFIGGIDAHCFEESYLR	34086
99	gi|446961276	ornithine decarboxylase [Escherichia fergusonii]	111	17.6			12.76	NPYGFIGGIDAHCFEESYLR	33986
99	gi|446961276	ornithine decarboxylase [Escherichia fergusonii]	111	17.6			13.03	ALVDYVNQGNSAFDCPGHQGGEFFR	30117
99	gi|446961276	ornithine decarboxylase [Escherichia fergusonii]	111	17.6			44.31	ALVDYVNQGNSAFDCPGHQGGEFFR	30207
99	gi|446961276	ornithine decarboxylase [Escherichia fergusonii]	111	17.6			0.00	ALVDYVNQGNSAFDCPGHQGGEFFR	30334
100	gi|494633710	MULTISPECIES: elongation factor Tu [Megasphaera]	111	14.4	Megasphaera	906	5.04	GITINTAHVEYETDAR	10896
100	gi|494633710	MULTISPECIES: elongation factor Tu [Megasphaera]	111	14.4	Megasphaera	906	16.68	GITINTAHVEYETDAR	10770
100	gi|494633710	MULTISPECIES: elongation factor Tu [Megasphaera]	111	14.4	Megasphaera	906	26.84	GITINTAHVEYETDAR	10646
101	gi|489786351	pyruvate kinase [Lactobacillus mali]	108	11.9	Lactobacillus mali	1618	4.51	IESQEGIDNFDEIIK	31314
101	gi|489786351	pyruvate kinase [Lactobacillus mali]	108	11.9	Lactobacillus mali	1618	49.74	IESQEGIDNFDEIIK	31229
101	gi|489786351	pyruvate kinase [Lactobacillus mali]	108	11.9	Lactobacillus mali	1618	0.00	IESQEGIDNFDEIIK	31415
102	gi|2980943	similar to GroES protein [Pectobacterium carotovorum]	107	45.5	Pectobacterium carotovorum	554	0.00	STRGEVLAVGHGR	19226
103	gi|4894901	EF-Tu [Coxiella burnetii]	105	22.6	Coxiella burnetii	777	0.07	TTLTAALTK	2098
103	gi|4894901	EF-Tu [Coxiella burnetii]	105	22.6	Coxiella burnetii	777	12.12	VGDEIEIVGIK	17181
103	gi|4894901	EF-Tu [Coxiella burnetii]	105	22.6	Coxiella burnetii	777	15.25	VGDEIEIVGIK	17060
103	gi|4894901	EF-Tu [Coxiella burnetii]	105	22.6	Coxiella burnetii	777	0.00	AFDQIDNAPEERAR	2360
103	gi|4894901	EF-Tu [Coxiella burnetii]	105	22.6	Coxiella burnetii	777	0.00	FEAEIYVLSKEEGGR	16414
104	gi|55669892	Chain A, Crystal Structure Of Apo Acyl Carrier Protein From E. Coli	104	32.5	Escherichia coli	562	6.80	IIGEQLGVK	6977
104	gi|55669892	Chain A, Crystal Structure Of Apo Acyl Carrier Protein From E. Coli	104	32.5	Escherichia coli	562	5.69	IIGEQLGVK	6838
104	gi|55669892	Chain A, Crystal Structure Of Apo Acyl Carrier Protein From E. Coli	104	32.5	Escherichia coli	562	0.00	IIGEQLGVK	7080
104	gi|55669892	Chain A, Crystal Structure Of Apo Acyl Carrier Protein From E. Coli	104	32.5	Escherichia coli	562	6.61	IIGEQLGVK	6943
104	gi|55669892	Chain A, Crystal Structure Of Apo Acyl Carrier Protein From E. Coli	104	32.5	Escherichia coli	562	2.60	IIGEQLGVK	6803
104	gi|55669892	Chain A, Crystal Structure Of Apo Acyl Carrier Protein From E. Coli	104	32.5	Escherichia coli	562	34.89	ITTVQAAIDYINGHQA	34317
104	gi|55669892	Chain A, Crystal Structure Of Apo Acyl Carrier Protein From E. Coli	104	32.5	Escherichia coli	562	40.68	ITTVQAAIDYINGHQA	34292
104	gi|55669892	Chain A, Crystal Structure Of Apo Acyl Carrier Protein From E. Coli	104	32.5	Escherichia coli	562	45.34	ITTVQAAIDYINGHQA	34252
104	gi|55669892	Chain A, Crystal Structure Of Apo Acyl Carrier Protein From E. Coli	104	32.5	Escherichia coli	562	21.33	ITTVQAAIDYINGHQA	34218
104	gi|55669892	Chain A, Crystal Structure Of Apo Acyl Carrier Protein From E. Coli	104	32.5	Escherichia coli	562	13.62	ITTVQAAIDYINGHQA	34348
105	gi|488624387	MULTISPECIES: fructose-bisphosphate aldolase [Bacteroides]	103	14.7	Bacteroides	816	0.42	SPVILQVSK	6082
105	gi|488624387	MULTISPECIES: fructose-bisphosphate aldolase [Bacteroides]	103	14.7	Bacteroides	816	7.50	SPVILQVSK	5807
105	gi|488624387	MULTISPECIES: fructose-bisphosphate aldolase [Bacteroides]	103	14.7	Bacteroides	816	20.19	SPVILQVSK	5938
105	gi|488624387	MULTISPECIES: fructose-bisphosphate aldolase [Bacteroides]	103	14.7	Bacteroides	816	0.00	ILNVLGSDNK	9233
105	gi|488624387	MULTISPECIES: fructose-bisphosphate aldolase [Bacteroides]	103	14.7	Bacteroides	816	28.86	ILNVLGSDNK	9103
105	gi|488624387	MULTISPECIES: fructose-bisphosphate aldolase [Bacteroides]	103	14.7	Bacteroides	816	6.28	ILNVLGSDNK	8972
105	gi|488624387	MULTISPECIES: fructose-bisphosphate aldolase [Bacteroides]	103	14.7	Bacteroides	816	1.69	AAIGIPEEELR	16778
105	gi|488624387	MULTISPECIES: fructose-bisphosphate aldolase [Bacteroides]	103	14.7	Bacteroides	816	0.00	AAIGIPEEELR	16893
105	gi|488624387	MULTISPECIES: fructose-bisphosphate aldolase [Bacteroides]	103	14.7	Bacteroides	816	0.00	AAIGIPEEELRK	8447
105	gi|488624387	MULTISPECIES: fructose-bisphosphate aldolase [Bacteroides]	103	14.7	Bacteroides	816	3.86	AAIGIPEEELRK	8579
105	gi|488624387	MULTISPECIES: fructose-bisphosphate aldolase [Bacteroides]	103	14.7	Bacteroides	816	51.16	TGCDSLAISIGTSHGAYK	12737
105	gi|488624387	MULTISPECIES: fructose-bisphosphate aldolase [Bacteroides]	103	14.7	Bacteroides	816	42.17	TGCDSLAISIGTSHGAYK	12860
105	gi|488624387	MULTISPECIES: fructose-bisphosphate aldolase [Bacteroides]	103	14.7	Bacteroides	816	7.20	TGCDSLAISIGTSHGAYK	12614
106	gi|60280048	fructose-bisphosphate aldolase [uncultured murine large bowel bacterium BAC 31B]	103	14.4	uncultured murine large bowel bacterium BAC 31B	314100	0.00	IINVLGSDNK	9233
106	gi|60280048	fructose-bisphosphate aldolase [uncultured murine large bowel bacterium BAC 31B]	103	14.4	uncultured murine large bowel bacterium BAC 31B	314100	28.86	IINVLGSDNK	9103
106	gi|60280048	fructose-bisphosphate aldolase [uncultured murine large bowel bacterium BAC 31B]	103	14.4	uncultured murine large bowel bacterium BAC 31B	314100	6.28	IINVLGSDNK	8972
106	gi|60280048	fructose-bisphosphate aldolase [uncultured murine large bowel bacterium BAC 31B]	103	14.4	uncultured murine large bowel bacterium BAC 31B	314100	4.06	AAIGIPEEWLR	32208
106	gi|60280048	fructose-bisphosphate aldolase [uncultured murine large bowel bacterium BAC 31B]	103	14.4	uncultured murine large bowel bacterium BAC 31B	314100	0.00	AAIGIPEEWLR	32289
106	gi|60280048	fructose-bisphosphate aldolase [uncultured murine large bowel bacterium BAC 31B]	103	14.4	uncultured murine large bowel bacterium BAC 31B	314100	0.00	AAIGIPEEWLR	32129
106	gi|60280048	fructose-bisphosphate aldolase [uncultured murine large bowel bacterium BAC 31B]	103	14.4	uncultured murine large bowel bacterium BAC 31B	314100	0.00	AAIGIPEEWLR	32443
106	gi|60280048	fructose-bisphosphate aldolase [uncultured murine large bowel bacterium BAC 31B]	103	14.4	uncultured murine large bowel bacterium BAC 31B	314100	0.00	AAIGIPEEWLR	32364
107	gi|496378913	MULTISPECIES: glyceraldehyde-3-phosphate dehydrogenase [Elizabethkingia]	103	12.3	Elizabethkingia	308865	0.00	GILGYTEDAVVSQDFVGEK	29719
108	gi|489742766	hypothetical protein [Lactobacillus gasseri]	102	14.4			57.05	LNDFNGGDIDAFR	23974
108	gi|489742766	hypothetical protein [Lactobacillus gasseri]	102	14.4			0.00	LNDFNGGDIDAFR	24090
108	gi|489742766	hypothetical protein [Lactobacillus gasseri]	102	14.4			57.54	LNDFNGGDIDAFR	23857
108	gi|489742766	hypothetical protein [Lactobacillus gasseri]	102	14.4			2.28	LNDFNGGDIDAFRTEHHYLEK	17501
109	gi|501058069	elongation factor Tu [Campylobacter hominis]	98	14.8	Campylobacter hominis	76517	11.08	TTLTAAISAVLSR	32880
109	gi|501058069	elongation factor Tu [Campylobacter hominis]	98	14.8	Campylobacter hominis	76517	12.40	TTLTAAISAVLSR	32828
109	gi|501058069	elongation factor Tu [Campylobacter hominis]	98	14.8	Campylobacter hominis	76517	0.00	TTLTAAISAVLSR	33038
109	gi|501058069	elongation factor Tu [Campylobacter hominis]	98	14.8	Campylobacter hominis	76517	16.10	TTLTAAISAVLSR	32769
109	gi|501058069	elongation factor Tu [Campylobacter hominis]	98	14.8	Campylobacter hominis	76517	4.24	TTLTAAISAVLSR	33164
109	gi|501058069	elongation factor Tu [Campylobacter hominis]	98	14.8	Campylobacter hominis	76517	14.43	TTLTAAISAVLSR	32974
109	gi|501058069	elongation factor Tu [Campylobacter hominis]	98	14.8	Campylobacter hominis	76517	9.11	TTLTAAISAVLSR	32922
109	gi|501058069	elongation factor Tu [Campylobacter hominis]	98	14.8	Campylobacter hominis	76517	2.20	TTLTAAISAVLSR	33014
109	gi|501058069	elongation factor Tu [Campylobacter hominis]	98	14.8	Campylobacter hominis	76517	0.00	DYSNIDNAPEEK	17897
109	gi|501058069	elongation factor Tu [Campylobacter hominis]	98	14.8	Campylobacter hominis	76517	0.08	DYSNIDNAPEEKER	11700
109	gi|501058069	elongation factor Tu [Campylobacter hominis]	98	14.8	Campylobacter hominis	76517	0.00	DYSNIDNAPEEKER	11572
110	gi|502841914	flagellin [Kyrpidia tusciae]	98	7.3	Kyrpidia tusciae	33943	5.02	SNLGAIQNR	13062
110	gi|502841914	flagellin [Kyrpidia tusciae]	98	7.3	Kyrpidia tusciae	33943	7.37	SNLGAIQNR	13180
110	gi|502841914	flagellin [Kyrpidia tusciae]	98	7.3	Kyrpidia tusciae	33943	3.52	SNLGAIQNR	12937
110	gi|502841914	flagellin [Kyrpidia tusciae]	98	7.3	Kyrpidia tusciae	33943	0.00	MIINHNLSAMNAWR	1825
111	gi|501165391	flagellin [Petrotoga mobilis]	98	7.5	Petrotoga mobilis	69499	0.00	ISRTTEFNTMK	4976
111	gi|501165391	flagellin [Petrotoga mobilis]	98	7.5	Petrotoga mobilis	69499	0.00	TTEFNTMKLLDGK	5561
112	gi|446967254	transcriptional regulator [Escherichia coli]	98	41.1	Escherichia coli	562	6.48	TQLIDVIAEK	20501
112	gi|446967254	transcriptional regulator [Escherichia coli]	98	41.1	Escherichia coli	562	12.02	TQLIDVIAEK	20723
112	gi|446967254	transcriptional regulator [Escherichia coli]	98	41.1	Escherichia coli	562	9.01	TQLIDVIAEK	20612
112	gi|446967254	transcriptional regulator [Escherichia coli]	98	41.1	Escherichia coli	562	2.77	TQLIDVIAEK	20380
112	gi|446967254	transcriptional regulator [Escherichia coli]	98	41.1	Escherichia coli	562	1.66	IAAANVPAFVSGK	16067
112	gi|446967254	transcriptional regulator [Escherichia coli]	98	41.1	Escherichia coli	562	2.20	IAAANVPAFVSGK	16594
112	gi|446967254	transcriptional regulator [Escherichia coli]	98	41.1	Escherichia coli	562	25.52	IAAANVPAFVSGK	16483
112	gi|446967254	transcriptional regulator [Escherichia coli]	98	41.1	Escherichia coli	562	15.94	IAAANVPAFVSGK	16421
112	gi|446967254	transcriptional regulator [Escherichia coli]	98	41.1	Escherichia coli	562	28.90	IAAANVPAFVSGK	16117
112	gi|446967254	transcriptional regulator [Escherichia coli]	98	41.1	Escherichia coli	562	8.09	IAAANVPAFVSGK	16541
112	gi|446967254	transcriptional regulator [Escherichia coli]	98	41.1	Escherichia coli	562	43.26	IAAANVPAFVSGK	16241
112	gi|446967254	transcriptional regulator [Escherichia coli]	98	41.1	Escherichia coli	562	29.32	IAAANVPAFVSGK	16362
112	gi|446967254	transcriptional regulator [Escherichia coli]	98	41.1	Escherichia coli	562	3.48	EGDAVQLVGFGTFK	31651
112	gi|446967254	transcriptional regulator [Escherichia coli]	98	41.1	Escherichia coli	562	9.95	EGDAVQLVGFGTFK	31757
112	gi|446967254	transcriptional regulator [Escherichia coli]	98	41.1	Escherichia coli	562	1.72	EGDAVQLVGFGTFK	31433
112	gi|446967254	transcriptional regulator [Escherichia coli]	98	41.1	Escherichia coli	562	19.86	EGDAVQLVGFGTFK	31543
113	gi|493366196	glyceraldehyde-3-phosphate dehydrogenase [Serratia plymuthica]	97	24.2	Serratia plymuthica	82996	0.00	AVGIVLPELK	26755
114	gi|297184068	hypothetical protein [uncultured Sphingobacterium sp. EB080_L08E11]	96	16.5	uncultured Sphingobacterium sp. EB080_L08E11	710992	0.31	DRDKPFLMPIEDVFSITGR	33581
114	gi|297184068	hypothetical protein [uncultured Sphingobacterium sp. EB080_L08E11]	96	16.5	uncultured Sphingobacterium sp. EB080_L08E11	710992	0.87	DRDKPFLMPIEDVFSITGR	33494
114	gi|297184068	hypothetical protein [uncultured Sphingobacterium sp. EB080_L08E11]	96	16.5	uncultured Sphingobacterium sp. EB080_L08E11	710992	0.11	DRDKPFLMPIEDVFSITGR	33542
114	gi|297184068	hypothetical protein [uncultured Sphingobacterium sp. EB080_L08E11]	96	16.5	uncultured Sphingobacterium sp. EB080_L08E11	710992	0.00	DRDKPFLMPIEDVFSITGR	33447
115	gi|493795857	elongation factor Tu [Bacteroides coprosuis]	94	11.7	Bacteroides coprosuis	151276	0.00	SYDQIDNAPEEKER	2299
116	gi|319409367	ATP synthase beta chain [Bartonella schoenbuchensis R1]	93	11.6	Bartonella schoenbuchensis R1	687861	0.00	SQGSSKSSGNLAR	18368
117	gi|504705705	F0F1 ATP synthase subunit beta [Methylocystis sp. SC2]	93	13.9	Methylocystis sp. SC2	187303	0.00	MLSPAIVGEEHYDVARK	26112
118	gi|489790284	MULTISPECIES: transcriptional regulator [Lactobacillus]	92	24.2	Lactobacillus ruminis	1623	13.19	AQLIETVAEK	6089
118	gi|489790284	MULTISPECIES: transcriptional regulator [Lactobacillus]	92	24.2	Lactobacillus ruminis	1623	0.00	AQLIETVAEK	5781
118	gi|489790284	MULTISPECIES: transcriptional regulator [Lactobacillus]	92	24.2	Lactobacillus ruminis	1623	19.79	AQLIETVAEK	5814
118	gi|489790284	MULTISPECIES: transcriptional regulator [Lactobacillus]	92	24.2	Lactobacillus ruminis	1623	18.15	AQLIETVAEK	5949
119	gi|497481614	molecular chaperone GroEL [Bacillus sp. NRRL B-14911]	91	4.2	Bacillus sp. NRRL B-14911	313627	0.16	AVTAAVEELK	5701
119	gi|497481614	molecular chaperone GroEL [Bacillus sp. NRRL B-14911]	91	4.2	Bacillus sp. NRRL B-14911	313627	0.00	AVTAAVEELK	5664
119	gi|497481614	molecular chaperone GroEL [Bacillus sp. NRRL B-14911]	91	4.2	Bacillus sp. NRRL B-14911	313627	10.41	AVTAAVEELK	5293
119	gi|497481614	molecular chaperone GroEL [Bacillus sp. NRRL B-14911]	91	4.2	Bacillus sp. NRRL B-14911	313627	11.00	AVTAAVEELK	5294
119	gi|497481614	molecular chaperone GroEL [Bacillus sp. NRRL B-14911]	91	4.2	Bacillus sp. NRRL B-14911	313627	24.13	AVTAAVEELK	5564
119	gi|497481614	molecular chaperone GroEL [Bacillus sp. NRRL B-14911]	91	4.2	Bacillus sp. NRRL B-14911	313627	13.78	AVTAAVEELK	5427
119	gi|497481614	molecular chaperone GroEL [Bacillus sp. NRRL B-14911]	91	4.2	Bacillus sp. NRRL B-14911	313627	13.36	AVTAAVEELK	5428
120	gi|491034790	ATP-dependent Clp protease ATP-binding protein [Lactobacillus johnsonii]	91	12.4	Lactobacillus johnsonii	33959	0.00	ILDLYLVK	27591
120	gi|491034790	ATP-dependent Clp protease ATP-binding protein [Lactobacillus johnsonii]	91	12.4	Lactobacillus johnsonii	33959	0.00	ILDLYLVK	27716
120	gi|491034790	ATP-dependent Clp protease ATP-binding protein [Lactobacillus johnsonii]	91	12.4	Lactobacillus johnsonii	33959	0.00	ILDLYLVK	27652
120	gi|491034790	ATP-dependent Clp protease ATP-binding protein [Lactobacillus johnsonii]	91	12.4	Lactobacillus johnsonii	33959	0.06	ILDLYLVK	27495
120	gi|491034790	ATP-dependent Clp protease ATP-binding protein [Lactobacillus johnsonii]	91	12.4	Lactobacillus johnsonii	33959	0.00	TSVVEGLAQR	4998
120	gi|491034790	ATP-dependent Clp protease ATP-binding protein [Lactobacillus johnsonii]	91	12.4	Lactobacillus johnsonii	33959	2.10	TSVVEGLAQR	4856
120	gi|491034790	ATP-dependent Clp protease ATP-binding protein [Lactobacillus johnsonii]	91	12.4	Lactobacillus johnsonii	33959	5.23	IVDGDVPEKLK	1336
120	gi|491034790	ATP-dependent Clp protease ATP-binding protein [Lactobacillus johnsonii]	91	12.4	Lactobacillus johnsonii	33959	0.05	IVDGDVPEKLK	1398
120	gi|491034790	ATP-dependent Clp protease ATP-binding protein [Lactobacillus johnsonii]	91	12.4	Lactobacillus johnsonii	33959	0.06	IVDGDVPEKLK	1280
120	gi|491034790	ATP-dependent Clp protease ATP-binding protein [Lactobacillus johnsonii]	91	12.4	Lactobacillus johnsonii	33959	3.66	NNPVLTGPAGVGK	4243
120	gi|491034790	ATP-dependent Clp protease ATP-binding protein [Lactobacillus johnsonii]	91	12.4	Lactobacillus johnsonii	33959	6.25	NNPVLTGPAGVGK	4379
120	gi|491034790	ATP-dependent Clp protease ATP-binding protein [Lactobacillus johnsonii]	91	12.4	Lactobacillus johnsonii	33959	15.68	VVEQDLETPAAK	1507
120	gi|491034790	ATP-dependent Clp protease ATP-binding protein [Lactobacillus johnsonii]	91	12.4	Lactobacillus johnsonii	33959	29.48	VVEQDLETPAAK	1590
120	gi|491034790	ATP-dependent Clp protease ATP-binding protein [Lactobacillus johnsonii]	91	12.4	Lactobacillus johnsonii	33959	43.64	VVEQDLETPAAK	1444
120	gi|491034790	ATP-dependent Clp protease ATP-binding protein [Lactobacillus johnsonii]	91	12.4	Lactobacillus johnsonii	33959	0.00	TGIPMSEINANEAQK	6500
120	gi|491034790	ATP-dependent Clp protease ATP-binding protein [Lactobacillus johnsonii]	91	12.4	Lactobacillus johnsonii	33959	23.05	VVIDQDKAIDIITDAIAR	34678
120	gi|491034790	ATP-dependent Clp protease ATP-binding protein [Lactobacillus johnsonii]	91	12.4	Lactobacillus johnsonii	33959	31.33	VVIDQDKAIDIITDAIAR	34654
121	gi|494309657	fructose-bisphosphate aldolase [Prevotella bergensis]	88	10.7	Prevotella bergensis	242750	0.00	NYANATLLR	7734
121	gi|494309657	fructose-bisphosphate aldolase [Prevotella bergensis]	88	10.7	Prevotella bergensis	242750	0.00	NYANATLLR	7595
122	gi|384221	starvation-inducible DNA-binding protein	87	40.7	Escherichia coli	562	4.04	ATVELLNR	5769
122	gi|384221	starvation-inducible DNA-binding protein	87	40.7	Escherichia coli	562	18.55	YAIVANDVR	4203
122	gi|384221	starvation-inducible DNA-binding protein	87	40.7	Escherichia coli	562	5.61	YAIVANDVR	4297
122	gi|384221	starvation-inducible DNA-binding protein	87	40.7	Escherichia coli	562	18.39	YAIVANDVR	4339
122	gi|384221	starvation-inducible DNA-binding protein	87	40.7	Escherichia coli	562	2.51	DDDTADILTAASR	20393
122	gi|384221	starvation-inducible DNA-binding protein	87	40.7	Escherichia coli	562	2.79	DDDTADILTAASR	20274
122	gi|384221	starvation-inducible DNA-binding protein	87	40.7	Escherichia coli	562	0.94	SYPLDIHNVQDHLK	14448
122	gi|384221	starvation-inducible DNA-binding protein	87	40.7	Escherichia coli	562	2.95	SYPLDIHNVQDHLK	14331
122	gi|384221	starvation-inducible DNA-binding protein	87	40.7	Escherichia coli	562	38.02	AVQLGGVALGTTQVINSK	23370
122	gi|384221	starvation-inducible DNA-binding protein	87	40.7	Escherichia coli	562	10.70	AVQLGGVALGTTQVINSK	23249
122	gi|384221	starvation-inducible DNA-binding protein	87	40.7	Escherichia coli	562	9.20	AVQLGGVALGTTQVINSK	23499
122	gi|384221	starvation-inducible DNA-binding protein	87	40.7	Escherichia coli	562	35.55	AIGEAKDDDTADILTAASR	15585
122	gi|384221	starvation-inducible DNA-binding protein	87	40.7	Escherichia coli	562	13.62	AIGEAKDDDTADILTAASR	15553
122	gi|384221	starvation-inducible DNA-binding protein	87	40.7	Escherichia coli	562	24.61	AIGEAKDDDTADILTAASR	15701
122	gi|384221	starvation-inducible DNA-binding protein	87	40.7	Escherichia coli	562	15.88	AIGEAKDDDTADILTAASR	15822
122	gi|384221	starvation-inducible DNA-binding protein	87	40.7	Escherichia coli	562	6.98	AIGEAKDDDTADILTAASR	15461
123	gi|493632710	pyruvate kinase [Lactobacillus jensenii]	86	11.5	Lactobacillus jensenii	109790	0.38	VEDGDILVAK	7051
123	gi|493632710	pyruvate kinase [Lactobacillus jensenii]	86	11.5	Lactobacillus jensenii	109790	0.00	FEEYQGSNVTEAIGESVVR	20364
123	gi|493632710	pyruvate kinase [Lactobacillus jensenii]	86	11.5	Lactobacillus jensenii	109790	0.00	FEEYQGSNVTEAIGESVVR	22248
123	gi|493632710	pyruvate kinase [Lactobacillus jensenii]	86	11.5	Lactobacillus jensenii	109790	34.27	FEEYQGSNVTEAIGESVVR	20132
123	gi|493632710	pyruvate kinase [Lactobacillus jensenii]	86	11.5	Lactobacillus jensenii	109790	0.00	FEEYQGSNVTEAIGESVVR	19891
123	gi|493632710	pyruvate kinase [Lactobacillus jensenii]	86	11.5	Lactobacillus jensenii	109790	8.26	FEEYQGSNVTEAIGESVVR	19892
123	gi|493632710	pyruvate kinase [Lactobacillus jensenii]	86	11.5	Lactobacillus jensenii	109790	3.41	FEEYQGSNVTEAIGESVVR	20247
123	gi|493632710	pyruvate kinase [Lactobacillus jensenii]	86	11.5	Lactobacillus jensenii	109790	40.14	FEEYQGSNVTEAIGESVVR	20011
124	gi|46015535	Chain A, Nmr Structure Of C-Terminal Domain Of Ribosomal Protein L7 From E.Coli	86	48.6	Escherichia coli	562	0.67	TEFDVILK	21348
124	gi|46015535	Chain A, Nmr Structure Of C-Terminal Domain Of Ribosomal Protein L7 From E.Coli	86	48.6	Escherichia coli	562	8.96	DLVESAPAALK	13339
124	gi|46015535	Chain A, Nmr Structure Of C-Terminal Domain Of Ribosomal Protein L7 From E.Coli	86	48.6	Escherichia coli	562	16.02	DLVESAPAALK	13454
124	gi|46015535	Chain A, Nmr Structure Of C-Terminal Domain Of Ribosomal Protein L7 From E.Coli	86	48.6	Escherichia coli	562	10.34	DLVESAPAALK	13586
124	gi|46015535	Chain A, Nmr Structure Of C-Terminal Domain Of Ribosomal Protein L7 From E.Coli	86	48.6	Escherichia coli	562	0.00	ALEEAGAEVEVK	6859
124	gi|46015535	Chain A, Nmr Structure Of C-Terminal Domain Of Ribosomal Protein L7 From E.Coli	86	48.6	Escherichia coli	562	0.00	ALEEAGAEVEVK	6580
124	gi|46015535	Chain A, Nmr Structure Of C-Terminal Domain Of Ribosomal Protein L7 From E.Coli	86	48.6	Escherichia coli	562	0.00	ALEEAGAEVEVK	6066
124	gi|46015535	Chain A, Nmr Structure Of C-Terminal Domain Of Ribosomal Protein L7 From E.Coli	86	48.6	Escherichia coli	562	7.23	ALEEAGAEVEVK	5614
124	gi|46015535	Chain A, Nmr Structure Of C-Terminal Domain Of Ribosomal Protein L7 From E.Coli	86	48.6	Escherichia coli	562	7.84	ALEEAGAEVEVK	4245
124	gi|46015535	Chain A, Nmr Structure Of C-Terminal Domain Of Ribosomal Protein L7 From E.Coli	86	48.6	Escherichia coli	562	13.66	ALEEAGAEVEVK	5751
124	gi|46015535	Chain A, Nmr Structure Of C-Terminal Domain Of Ribosomal Protein L7 From E.Coli	86	48.6	Escherichia coli	562	3.83	ALEEAGAEVEVK	6439
124	gi|46015535	Chain A, Nmr Structure Of C-Terminal Domain Of Ribosomal Protein L7 From E.Coli	86	48.6	Escherichia coli	562	6.66	ALEEAGAEVEVK	6996
124	gi|46015535	Chain A, Nmr Structure Of C-Terminal Domain Of Ribosomal Protein L7 From E.Coli	86	48.6	Escherichia coli	562	12.96	ALEEAGAEVEVK	5477
124	gi|46015535	Chain A, Nmr Structure Of C-Terminal Domain Of Ribosomal Protein L7 From E.Coli	86	48.6	Escherichia coli	562	26.44	ALEEAGAEVEVK	4659
124	gi|46015535	Chain A, Nmr Structure Of C-Terminal Domain Of Ribosomal Protein L7 From E.Coli	86	48.6	Escherichia coli	562	14.29	ALEEAGAEVEVK	5340
124	gi|46015535	Chain A, Nmr Structure Of C-Terminal Domain Of Ribosomal Protein L7 From E.Coli	86	48.6	Escherichia coli	562	15.12	ALEEAGAEVEVK	4380
124	gi|46015535	Chain A, Nmr Structure Of C-Terminal Domain Of Ribosomal Protein L7 From E.Coli	86	48.6	Escherichia coli	562	28.07	ALEEAGAEVEVK	5079
124	gi|46015535	Chain A, Nmr Structure Of C-Terminal Domain Of Ribosomal Protein L7 From E.Coli	86	48.6	Escherichia coli	562	27.77	ALEEAGAEVEVK	4938
124	gi|46015535	Chain A, Nmr Structure Of C-Terminal Domain Of Ribosomal Protein L7 From E.Coli	86	48.6	Escherichia coli	562	17.82	ALEEAGAEVEVK	4518
124	gi|46015535	Chain A, Nmr Structure Of C-Terminal Domain Of Ribosomal Protein L7 From E.Coli	86	48.6	Escherichia coli	562	7.70	ALEEAGAEVEVK	6033
124	gi|46015535	Chain A, Nmr Structure Of C-Terminal Domain Of Ribosomal Protein L7 From E.Coli	86	48.6	Escherichia coli	562	2.20	ALEEAGAEVEVK	6168
124	gi|46015535	Chain A, Nmr Structure Of C-Terminal Domain Of Ribosomal Protein L7 From E.Coli	86	48.6	Escherichia coli	562	0.66	ALEEAGAEVEVK	6308
124	gi|46015535	Chain A, Nmr Structure Of C-Terminal Domain Of Ribosomal Protein L7 From E.Coli	86	48.6	Escherichia coli	562	19.05	ALEEAGAEVEVK	5210
124	gi|46015535	Chain A, Nmr Structure Of C-Terminal Domain Of Ribosomal Protein L7 From E.Coli	86	48.6	Escherichia coli	562	0.00	ALEEAGAEVEVK	7335
124	gi|46015535	Chain A, Nmr Structure Of C-Terminal Domain Of Ribosomal Protein L7 From E.Coli	86	48.6	Escherichia coli	562	3.05	ALEEAGAEVEVK	5925
124	gi|46015535	Chain A, Nmr Structure Of C-Terminal Domain Of Ribosomal Protein L7 From E.Coli	86	48.6	Escherichia coli	562	0.00	ALEEAGAEVEVK	7471
124	gi|46015535	Chain A, Nmr Structure Of C-Terminal Domain Of Ribosomal Protein L7 From E.Coli	86	48.6	Escherichia coli	562	12.80	ALEEAGAEVEVK	7198
124	gi|46015535	Chain A, Nmr Structure Of C-Terminal Domain Of Ribosomal Protein L7 From E.Coli	86	48.6	Escherichia coli	562	24.43	ALEEAGAEVEVK	5890
124	gi|46015535	Chain A, Nmr Structure Of C-Terminal Domain Of Ribosomal Protein L7 From E.Coli	86	48.6	Escherichia coli	562	0.00	ALEEAGAEVEVK	10265
124	gi|46015535	Chain A, Nmr Structure Of C-Terminal Domain Of Ribosomal Protein L7 From E.Coli	86	48.6	Escherichia coli	562	2.12	DLVESAPAALKEGVSK	15285
125	gi|391297746	outer membrane protein slp, partial [Shigella flexneri 1235-66]	84	20.9	Shigella flexneri 1235-66	766154	36.52	SFVAVHNQPGLYVGQQAR	11729
125	gi|391297746	outer membrane protein slp, partial [Shigella flexneri 1235-66]	84	20.9	Shigella flexneri 1235-66	766154	5.50	SFVAVHNQPGLYVGQQAR	12016
125	gi|391297746	outer membrane protein slp, partial [Shigella flexneri 1235-66]	84	20.9	Shigella flexneri 1235-66	766154	4.15	SFVAVHNQPGLYVGQQAR	11796
125	gi|391297746	outer membrane protein slp, partial [Shigella flexneri 1235-66]	84	20.9	Shigella flexneri 1235-66	766154	43.06	SFVAVHNQPGLYVGQQAR	11854
125	gi|391297746	outer membrane protein slp, partial [Shigella flexneri 1235-66]	84	20.9	Shigella flexneri 1235-66	766154	28.17	NHFVTILGTIQGEQPGFINK	31028
125	gi|391297746	outer membrane protein slp, partial [Shigella flexneri 1235-66]	84	20.9	Shigella flexneri 1235-66	766154	14.87	NHFVTILGTIQGEQPGFINK	31154
126	gi|445953046	MULTISPECIES: hypothetical protein [Enterobacteriaceae]	83	27.7	Enterobacteriaceae	543	37.52	AEAEQTLAALTEK	18116
126	gi|445953046	MULTISPECIES: hypothetical protein [Enterobacteriaceae]	83	27.7	Enterobacteriaceae	543	44.82	AEAEQTLAALTEK	18217
126	gi|445953046	MULTISPECIES: hypothetical protein [Enterobacteriaceae]	83	27.7	Enterobacteriaceae	543	27.09	AEAEQTLAALTEK	18338
126	gi|445953046	MULTISPECIES: hypothetical protein [Enterobacteriaceae]	83	27.7	Enterobacteriaceae	543	0.63	AEAEQTLAALTEK	18292
126	gi|445953046	MULTISPECIES: hypothetical protein [Enterobacteriaceae]	83	27.7	Enterobacteriaceae	543	0.00	ISPTFTEESDGVR	9761
126	gi|445953046	MULTISPECIES: hypothetical protein [Enterobacteriaceae]	83	27.7	Enterobacteriaceae	543	0.00	ISPTFTEESDGVR	9630
127	gi|500740474	molecular chaperone GroEL [Bacillus cytotoxicus]	83	5.9	Bacillus cytotoxicus	580165	5.53	GTFNVVAVK	8159
[truncated: 1,225 more rows]

## Sheet: Balb day 3 rep3
prot_hit_num	prot_acc	prot_desc	prot_score	prot_cover	prot_tax_str	prot_tax_id	pep_score	pep_seq	pep_scan_title
[truncated: 2,670 more rows]

[truncated: 27 more sheets: Balb day 7 rep1, Balb day 7 rep2, Balb day 7 rep3, Balb day 14 rep1, Balb day 14 rep2, Balb day 14 rep3, Balb fed by Rag day 3 rep1, Balb fed by Rag day 3 rep2, Balb fed by Rag day 3 rep3, Balb fed by Rag day 7 rep1, Balb fed by Rag day 7 rep2, Balb fed by Rag day 7 rep3, Rag day 3 rep1, Rag day 3 rep2, Rag day 3 rep3, Rag day 7 rep1, Rag day 7 rep2, Rag day 7 rep3, Rag day 14 rep1, Rag day 14 rep2 …]
