# Supplementary material for: Monitoring Perinatal Gut Microbiota in Mouse Models by Mass Spectrometry Approaches: Parental Genetic Background and Breastfeeding Effects
Source: Front Microbiol. 2016 Sep 26;7:1523. doi: 10.3389/fmicb.2016.01523 (PMC5036385; doi:10.3389/fmicb.2016.01523)
Supplement: TABLE S3 — Counting workflow output. [file Table_3.XLSX]

## Sheet: Balb day 3 rep1
PHYLUM					CLASS					ORDER					FAMILY					GENUS
Workflow A		WorkflowB			Workflow A		WorkflowB			Workflow A		WorkflowB			Workflow A		Workflow B			Workflow A		Workflow B
Spirochaetes	1	Spirochaetes	1		Mollicutes	1	Chlorobia	1		Thermoanaerobacterales	1	Verrucomicrobiales	1		Listeriaceae	2	Rhodobacteraceae	1		Thiorhodospira	1	Marivirga	1
Caldithrix	3	Verrucomicrobia	1		Sphingobacteriia	5	Betaproteobacteria	3		Leptotrichiaceae	1	Rickettsiales	1		Erysipelotrichaceae	4	Weissella	1		Shigella	98	Frankiaceae	1
Deinococcus-Thermus	1	Firmicutes	113		Erysipelotrichia	4	Fusobacteriales	1		Verrucomicrobiales	2	Actinomycetales	3		Anaplasmataceae	2	Shewanellaceae	1		Polaromonas	1	Desulfatibacillum	1
Verrucomicrobia	2	Bacteroidetes	42		Deltaproteobacteria	9	Bacteroidia	38		SAR11cluster	3	Pasteurellales	2		Rhizobiaceae	4	Rickettsiaceae	1		Borreliaburgdorferigroup	1	Enterococcus	2
Firmicutes	269	Actinobacteria	3		Chlorobia	3	Flavobacteriia	3		sulfur-oxidizingsymbionts	1	Magnetococcales	1		Actinomycineae	1	Neisseriaceae	1		Erythrobacter	1	Coxiella	1
Bacteroidetes	115	Cyanobacteria	1		Betaproteobacteria	12	Gammaproteobacteria	137		Thermotogaceae	2	Chlorobiales	1		Geobacteraceae	2	Frankineae	1		Rahnella	3	Ruminococcus	1
Chloroflexi	1	Fusobacteria	1		Bacteroidia	96	Epsilonproteobacteria	1		Rickettsiales	6	Neisseriales	1		Clostridiaceae	6	Fusobacterium	1		Ruminococcus	2	Aggregatibacter	2
Actinobacteria	10	environmentalsamples	2		Flavobacteriia	8	Bacilli	104		Actinomycetales	9	Clostridiales	9		Flavonifractor	2	Prevotellaceae	1		Aggregatibacter	7	aphidsecondarysymbionts	1
Chlorobi	3	Proteobacteria	153		Thermotogales	2	Oscillatoriophycideae	1		Pasteurellales	8	Fusobacteriaceae	1		Chromatiaceae	1	Lactobacillaceae	95		Aerococcus	2	Magnetococcus	1
Thermotogae	2				Cytophagia	5	Actinobacteridae	3		Magnetococcales	1	Spirochaetaceae	1		ThermoanaerobacteralesFamilyIII.IncertaeSedis	1	Rhizobiaceae	1		Geobacter	2	Geobacter	1
Aquificae	1				Aquificales	1	Spirochaetales	1		Reinekea	1	Cytophagales	1		Ignavibacteriaceae	1	Actinomycineae	1		Eubacterium	1	Collimonas	1
Fusobacteria	3				Fusobacteriales	3	Cytophagia	1		Sphingobacteriales	5	Bacillales	2		Coxiellaceae	3	CandidatusSulcia	1		Desulfotomaculum	2	Finegoldia	2
environmentalsamples	6				Epsilonproteobacteria	6	Clostridia	9		Chlorobiales	3	SAR116cluster	1		Propionibacterineae	3	Geobacteraceae	1		Paenibacillus	2	Shewanella	1
Tenericutes	1				Deinococci	1	Verrucomicrobiae	1		Thiotrichales	1	Desulfobacterales	1		Carnobacteriaceae	5	ClostridialesFamilyXI.IncertaeSedis	2		Haemophilus	3	Alloprevotella	1
Cyanobacteria	2				Chloroflexales	1	Alphaproteobacteria	8		Entomoplasmatales	1	Lactobacillales	102		Pasteurellaceae	8	Clostridiaceae	2		Kosakonia	8	Desulfotomaculum	1
Proteobacteria	274				Oscillatoriophycideae	2	Deltaproteobacteria	4		Erysipelotrichales	4	Burkholderiales	1		Entomoplasmataceae	1	Corynebacterineae	1		Ahrensia	1	Paenibacillus	1
Ignavibacteriae	1				Spirochaetales	1				Sphingomonadales	1	Chroococcales	1		Enterococcaceae	16	Hyphomicrobiaceae	1		Xanthobacter	1	Citrobacter	1
Acidobacteria	1				Clostridia	25				Clostridiales	24	Myxococcales	1		CandidatusPuniceispirillum	3	BacillalesFamilyXI.IncertaeSedis	1		Xenorhabdus	8	Clostridium	2
					Acidobacteriales	1				Fusobacteriaceae	2	Alteromonadales	1		Alicyclobacillaceae	1	Oxalobacteraceae	1		Roseburia	1	Croceibacter	1
					Verrucomicrobiae	2				Bifidobacteriales	1	Rhizobiales	2		Hahellaceae	2	Ruminococcaceae	1		Oscillibacter	1	Xanthomonas	1
					Gammaproteobacteria	214				Spirochaetaceae	1	Flavobacteriales	3		Sorangiineae	3	Borrelia	1		Rhodovulum	4	Bacteroides	22
					Bacilli	241				Acidobacteriaceae	1	Legionellales	1		Sphingomonadaceae	1	Paenibacillaceae	1		Gemella	1	Roseburia	1
					Actinobacteridae	10				Oceanospirillales	5	Campylobacterales	1		Rhodobacteraceae	7	Flammeovirgaceae	1		Tannerella	10	Campylobacter	1
					Ignavibacteria	1				Bacillales	11	Rhodobacterales	1		Bradyrhizobiaceae	2	Coxiellaceae	1		Fulvimarina	1	Rhodovulum	2
					Alphaproteobacteria	35				SAR116cluster	3	Enterobacteriales	124		Verrucomicrobiasubdivision3	1	Magnetococcaceae	1		Nitrosomonas	1	Gemella	1
										Desulfobacterales	1	Desulfuromonadales	1		Burkholderiaceae	1	Campylobacteraceae	1		Paraprevotella	1	Pantoea	1
										Lactobacillales	230	Xanthomonadales	1		Fusobacterium	2	Porphyromonadaceae	2		aphidsecondarysymbionts	4	Tannerella	2
										Burkholderiales	5	environmentalsamples	2		Staphylococcus	2	Aerococcaceae	1		Lactobacillus	193	Polyangiaceae	1
										Deinococcales	1	Desulfovibrionales	1		Leptotrichia	1	Chlorobiaceae	1		Ruegeria	1	Pediococcus	3
										Rhodospirillales	1	Bacteroidales	38		CandidatusPelagibacter	3	Lachnospiraceae	2		Rickettsieae	4	Borreliaburgdorferigroup	1
										Chroococcales	2				Thermovibrio	1	Synechococcus	1		Actinobacillus	2	Yersinia	1
										Desulfurobacteriaceae	1				Rhodobiaceae	1	Xanthomonadaceae	1		Pseudoxanthomonas	1	Aerococcus	1
										Cytophagales	5				Ectothiorhodospiraceae	1	Bacteroidaceae	34		Eikenella	2	Segniliparaceae	1
										Neisseriales	2				Corynebacterineae	1	Enterococcaceae	4		Burkholderia	1	Idiomarina	1
										Nitrosomonadales	1				Oxalobacteraceae	3	Enterobacteriaceae	116		Capnocytophaga	1	Erwinia	1
										Myxococcales	5				Borrelia	1	Sorangiineae	1		Klebsiella	14	Lactobacillus	95
										Oscillochloridaceae	1				Porphyromonadaceae	13	Flavobacteriaceae	2		Halothiobacillus	1	Actinomycetaceae	1
										Chromatiales	1				Aerococcaceae	2	Peptococcaceae	1		Marivirga	3	Rickettsieae	1
										Alteromonadales	9				Methylococcaceae	2	CandidatusPuniceispirillum	1		Kofleriaceae	1	Buchnera	1
										Rhizobiales	14				Prevotellaceae	10	Idiomarinaceae	1		Novosphingobium	1	Dysgonomonas	1
										Flavobacteriales	8				Oscillochloris	1	Pasteurellaceae	2		Nocardioidaceae	2	Serratia	1
										Legionellales	3				Comamonadaceae	2	Desulfovibrionaceae	1		Roseovarius	1	Escherichia	17
										Campylobacterales	6				Enterobacteriaceae	173	Desulfobacteraceae	1		Beggiatoa	1	Eikenella	1
										Vibrionales	6				Flavobacteriaceae	6				Phenylobacterium	1	Cronobacter	1
										Rhodobacterales	7				Vibrionaceae	6				Citreicella	1	CandidatusLiberibacter	1
										Enterobacteriales	182				Aurantimonadaceae	1				Providencia	6
										Desulfuromonadales	2				Desulfobacteraceae	1				Collimonas	1
										Methylococcales	2				Thiotrichaceae	1				Finegoldia	2
										Xanthomonadales	5				Weissella	4				Mesoplasma	1
										environmentalsamples	5				Shewanellaceae	4				Microscilla	1
										Desulfovibrionales	1				Eubacteriaceae	1				Krokinobacter	1
										Caulobacterales	1				Neisseriaceae	2				Pedosphaera	1
										Ignavibacteriales	1				Erythrobacteraceae	1				Myxococcaceae	1
										Bacteroidales	96				Frankineae	3				Salmonella	23
															Lactobacillaceae	208				Escherichia	134
															ClostridialesFamilyXI.IncertaeSedis	2				Polyangiaceae	3
															Hyphomicrobiaceae	5				Ectothiorhodospira	1
															BacillalesFamilyXI.IncertaeSedis	2				Thermincola	1
															Bacillaceae	4				Edwardsiella	2
															Ruminococcaceae	2				Segniliparaceae	1
															Acetobacteraceae	1				Erwinia	7
															Flammeovirgaceae	3				Parvibaculum	1
															Lachnospiraceae	9				Beijerinckia	1
															Beijerinckiaceae	1				Dysgonomonas	3
															Terriglobus	1				Serratia	11
															Alcanivoracaceae	2				Deinococcus	1
															Helicobacteraceae	3				Brenneria	5
															Synechococcus	2				antendosymbionts	4
															Nannocystineae	1				Curvibacter	1
															Sphingobacteriaceae	5				environmentalsamples	1
															Xanthobacteraceae	1				Dolosigranulum	2
															Peptococcaceae	4				Vibrio	6
															Caulobacteraceae	1				Wolbachieae	2
															Rickettsiaceae	4				Dickeya	3
															Planococcaceae	1				Frankiaceae	3
															Methylobacteriaceae	1				Actinomycetaceae	1
															Mesotoga	1				Magnetococcus	1
															Pseudoalteromonadaceae	4				Ignavibacterium	1
															Halothiobacillaceae	1				Listeria	2
															CandidatusSulcia	2				Sphingomonas	1
															Halomonadaceae	2				Propionibacteriaceae	1
															Paenibacillaceae	2				Alloprevotella	4
															Idiomarinaceae	1				Melissococcus	3
															Desulfovibrionaceae	1				Bacillus	4
															Micrococcineae	1				Pectobacterium	6
															Magnetococcaceae	1				Emticicia	1
															Campylobacteraceae	3				Kyrpidia	1
															Oscillospiraceae	1				Xanthomonas	2
															Desulfurobacterium	1				Desulfosporosinus	1
															Chlorobiaceae	3				Desulfatibacillum	1
															Xanthomonadaceae	5				Bacteroides	39
															Bacteroidaceae	74				Nitrosococcus	1
															Nitrosomonadaceae	1				Campylobacter	3
															Cytophagaceae	2				Cronobacter	3
															Bifidobacteriaceae	1				Pantoea	7
															Deinococcaceae	1				Rhizobium/Agrobacteriumgroup	2
															Thermotoga	1				Sphingopyxis	1
															Cystobacterineae	1				Pediococcus	9
																				Yersinia	7
																				Bradyrhizobium	1
																				Oceanicola	1
																				Photorhabdus	5
																				Prevotella	5
																				Halomonas	1
																				Methylococcus	1
																				CandidatusLiberibacter	2
																				Arsenophonus	4
																				Sulfurimonas	3
																				Proteus	11
																				Tropheryma	1
																				Sodalis	2
																				Tetragenococcus	2
																				Chlorobium/Pelodictyongroup	3
																				Enterococcus	9
																				Coxiella	3
																				Hahella	2
																				Shewanella	4
																				Sphingobacterium	5
																				Roseomonas	1
																				Citrobacter	24
																				Clostridium	5
																				Photobacterium	1
																				Croceibacter	2
																				Shimwellia	6
																				Cellulophaga	1
																				Cellulosilyticum	1
																				Kangiella	1
																				Enterobacter	16
																				Thermoanaerobacterium	1
																				Stenotrophomonas	2
																				Yokenella	6
																				Methylomonas	1
																				Mannheimia	2
																				Idiomarina	1
																				Oxalobacter	1
																				Granulicatella	2
																				Chlorobaculum	3
																				Buchnera	5
																				Sphingobium	1
																				Methylobacterium	1

## Sheet: Balb day 3 rep2
PHYLUM					CLASS					ORDER					FAMILY					GENUS
Workflow A		WorkflowB			Workflow A		WorkflowB			Workflow A		WorkflowB			Workflow A		Workflow B			Workflow A		Workflow B
Spirochaetes	4	Spirochaetes	2		Elusimicrobia	1	Betaproteobacteria	2		Thermoanaerobacterales	4	Verrucomicrobiales	2		Microcoleus	2	Bacillaceae	2		Thermus	1	Shigella	5
Verrucomicrobia	2	Verrucomicrobia	2		Sphingobacteriia	2	Bacteroidia	34		Leptotrichiaceae	1	SAR11cluster	1		Listeriaceae	1	Rhodobacteraceae	1		Shigella	102	Marivirga	1
Firmicutes	315	Firmicutes	111		Erysipelotrichia	2	Flavobacteriia	1		Cardiobacteriales	1	Rickettsiales	1		Thermosynechococcus	1	Rickettsiaceae	1		Thiorhodospira	2	Selenomonas	1
Bacteroidetes	139	Bacteroidetes	36		Negativicutes	8	Gammaproteobacteria	164		Hydrogenophilales	1	Actinomycetales	1		Halobacteroidaceae	1	Veillonellaceae	2		Nocardiaceae	1	Desulfatibacillum	1
Elusimicrobia	1	Actinobacteria	1		Deltaproteobacteria	8	Elusimicrobia	1		SAR11cluster	3	Clostridiales	5		Alteromonadalesgeneraincertaesedis	2	Pseudomonadaceae	2		Aggregatibacter	5	Coxiella	1
Chlorobi	3	Cyanobacteria	1		Chlorobia	3	Epsilonproteobacteria	1		OMGgroup	1	Spirochaetaceae	2		Erysipelotrichaceae	2	Verrucomicrobiasubdivision3	1		Aerococcus	1	aphidsecondarysymbionts	1
Actinobacteria	7	Elusimicrobia	1		Betaproteobacteria	12	Negativicutes	2		Thermotogaceae	2	Cytophagales	1		Anaplasmataceae	2	Rikenellaceae	1		Neorickettsia	1	Collimonas	1
Cyanobacteria	5	environmentalsamples	2		Bacteroidia	121	Bacilli	103		Rickettsiales	6	Bacillales	2		Rhizobiaceae	2	Lactobacillaceae	92		Cardiobacterium	1	Bacillus	2
Thermotogae	2	Proteobacteria	176		Flavobacteriia	5	Actinobacteridae	1		Actinomycetales	6	SAR116cluster	1		Actinomycineae	1	Rhizobiaceae	1		CandidatusMoranella	1	Citrobacter	1
Deinococcus-Thermus	1				Thermotogales	2	Spirochaetales	2		Chromatiales	5	Desulfobacterales	1		Flavonifractor	2	CandidatusPelagibacter	1		Desulfotomaculum	2	Clostridium	1
Fusobacteria	2				Cytophagia	6	Cytophagia	1		Magnetococcales	1	Lactobacillales	100		Marinomonas	1	Clostridiaceae	1		Chelativorans	1	Laribacter	1
environmentalsamples	10				CandidatusAmoebophilus	4	CandidatusAmoebophilus	1		Thermales	1	Burkholderiales	2		Chromatiaceae	2	Corynebacterineae	1		Sagittula	1	Caldicellulosiruptor	1
Proteobacteria	293				Nostocales	3	Clostridia	5		Verrucomicrobiales	2	Myxococcales	1		ThermoanaerobacteralesFamilyIII.IncertaeSedis	4	Elusimicrobiaceae	1		Paenibacillus	2	Pelobacter	1
Acidobacteria	5				Fusobacteriales	2	Verrucomicrobiae	2		Reinekea	1	Rhizobiales	2		Paenibacillaceae	2	Oxalobacteraceae	1		Haemophilus	6	Myxococcaceae	1
					Acidobacteriales	2	Alphaproteobacteria	6		Sphingobacteriales	2	Flavobacteriales	1		Alteromonadaceae	2	Borrelia	1		Kosakonia	13	Xanthobacter	1
					Deinococci	1	Deltaproteobacteria	3		Chlorobiales	3	Legionellales	1		Trichormus	1	Flammeovirgaceae	1		Xanthobacter	2	Bacteroides	19
					Epsilonproteobacteria	3				Spirochaetaceae	4	Campylobacterales	1		Carnobacteriaceae	3	Coxiellaceae	1		Francisella	1	Campylobacter	1
					Oscillatoriophycideae	3				Neisseriales	3	Elusimicrobiales	1		Pasteurellaceae	9	Campylobacteraceae	1		Xenorhabdus	6	Rhodovulum	1
					Spirochaetales	4				Halanaerobiales	1	Rhodobacterales	1		Acidaminococcaceae	1	Lachnospiraceae	3		Pasteurella	2	Pantoea	1
					Clostridia	31				Sphingomonadales	1	Enterobacteriales	153		Enterococcaceae	18	Aerococcaceae	1		Rhodovulum	4	Tannerella	1
					Verrucomicrobiae	2				Prochlorococcaceae	1	Desulfuromonadales	1		Neptuniibacter	1	Porphyromonadaceae	2		Acetohalobium	1	Pseudomonas	2
					Prochlorales	1				Clostridiales	26	Selenomonadales	2		CandidatusPuniceispirillum	4	Comamonadaceae	1		Tannerella	1	Pediococcus	2
					Gammaproteobacteria	236				Fusobacteriaceae	1	environmentalsamples	1		Alicyclobacillaceae	1	Bacteroidaceae	29		Mycobacteriaceae	1	Elusimicrobium	1
					Bacilli	278				Bifidobacteriales	1	Pseudomonadales	2		Hahellaceae	2	Enterococcaceae	6		Pseudoalteromonas	2	Erwinia	1
					Actinobacteridae	7				Thiotrichales	2	Bacteroidales	34		BD1-7clade	1	Enterobacteriaceae	141		Paludibacter	2	Borreliaburgdorferigroup	1
					CandidatusKoribacter	3				Acidobacteriaceae	2				Desulfovibrionaceae	1	Xanthobacteraceae	1		Paraprevotella	1	Yersinia	2
					Alphaproteobacteria	38				Cytophagales	6				Oenococcus	4	Flavobacteriaceae	1		aphidsecondarysymbionts	6	Aerococcus	1
										Bacillales	15				Streptococcaceae	4	CandidatusPuniceispirillum	1		Salinivibrio	1	Segniliparaceae	1
										SAR116cluster	4				Sphingomonadaceae	1	Pelobacteraceae	1		Alistipes	3	Alistipes	1
										Selenomonadales	8				Rhodobacteraceae	9	Treponema	1		Azospira	1	Parabacteroides	1
										Lactobacillales	264				Rubrivivax	1	Cystobacterineae	1		Aromatoleum	1	Lactobacillus	89
										Burkholderiales	7				Bradyrhizobiaceae	1	Desulfobacteraceae	1		Ruegeria	1	Acidovorax	1
										CandidatusAccumulibacter	1				Verrucomicrobiasubdivision3	1				Rickettsieae	4	Raoultella	5
										CandidatusBaumannia	2				Burkholderiaceae	1				Actinobacillus	8	Rickettsieae	1
										Aeromonadales	2				Fusobacterium	1				Hafnia	1	CandidatusLiberibacter	1
										Rhodospirillales	1				Staphylococcus	2				Pedosphaera	1	Dysgonomonas	1
										Chroococcales	3				Leptotrichia	1				Saccharophagus	1	Enterococcus	2
										Oceanospirillales	3				CandidatusPelagibacter	3				Klebsiella	16	Escherichia	23
										Pasteurellales	9				Clostridiaceae	11				Halothiobacillus	2	Pedosphaera	1
										Erysipelotrichales	2				Nodularia	3				Marivirga	3	Megasphaera	1
										Myxococcales	3				Ectothiorhodospiraceae	5				Desulfatibacillum	1	Cronobacter	1
										Nostocaceae	3				Oxalobacteraceae	2				Novosphingobium	1
										Rhodocyclales	1				Borrelia	2				Pseudonocardiaceae	1
										Alteromonadales	7				Methylococcaceae	2				Syntrophomonas	2
										Rhizobiales	13				Aerococcaceae	1				Roseovarius	1
										Flavobacteriales	5				Pseudonocardineae	1				Beggiatoa	1
										Legionellales	3				Porphyromonadaceae	21				Arsenophonus	3
										Campylobacterales	3				Prevotellaceae	12				Collimonas	1
										Vibrionales	5				Comamonadaceae	3				Microscilla	1
										Elusimicrobiales	1				Lyngbya	1				Laribacter	3
										Rhodobacterales	9				Enterobacteriaceae	191				Glaciecola	1
										Oscillatoriales	2				Flavobacteriaceae	4				Pelobacter	3
										Enterobacteriales	210				Vibrionaceae	5				Porphyromonas	8
										Desulfuromonadales	3				Ferrimonadaceae	2				Myxococcaceae	3
										Methylococcales	2				Syntrophomonadaceae	2				Pseudomonas	3
										Xanthomonadales	5				Phyllobacteriaceae	1				Oceanimonas	2
										Desulfobacterales	1				Desulfobacteraceae	1				Salmonella	24
										environmentalsamples	2				Hydrogenophilaceae	1				Marinobacter	1
										Bacteroidales	121				Methylocystaceae	3				Escherichia	142
										Desulfovibrionales	1				Thiotrichaceae	2				CandidatusIshikawaella	1
										Pseudomonadales	4				Weissella	3				Ectothiorhodospira	2
															Shewanellaceae	4				Thermincola	1
															Cardiobacteriaceae	1				Methylomicrobium	1
															Neisseriaceae	3				Edwardsiella	2
															Veillonellaceae	7				Bradyrhizobium	1
															Arthrospira	1				Erwinia	8
															Nostoc	1				Acidiphilium	1
															Lactobacillaceae	236				Raoultella	6
															BacillalesFamilyXI.IncertaeSedis	1				Thiothrix	1
															Bacillaceae	9				Dysgonomonas	7
															Acetobacteraceae	1				Albidiferax	2
															Flammeovirgaceae	3				Enterococcus	10
															Rhodocyclaceae	1				Cellvibrio	1
															Lachnospiraceae	11				Brenneria	9
															Terriglobus	1				Megasphaera	2
															Alcanivoracaceae	1				Dolosigranulum	2
															Synechococcus	2				Vibrio	3
															Sphingobacteriaceae	2				Rahnella	3
															Piscirickettsiaceae	1				Ralstonia	1
															Xanthobacteraceae	2				Dickeya	6
															Peptococcaceae	3				Congregibacter	1
															Pelobacteraceae	3				Selenomonas	2
															Treponema	2				Actinomycetaceae	1
															Francisellaceae	1				Magnetococcus	1
															OM60clade	1				Listeria	1
															Rickettsiaceae	4				Caldicellulosiruptor	4
															Planococcaceae	1				Alloprevotella	4
															Bermanella	2				Melissococcus	4
															Pseudomonadaceae	4				Xylella	2
															Aeromonadaceae	2				Bacillus	8
															Rikenellaceae	3				Pectobacterium	8
															Pseudoalteromonadaceae	2				Wolbachieae	1
															Petrotoga	2				Thioalkalivibrio	4
															Halothiobacillaceae	2				Kyrpidia	1
															CandidatusSulcia	1				Segniliparaceae	1
															Bartonellaceae	3				Bacteroides	65
															Acaryochloris	1				Idiomarina	1
															Idiomarinaceae	1				Campylobacter	3
															Elusimicrobiaceae	1				Cronobacter	11
															Brucellaceae	1				Elusimicrobium	1
															Coxiellaceae	3				Pantoea	9
															Corynebacterineae	4				Weeksella	1
															Magnetococcaceae	1				Anaeroglobus	1
															Campylobacteraceae	3				Pediococcus	6
															Chlorobiaceae	3				Dechloromonas	1
															Xanthomonadaceae	5				Yersinia	10
															Bacteroidaceae	84				Parabacteroides	3
															Cytophagaceae	3				Bartonella	3
															Bifidobacteriaceae	1				Oceanicola	1
															Thermaceae	1				Prevotella	9
															Prochlorococcus	1				Nitrosococcus	1
															Cystobacterineae	3				Lactobacillus	221
															Granulicella	1				Methylococcus	1
																				CandidatusLiberibacter	2
																				Providencia	8
																				Proteus	7
																				Sodalis	5
																				Basfia	2
																				Histophilus	5
																				Buchnera	1
																				Tetragenococcus	2
																				Chlorobium/Pelodictyongroup	3
																				Stomatobaculum	2
																				Serratia	14
																				Coxiella	3
																				Paracoccus	1
																				Hahella	2
																				Luminiphilus	1
																				Ferrimonas	2
																				Shewanella	4
																				Methylocystis	3
																				Sphingobacterium	2
																				Meiothermus	1
																				Citrobacter	29
																				Clostridium	11
																				Photobacterium	1
																				Brucella	1
																				Oceanobacillus	1
																				Shimwellia	6
																				Rheinheimera	1
																				Enterobacter	19
																				Stenotrophomonas	3
																				Yokenella	7
																				Borreliaburgdorferigroup	1
																				Emticicia	2
																				Hydrogenophilus	1
																				Streptococcus	4
																				Phascolarctobacterium	1
																				Photorhabdus	4
																				Acidovorax	1
																				Mannheimia	4
																				Desulfovibrio	1
																				Gordoniaceae	1
																				Enterovibrio	1
																				Rhodobacter	2

## Sheet: Balb day 3 rep3
PHYLUM					CLASS					ORDER					FAMILY					GENUS
Workflow A		WorkflowB			Workflow A		WorkflowB			Workflow A		WorkflowB			Workflow A		Workflow B			Workflow A		Workflow B
Spirochaetes	2	Spirochaetes	1		Mollicutes	2	Betaproteobacteria	4		Verrucomicrobiales	2	Verrucomicrobiales	1		Listeriaceae	1	Streptococcaceae	1		Thermus	5	Thermus	2
Chlamydiae	2	Verrucomicrobia	1		Sphingobacteriia	3	Bacteroidia	45		SAR11cluster	3	Rickettsiales	3		Desulfarculaceae	1	Rhodobacteraceae	1		Shigella	103	Dysgonomonas	1
Caldithrix	2	Chlamydiae	1		Erysipelotrichia	1	Flavobacteriia	1		Thermotogaceae	2	Actinomycetales	1		Erysipelotrichaceae	1	Rhizobiaceae	2		Thiorhodospira	1	Marivirga	1
Verrucomicrobia	2	Firmicutes	124		Negativicutes	3	Gammaproteobacteria	160		Rickettsiales	12	Pasteurellales	5		Anaplasmataceae	2	Shewanellaceae	1		Borreliaburgdorferigroup	1	Erythrobacter	1
Firmicutes	325	Bacteroidetes	48		Deltaproteobacteria	6	Chlamydiales	1		Actinomycetales	5	Waddliaceae	1		Rhizobiaceae	5	Rickettsiaceae	3		Erythrobacter	1	Aromatoleum	1
Bacteroidetes	141	Actinobacteria	1		Chlorobia	2	Epsilonproteobacteria	2		Mycoplasmataceae	2	Thermales	2		Ureaplasma	2	Eubacteriaceae	1		Nocardiaceae	1	Nocardiaceae	1
candidatedivisionNC10	1	environmentalsamples	1		Betaproteobacteria	14	Deinococci	2		Pasteurellales	15	Neisseriales	1		Helicobacteraceae	3	Neisseriaceae	1		Aggregatibacter	11	Aggregatibacter	4
Chlorobi	2	Deinococcus-Thermus	2		Bacteroidia	123	Bacilli	115		Magnetococcales	1	Sphingomonadales	1		Flavonifractor	2	Erythrobacteraceae	1		Phaeobacter	1	aphidsecondarysymbionts	1
Actinobacteria	6	Proteobacteria	173		Flavobacteriia	6	Actinobacteridae	1		Waddliaceae	2	Clostridiales	8		Halomonadaceae	2	Verrucomicrobiasubdivision3	1		Eubacterium	1	Eubacterium	1
Tenericutes	2	Acidobacteria	1		Chlamydiales	2	Spirochaetales	1		Thermales	5	Spirochaetaceae	1		Chromatiaceae	1	Lactobacillaceae	99		Neorickettsia	2	Shewanella	2
Thermotogae	2				Thermotogales	2	Cytophagia	1		Reinekea	2	Acidobacteriaceae	1		Paenibacillaceae	2	Flammeovirgaceae	1		Desulfotomaculum	5	Desulfotomaculum	1
environmentalsamples	5				Cytophagia	5	CandidatusAmoebophilus	1		Sphingobacteriales	3	Cytophagales	1		Alteromonadaceae	1	Leuconostoc	1		Paenibacillus	1	Acidaminococcus	2
Deinococcus-Thermus	5				CandidatusAmoebophilus	3	Acidobacteriales	1		Chlorobiales	2	Bacillales	2		Propionibacterineae	1	Clostridiaceae	2		Haemophilus	8	CandidatusIshikawaella	1
Cyanobacteria	3				Nostocales	2	Negativicutes	2		Thiotrichales	1	SAR116cluster	1		Carnobacteriaceae	3	Helicobacteraceae	1		Kosakonia	12	Citrobacter	1
Proteobacteria	322				Epsilonproteobacteria	10	Alphaproteobacteria	8		Erysipelotrichales	1	Lactobacillales	110		Pasteurellaceae	15	Flavonifractor	1		Wigglesworthia	1	Haemophilus	1
Acidobacteria	4				Deinococci	5	Clostridia	8		Sphingomonadales	2	Burkholderiales	1		Acidaminococcaceae	2	Halomonadaceae	1		Xanthobacter	1	Laribacter	1
					Acidobacteriales	4	Verrucomicrobiae	1		Bdellovibrionales	2	Flavobacteriales	1		Thiomonas	2	Alicyclobacillaceae	1		Xenorhabdus	6	Glaciecola	1
					Oscillatoriophycideae	1	Deltaproteobacteria	1		Clostridiales	26	Alteromonadales	2		Enterococcaceae	21	Desulfovibrionaceae	1		Rhodovulum	5	Kyrpidia	1
					Spirochaetales	2				Bifidobacteriales	1	Rhizobiales	2		CandidatusPuniceispirillum	4	Bacillaceae	1		Gemella	2	Bacteroides	27
					Clostridia	26				Spirochaetaceae	2	Rhodocyclales	1		Idiomarinaceae	2	Waddlia	1		Tannerella	3	Roseburia	1
					Verrucomicrobiae	2				Desulfarculales	1	Campylobacterales	2		Hahellaceae	1	Borrelia	1		Pseudoalteromonas	1	Campylobacter	1
					Gammaproteobacteria	251				Acidobacteriaceae	4	Rhodobacterales	1		Oenococcus	3	Corynebacterineae	1		Nitrosomonas	1	Cronobacter	1
					Bacilli	295				Cytophagales	5	Enterobacteriales	147		BacillalesFamilyXII.IncertaeSedis	1	Alteromonadaceae	1		Paludibacter	3	Pantoea	1
					Actinobacteridae	6				Bacillales	18	Selenomonadales	2		Streptococcaceae	4	Rhodocyclaceae	1		Paraprevotella	7	Rhizobium/Agrobacteriumgroup	1
					Alphaproteobacteria	43				SAR116cluster	4	environmentalsamples	1		Sphingomonadaceae	1	Campylobacteraceae	1		aphidsecondarysymbionts	6	Tannerella	1
					CandidatusMethylomirabilis	1				Xanthomonadales	6	Desulfovibrionales	1		Rhodobacteraceae	9	Porphyromonadaceae	3		Salinivibrio	2	Pediococcus	2
										Lactobacillales	282	Bacteroidales	45		Anabaena	2	Carnobacteriaceae	1		Lactobacillus	231	Dolosigranulum	1
										Burkholderiales	4				Bradyrhizobiaceae	1	Pasteurellaceae	5		Bdellovibrio	2	Borreliaburgdorferigroup	1
										Chroococcales	1				Verrucomicrobiasubdivision3	2	Acidaminococcaceae	2		Ruegeria	1	Paraprevotella	2
										Oceanospirillales	3				Bdellovibrionaceae	2	Lachnospiraceae	3		Rickettsieae	10	Aerococcus	1
										Neisseriales	3				CandidatusPelagibacter	3	Prevotellaceae	3		Actinobacillus	3	Helicobacter	1
										Nitrosomonadales	1				Clostridiaceae	8	Comamonadaceae	1		Pedosphaera	2	CandidatusArthromitus	1
										Myxococcales	2				Ectothiorhodospiraceae	3	Bacteroidaceae	37		Prosthecochloris	1	Streptococcus	1
										Nostocaceae	2				Corynebacterineae	1	Enterococcaceae	6		Capnocytophaga	1	Parabacteroides	1
										Chromatiales	3				Borrelia	1	Enterobacteriaceae	137		Klebsiella	14	Lactobacillus	100
										Rhodocyclales	1				Methylococcaceae	1	Flavobacteriaceae	1		Halothiobacillus	1	Acidovorax	1
										Alteromonadales	7				Campylobacteraceae	7	Peptococcaceae	1		Marivirga	3	Rahnella	1
										Rhizobiales	12				Aerococcaceae	2	CandidatusPuniceispirillum	1		Novosphingobium	1	Rickettsieae	3
										Flavobacteriales	4				Pseudonocardineae	1	Thermaceae	2		Pseudonocardiaceae	1	CandidatusLiberibacter	1
										Campylobacterales	10				Porphyromonadaceae	14	Aerococcaceae	1		Roseovarius	1	Bacillus	1
										Vibrionales	8				Prevotellaceae	22	Granulicella	1		Beggiatoa	1	Enterococcus	2
										OMGgroup	1				Comamonadaceae	2				Arsenophonus	1	Escherichia	26
										Rhodobacterales	9				Enterobacteriaceae	209				Desulfarculus	1	Pedosphaera	1
										Enterobacteriales	219				Flavobacteriaceae	4				Sulfurospirillum	2	Brenneria	1
										Methylococcales	1				Vibrionaceae	8				Laribacter	3	Rhodovulum	1
										Selenomonadales	3				Crocosphaera	1				Glaciecola	1	Clostridium	1
										environmentalsamples	5				Thiotrichaceae	1				Porphyromonas	3
										Desulfovibrionales	1				Weissella	4				Myxococcaceae	2
										Bacteroidales	123				Shewanellaceae	3				Salmonella	26
															Eubacteriaceae	1				Escherichia	161
															Neisseriaceae	3				Roseobacter	1
															Veillonellaceae	1				Ectothiorhodospira	3
															Erythrobacteraceae	1				Edwardsiella	2
															Nostoc	2				Helicobacter	3
															Lactobacillaceae	247				Bradyrhizobium	1
															Leuconostoc	4				Erwinia	5
															Hyphomicrobiaceae	4				CandidatusIshikawaella	3
															BacillalesFamilyXI.IncertaeSedis	3				Serratia	7
															Bacillaceae	8				Brenneria	10
															Flammeovirgaceae	3				antendosymbionts	1
															Marinitoga	1				Dolosigranulum	2
															Rhodocyclaceae	1				Vibrio	2
															Lachnospiraceae	9				Rahnella	4
															Terriglobus	3				Dickeya	5
															Alcanivoracaceae	1				Aromatoleum	1
															Sphingobacteriaceae	3				Micrococcaceae	1
															Xanthobacteraceae	1				Magnetococcus	1
															Peptococcaceae	6				Listeria	1
															Treponema	1				Propionibacteriaceae	1
															Cyanothece	1				Alkaliphilus	2
															Rickettsiaceae	10				Alloprevotella	5
															Planococcaceae	1				Melissococcus	5
															Mesotoga	1				Xylella	3
															Pseudoalteromonadaceae	1				Bacillus	7
															Halothiobacillaceae	1				Pectobacterium	8
															Bartonellaceae	1				Mannheimia	4
															Alicyclobacillaceae	2				Kyrpidia	2
															Desulfovibrionaceae	1				Bacteroides	64
															Waddlia	2				Nitrosococcus	1
															Micrococcineae	2				Campylobacter	5
															Magnetococcaceae	1				Cronobacter	1
															Staphylococcus	6				Pantoea	6
															CandidatusAzobacteroides	1				Rhizobium/Agrobacteriumgroup	3
															Chlorobiaceae	2				Pediococcus	8
															Xanthomonadaceae	6				Yersinia	7
															Bacteroidaceae	85				Aerococcus	2
															Nitrosomonadaceae	1				Bartonella	1
															Cytophagaceae	2				Oceanicola	1
															Bifidobacteriaceae	1				Roseburia	1
															Thermaceae	5				Prevotella	9
															SAR92clade	1				CandidatusArthromitus	1
															Cystobacterineae	2				Microbacteriaceae	1
															Granulicella	1				CandidatusLiberibacter	2
																				Providencia	7
																				Proteus	8
																				Parabacteroides	3
																				Sodalis	3
																				Basfia	1
																				Histophilus	1
																				Dysgonomonas	2
																				Tetragenococcus	2
																				Chlorobium/Pelodictyongroup	1
																				Stomatobaculum	2
																				Enterococcus	13
																				Methylococcus	1
																				Hahella	1
																				Brevibacillus	1
																				Shewanella	3
																				Acidaminococcus	2
																				Bizionia	1
																				Sphingobacterium	3
																				Citrobacter	28
																				Rhodobacter	2
																				Photobacterium	4
																				Shimwellia	9
																				Enterobacter	21
																				Stenotrophomonas	3
																				Yokenella	9
																				Enterovibrio	2
																				Emticicia	2
																				Idiomarina	2
																				Streptococcus	4
																				Photorhabdus	2
																				Acidovorax	2
																				Clostridium	5

## Sheet: Balb day 7 rep1
PHYLUM					CLASS					ORDER					FAMILY					GENUS
Workflow A		WorkflowB			Workflow A		WorkflowB			Workflow A		WorkflowB			Workflow A		Workflow B			Workflow A		Workflow B
Spirochaetes	1	Cyanobacteria	2		Chrysiogenales	1	Fusobacteriales	1		Thermoanaerobacterales	8	Thermoanaerobacterales	3		Patulibacteraceae	2	Streptococcaceae	4		Thermus	4	Klebsiella	1
Tenericutes	4	Firmicutes	158		Mollicutes	4	Flavobacteriia	1		Cardiobacteriales	1	Actinomycetales	1		Listeriaceae	1	Rhodobacteraceae	1		Shigella	139	Blautia	1
Verrucomicrobia	1	Bacteroidetes	1		Sphingobacteriia	1	Gammaproteobacteria	260		Rickettsiales	1	Pasteurellales	56		Legionellaceae	1	Weissella	4		Polaromonas	2	Aeromonas	1
Chrysiogenetes	1	Actinobacteria	1		Erysipelotrichia	2	Nitrospirales	1		Actinomycetales	16	Thermales	3		Micromonosporineae	6	Shewanellaceae	1		Vibrio	9	Shigella	4
Firmicutes	389	Tenericutes	1		Negativicutes	1	Epsilonproteobacteria	2		Clostridiales	26	Clostridiales	4		Erysipelotrichaceae	2	Anabaena	1		Herminiimonas	1	Dickeya	3
Nitrospirae	1	environmentalsamples	1		Rubrobacteridae	2	Mollicutes	1		Pasteurellales	143	Fusobacteriaceae	1		Rhizobiaceae	2	Pseudomonadaceae	1		Nocardiaceae	1	Caminibacter	1
Bacteroidetes	18	Nitrospirae	1		Betaproteobacteria	23	Deinococci	3		Thermales	4	Bacillales	3		Actinomycineae	1	Aeromonadaceae	5		Ruminococcus	1	Thermus	3
Chloroflexi	1	Fusobacteria	1		Opitutae	1	Bacilli	151		Campylobacterales	4	SAR116cluster	1		Ureaplasma	1	Methylobacteriaceae	1		Aggregatibacter	22	Brevundimonas	1
Dictyoglomi	1	Deinococcus-Thermus	3		Bacteroidia	4	Oscillatoriophycideae	1		CandidatusTremblaya	1	Lactobacillales	148		Geobacteraceae	6	Staphylococcus	1		Geobacter	6	Actinobacillus	2
Actinobacteria	20	Proteobacteria	270		Flavobacteriia	7	Actinobacteridae	1		Dictyoglomaceae	1	Nautiliales	1		Helicobacteraceae	3	Leuconostoc	1		Acidithiobacillus	2	Gallibacterium	1
Cyanobacteria	14				Nitrospirales	1	Clostridia	7		Sphingobacteriales	1	Aeromonadales	5		Chromatiaceae	1	Lactobacillaceae	119		Sagittula	1	Aggregatibacter	6
Deinococcus-Thermus	4				BacteroidetesOrderII.Incertaesedis	1	Nostocales	1		Spirochaetaceae	1	Rhodospirillales	1		ThermoanaerobacteralesFamilyIII.IncertaeSedis	3	Geobacteraceae	1		Haemophilus	92	Geobacter	1
Fusobacteria	2				Cytophagia	3	Alphaproteobacteria	5		Neisseriales	6	Chroococcales	1		Ignavibacteriaceae	1	Clostridiaceae	1		Kosakonia	8	Arsenophonus	1
environmentalsamples	4				Dictyoglomales	1	Deltaproteobacteria	2		Prochlorococcaceae	3	Nostocaceae	1		Alteromonadaceae	5	Nautiliaceae	1		Neisseria	2	Shewanella	1
Proteobacteria	655				Deltaproteobacteria	8				Solirubrobacterales	2	Nitrospiraceae	1		Trichormus	4	Helicobacteraceae	1		Coraliomargarita	1	Roseomonas	1
Ignavibacteriae	1				Fusobacteriales	2				Methylophilales	3	Alteromonadales	1		Carnobacteriaceae	6	Desulfovibrionaceae	1		Xenorhabdus	9	Citrobacter	1
Acidobacteria	1				Epsilonproteobacteria	6				Mycoplasmataceae	3	Rhizobiales	1		Pasteurellaceae	141	Bacillaceae	2		Pasteurella	23	Haemophilus	27
					Deinococci	4				Fusobacteriaceae	2	Flavobacteriales	1		Peptostreptococcaceae	2	ThermoanaerobacteralesFamilyIII.IncertaeSedis	2		Rhodovulum	4	Laribacter	1
					Acidobacteriales	1				Bifidobacteriales	2	Campylobacterales	1		Enterococcaceae	31	Acetobacteraceae	1		Anaerococcus	2	Photobacterium	1
					Oscillatoriophycideae	4				Thiotrichales	3	Vibrionales	4		CandidatusPuniceispirillum	3	Corynebacterineae	1		Mycobacteriaceae	2	Kosakonia	1
					Spirochaetales	1				Puniceicoccales	1	Rhodobacterales	1		Hahellaceae	1	Acholeplasmataceae	1		Dichelobacter	1	Glaciecola	2
					Clostridia	34				Acidobacteriaceae	1	Caulobacterales	1		Desulfurispirillum	1	Lachnospiraceae	1		Nitrosomonas	3	Desulfosporosinus	2
					Chloroflexales	1				Acidithiobacillales	2	Enterobacteriales	188		Oenococcus	3	Carnobacteriaceae	1		Cystobacteraceae	1	Mycobacteriaceae	1
					Nostocales	7				Oceanospirillales	3	Desulfuromonadales	1		Streptococcaceae	26	Pasteurellaceae	55		aphidsecondarysymbionts	10	Oceanimonas	1
					Prochlorales	3				Bacillales	11	Desulfovibrionales	1		Hyphomonadaceae	2	Synechococcus	1		Veillonella	1	Lysinibacillus	1
					Gammaproteobacteria	584				SAR116cluster	3	Acholeplasmatales	1		Rhodobacteraceae	16	Enterococcaceae	12		Maribacter	1	Aliivibrio	2
					Bacilli	355				Selenomonadales	1	Pseudomonadales	1		Peptococcaceae	4	Enterobacteriaceae	174		Actinobacillus	5	Pasteurella	11
					Actinobacteridae	18				Lactobacillales	344				Bradyrhizobiaceae	2	Flavobacteriaceae	1		Micromonosporaceae	6	Rhodovulum	2
					Ignavibacteria	1				Burkholderiales	9				Burkholderiaceae	1	Peptococcaceae	2		Tolumonas	9	Pantoea	2
					environmentalsamples	2				Nautiliales	2				Fusobacterium	2	CandidatusPuniceispirillum	1		Nitrococcus	3	Enterobacter	2
					Alphaproteobacteria	37				CandidatusBaumannia	1				Staphylococcus	3	Thermaceae	3		CandidatusLiberibacter	1	Pseudomonas	1
										Aeromonadales	13				Clostridiaceae	10	Aerococcaceae	2		Capnocytophaga	1	Vibrio	1
										Rhodospirillales	5				Nodularia	2	Thermoanaerobacteraceae	1		Klebsiella	21	Thermoanaerobacterium	2
										Chroococcales	4				Mycoplasma	2	Vibrionaceae	4		Halothiobacillus	1	Pediococcus	7
										Chloroflexaceae	1				Rhodospirillaceae	2	Caulobacteraceae	1		Marivirga	3	Cronobacter	1
										Chrysiogenaceae	1				Ectothiorhodospiraceae	6	Fusobacterium	1		Methylotenera	3	Yersinia	1
										Cytophagales	3				Corynebacterineae	4	Oenococcus	1		Herbaspirillum	1	Methylophaga	1
										Erysipelotrichales	2				Oxalobacteraceae	2				Pseudonocardiaceae	1	Helicobacter	1
										Nitrosomonadales	3				ClostridialesFamilyXIII.IncertaeSedis	2				Syntrophomonas	1	Eremococcus	1
										Myxococcales	1				Moraxellaceae	1				Carnobacterium	3	Clostridium	1
										Nostocaceae	7				Methylococcaceae	1				Beggiatoa	1	Streptococcus	5
										Rhodothermaceae	1				Aerococcaceae	3				Arsenophonus	6	Prevotella	1
										Chromatiales	6				Pseudonocardineae	1				CandidatusPhytoplasma	1	Erwinia	1
										Nitrospiraceae	1				Prevotellaceae	4				Bifidobacterium	2	Lactobacillus	110
										Alteromonadales	9				Comamonadaceae	2				Laribacter	4	Lactococcus	1
										Rhizobiales	6				Enterobacteriaceae	347				Glaciecola	4	Desulfovibrio	1
										Flavobacteriales	7				Alcaligenaceae	2				Pseudomonas	4	Enterococcus	8
										Legionellales	1				Flavobacteriaceae	5				Oceanimonas	2	Escherichia	35
										Acholeplasmatales	1				Vibrionaceae	23				Salmonella	44	Brenneria	1
										Vibrionales	23				Syntrophomonadaceae	1				Lysinibacillus	2	Tolumonas	4
										OMGgroup	2				Puniceicoccaceae	1				Escherichia	214	Histophilus	2
										Rhodobacterales	18				Thiotrichaceae	1				Azospirillum	2	Dolosigranulum	1
										Enterobacteriales	379				Weissella	9				Ectothiorhodospira	1	Methylobacterium	1
										Desulfuromonadales	6				Shewanellaceae	4				Kineosporiaceae	2
										Methylococcales	1				Cardiobacteriaceae	1				Intrasporangiaceae	2
										Xanthomonadales	4				Neisseriaceae	6				Edwardsiella	2
										environmentalsamples	1				Veillonellaceae	1				Helicobacter	3
										Bacteroidales	4				Lactobacillaceae	269				Melissococcus	3
										Desulfovibrionales	1				Leuconostoc	5				Acholeplasma	1
										Caulobacterales	4				ClostridialesFamilyXI.IncertaeSedis	5				Erwinia	16
										Ignavibacteriales	1				Bacillaceae	8				Eremococcus	1
										Pseudomonadales	7				Acidithiobacillaceae	2				Legionella	1
															Ruminococcaceae	1				Lactococcus	3
															Acetobacteraceae	3				CandidatusIshikawaella	1
															Flammeovirgaceae	3				Serratia	7
															Acholeplasmataceae	1				Brenneria	3
															Lachnospiraceae	1				Rickettsieae	1
															Dictyoglomus	1				Dolosigranulum	2
															Terriglobus	1				Blautia	1
															Alcanivoracaceae	1				Dickeya	15
															Synechococcus	2				Oceanicaulis	2
															Sphingobacteriaceae	1				Actinomycetaceae	1
															Piscirickettsiaceae	2				Ignavibacterium	1
															Anabaena	3				Listeria	1
															Caulobacteraceae	4				Caminibacter	2
															OM60clade	2				Xylella	3
															Rickettsiaceae	1				Bacillus	3
															Pseudomonadaceae	6				Pectobacterium	5
															Aeromonadaceae	13				Desulfosporosinus	2
															Cryomorphaceae	1				Nitrosococcus	1
															Methylophilaceae	3				Campylobacter	1
															Halothiobacillaceae	1				Cronobacter	8
															CandidatusSulcia	1				Pantoea	15
															Salinibacter	1				SUP05cluster	2
															Bartonellaceae	2				Streptococcus	23
															Nautiliaceae	2				Yersinia	20
															Desulfovibrionaceae	1				Bradyrhizobium	2
															Methylobacteriaceae	1				Bartonella	2
															Micrococcineae	2				Prevotella	4
															Campylobacteraceae	1				Geobacillus	1
															Thermoanaerobacteraceae	5				Lactobacillus	250
															Prochlorococcus	3				Methylococcus	1
															Spirochaeta	1				Burkholderia	1
															Xanthomonadaceae	4				Providencia	10
															Nitrosomonadaceae	3				Proteus	13
															Bifidobacteriaceae	2				Basfia	6
															Thermaceae	4				Histophilus	10
															unclassifiedOceanospirillales	2				Aeromonas	2
															Kineosporiineae	2				Gallibacterium	2
															Cystobacterineae	1				Tetragenococcus	3
																				Mucilaginibacter	1
																				Brevundimonas	4
																				Enterococcus	18
																				Sinorhizobium/Ensifergroup	1
																				Peptoniphilus	3
																				Thiorhodospira	1
																				Paracoccus	2
																				Hahella	1
																				Achromobacter	2
																				Shewanella	4
																				Granulicatella	1
																				Roseomonas	3
																				Citrobacter	27
																				Rhodobacter	4
																				Photobacterium	9
																				Pluralibacter	1
																				Shimwellia	8
																				Aliivibrio	5
																				Sulfitobacter	2
																				Enterobacter	40
																				Thermoanaerobacterium	2
																				Stenotrophomonas	1
																				Yokenella	7
																				Methylophaga	2
																				Owenweeksia	1
																				Patulibacter	2
																				Thioalkalivibrio	2
																				Thermoanaerobacter	2
																				Pediococcus	14
																				Dialister	1
																				Photorhabdus	3
																				Buchnera	1
																				Desulfovibrio	1
																				Labrenzia	3
																				Gordoniaceae	1
																				Clostridium	10
																				Methylobacterium	1

## Sheet: Balb day 7 rep2
PHYLUM					CLASS					ORDER					FAMILY					GENUS
Workflow A		WorkflowB			Workflow A		WorkflowB			Workflow A		WorkflowB			Workflow A		Workflow B			Workflow A		Workflow B
Chrysiogenetes	1	Verrucomicrobia	1		Chrysiogenales	1	Betaproteobacteria	2		Thermoanaerobacterales	8	Thermoanaerobacterales	1		Listeriaceae	3	Streptococcaceae	4		Thiorhodospira	1	Klebsiella	1
Verrucomicrobia	1	Firmicutes	127		Sphingobacteriia	4	Bacteroidia	2		Cardiobacteriales	1	Verrucomicrobiales	1		Legionellaceae	1	Rhodobacteraceae	1		Shigella	158	Thermus	1
Spirochaetes	2	Bacteroidetes	3		Erysipelotrichia	3	Flavobacteriia	1		Halanaerobiales	2	Rickettsiales	1		Rhodospirillaceae	3	Listeriaceae	1		Thermus	2	Gallibacterium	6
Firmicutes	351	Chloroflexi	1		Negativicutes	4	Gammaproteobacteria	259		Thermotogaceae	3	Pasteurellales	56		Erysipelotrichaceae	2	Weissella	4		Herminiimonas	1	Dickeya	1
Bacteroidetes	18	Cyanobacteria	1		Deltaproteobacteria	4	Epsilonproteobacteria	2		Rickettsiales	3	Thermales	1		Anaplasmataceae	2	Rickettsiaceae	1		Aggregatibacter	20	Caminibacter	1
Chloroflexi	2	environmentalsamples	1		Betaproteobacteria	17	Deinococci	1		Actinomycetales	6	Clostridiales	2		Rhizobiaceae	6	Verrucomicrobiasubdivision3	1		Geobacter	4	Actinobacillus	1
Planctomycetes	3	Deinococcus-Thermus	1		Bacteroidia	6	Bacilli	122		Pasteurellales	122	Oceanospirillales	2		Geobacteraceae	4	Aeromonadaceae	4		Caulobacter	1	Shigella	5
Actinobacteria	6	Proteobacteria	268		Flavobacteriia	4	Oscillatoriophycideae	1		Magnetococcales	1	Bacillales	4		Heliobacteriaceae	1	Rikenellaceae	1		Neorickettsia	1	Aggregatibacter	5
Cyanobacteria	9				Thermotogales	3	Chloroflexales	1		Thermales	2	SAR116cluster	1		Helicobacteraceae	3	Staphylococcus	1		Acidithiobacillus	2	Geobacter	1
Thermotogae	3				Verrucomicrobiae	1	Clostridia	3		Verrucomicrobiales	1	Lactobacillales	118		Chromatiaceae	2	Lactobacillaceae	93		Sagittula	2	Listeria	1
Deinococcus-Thermus	2				Cytophagia	4	Verrucomicrobiae	1		Oscillatoriales	1	Burkholderiales	1		ThermoanaerobacteralesFamilyIII.IncertaeSedis	4	Rhizobiaceae	1		Paenibacillus	3	Caldicellulosiruptor	2
environmentalsamples	6				Planctomycetia	3	Alphaproteobacteria	4		Planctomycetales	3	Nautiliales	1		Paenibacillaceae	3	Geobacteraceae	1		Haemophilus	64	Achromobacter	1
Proteobacteria	604				Epsilonproteobacteria	7	Deltaproteobacteria	1		Sphingobacteriales	4	Rhizobiales	1		Colwelliaceae	1	Halomonadaceae	2		Pirellula	2	Paenibacillus	1
Acidobacteria	1				Deinococci	2				Thiotrichales	2	Aeromonadales	4		Trichormus	1	Nautiliaceae	1		Kosakonia	4	Citrobacter	1
					Chloroflexales	1				Neisseriales	3	Chroococcales	1		Carnobacteriaceae	3	Clostridiaceae	1		Neisseria	1	Haemophilus	26
					Oscillatoriophycideae	6				Sphingomonadales	1	Chloroflexaceae	1		Pasteurellaceae	120	Heliobacteriaceae	1		Xanthobacter	1	Helicobacter	1
					Spirochaetales	2				Reinekea	2	Flavobacteriales	1		Enterococcaceae	34	Bacillaceae	2		Xenorhabdus	9	Brenneria	1
					Clostridia	24				Methylophilales	2	Alteromonadales	2		CandidatusPuniceispirillum	3	Chromatiaceae	1		Pasteurella	19	Shimwellia	1
					Acidobacteriales	1				Clostridiales	13	Chromatiales	1		Hahellaceae	1	Paenibacillaceae	1		Rhodovulum	3	Oceanimonas	2
					Nostocales	3				Spirochaetaceae	1	Rhodocyclales	1		Desulfurispirillum	1	Alteromonadaceae	1		Afipia	1	Bacteroides	1
					Gammaproteobacteria	533				Acidobacteriaceae	1	Campylobacterales	1		Oenococcus	5	Rhodocyclaceae	1		Oceanimonas	2	Marinobacter	1
					Bacilli	324				Acidithiobacillales	2	Rhodobacterales	1		Streptococcaceae	18	Aerococcaceae	2		Nitrosomonas	3	Pasteurella	10
					Actinobacteridae	6				Oceanospirillales	9	Enterobacteriales	186		Sphingomonadaceae	1	Helicobacteraceae	1		aphidsecondarysymbionts	7	Rhodovulum	2
					environmentalsamples	1				Bacillales	15	Desulfuromonadales	1		Rhodobacteraceae	10	Synechococcus	1		Alistipes	1	Pantoea	2
					Alphaproteobacteria	44				Leptospiraceae	1	Bacteroidales	2		Peptococcaceae	1	Bacteroidaceae	1		Heliobacterium	1	Rhizobium/Agrobacteriumgroup	1
										Selenomonadales	4				Bradyrhizobiaceae	2	Enterococcaceae	11		Gluconacetobacter	3	Heliobacterium	1
										Lactobacillales	309				Verrucomicrobiasubdivision3	1	Enterobacteriaceae	176		Marinobacter	2	Enterobacter	1
										Burkholderiales	7				Burkholderiaceae	2	Alcaligenaceae	1		Rickettsieae	1	Pediococcus	8
										Nautiliales	2				Staphylococcus	3	Flavobacteriaceae	1		Acetobacter	2	Yersinia	1
										Aeromonadales	9				Clostridiaceae	4	CandidatusPuniceispirillum	1		Actinobacillus	3	Rheinheimera	1
										Rhodospirillales	10				Kosmotoga	1	Thermaceae	1		Pedosphaera	1	Mannheimia	1
										Chroococcales	5				Thermoanaerobacteraceae	4	Pasteurellaceae	55		Tolumonas	7	Thermoanaerobacter	1
										Chloroflexaceae	1				Ectothiorhodospiraceae	9	Thermoanaerobacteraceae	1		Tetragenococcus	1	Eremococcus	1
										Chrysiogenaceae	1				Corynebacterineae	1	Oenococcus	1		Nitrococcus	3	Streptococcus	4
										Cytophagales	4				Oxalobacteraceae	2				Flavobacterium	3	Erwinia	2
										Erysipelotrichales	3				ClostridialesFamilyXIII.IncertaeSedis	1				Klebsiella	16	Lactobacillus	83
										Nitrosomonadales	3				Borrelia	1				Isosphaera	1	Rickettsieae	1
										Nostocaceae	3				Moraxellaceae	1				Marivirga	4	Alistipes	1
										Chromatiales	10				Methylococcaceae	1				Pedobacter	1	Enterococcus	5
										Rhodocyclales	1				Aerococcaceae	4				Pseudonocardiaceae	4	Providencia	1
										Alteromonadales	11				Pseudonocardineae	4				Beggiatoa	2	Escherichia	30
										Rhizobiales	16				Prevotellaceae	3				Cellulomonadaceae	1	Pedosphaera	1
										Flavobacteriales	4				Enterobacteriaceae	329				Methylovorus	1	Tolumonas	3
										Legionellales	1				Alcaligenaceae	4				Simonsiella	2	Histophilus	4
										Campylobacterales	5				Flavobacteriaceae	4				Granulibacter	4	Clostridium	1
										Vibrionales	24				Planctomycetaceae	3				Pseudomonas	3	Flavobacterium	1
										Rhodobacterales	10				Vibrionaceae	24				Dichelobacter	1
										SAR116cluster	3				Thiotrichaceae	2				Salmonella	50
										Enterobacteriales	343				Weissella	6				Gluconobacter	2
										Desulfuromonadales	4				Shewanellaceae	5				Escherichia	238
										Methylococcales	1				Cardiobacteriaceae	1				Azospirillum	3
										Xanthomonadales	5				Neisseriaceae	3				Ectothiorhodospira	1
										environmentalsamples	1				Veillonellaceae	4				Halorhodospira	2
										Pseudomonadales	5				Nostoc	2				Edwardsiella	4
										Caulobacterales	2				Lactobacillaceae	243				Helicobacter	3
										Bacteroidales	6				Leuconostoc	3				Streptomycetaceae	2
															ClostridialesFamilyXI.IncertaeSedis	3				Erwinia	18
															Thermosipho	2				Eremococcus	2
															Cyanothece	3				Legionella	1
															Bacillaceae	6				Enterococcus	15
															Acidithiobacillaceae	2				Brenneria	4
															Ruminococcaceae	1				Desulfitobacterium	1
															Acetobacteraceae	9				Labrenzia	4
															Flammeovirgaceae	4				Vibrio	7
															Marinitoga	1				Wolbachieae	1
															Rhodocyclaceae	1				Dickeya	6
															Lachnospiraceae	2				Halothiobacillus	1
															Terriglobus	1				Magnetococcus	1
															Alcanivoracaceae	3				Carnobacterium	2
															Synechococcus	2				Listeria	3
															Chitinophagaceae	1				Caldicellulosiruptor	4
															Sphingobacteriaceae	3				Melissococcus	6
															Xanthobacteraceae	1				Xylella	2
															Anabaena	2				Bacillus	3
															Caulobacteraceae	2				Pectobacterium	9
															Rickettsiaceae	1				Mannheimia	1
															Pseudomonadaceae	4				Anaerostipes	1
															Aeromonadaceae	9				Halothermothrix	2
															Rikenellaceae	1				Bacteroides	2
															Methylobacteriaceae	6				Nitrosococcus	1
															Methylophilaceae	1				Campylobacter	2
															Streptomycineae	2				Cronobacter	5
															Halothiobacillaceae	1				Pantoea	9
															unclassifiedMethylophilales	1				Rhizobium/Agrobacteriumgroup	6
															Halomonadaceae	6				Sphingopyxis	1
															Nautiliaceae	2				Blautia	1
															Idiomarinaceae	1				Pediococcus	14
															Brucellaceae	3				Colwellia	1
															Alteromonadaceae	2				Yersinia	18
															Micrococcineae	1				Alcaligenes	1
															Magnetococcaceae	1				Prevotella	3
															Campylobacteraceae	2				Lactobacillus	227
															Leptolyngbya	1				Peptoniphilus	3
															Saprospiraceae	1				Burkholderia	1
															Leptospira	1				Ochrobactrum	2
															Xanthomonadaceae	5				Arsenophonus	2
															Bacteroidaceae	2				Proteus	7
															Nitrosomonadaceae	3				Basfia	4
															Thermaceae	2				Histophilus	10
															Halanaerobiaceae	2				Aeromonas	1
																				Gallibacterium	14
																				Caminibacter	2
																				Facklamia	1
																				Brevundimonas	1
																				Serratia	14
																				Methylococcus	1
																				Haliscomenobacter	1
																				Paracoccus	1
																				Hahella	1
																				Achromobacter	3
																				Shewanella	5
																				Rhodopseudomonas	1
																				Sphingobacterium	2
																				Kingella	2
																				Roseomonas	4
																				Citrobacter	25
																				Clostridium	4
																				Photobacterium	8
																				Brucella	1
																				Subdoligranulum	1
																				Shimwellia	5
																				Corynebacteriaceae	1
																				Aliivibrio	8
																				Rheinheimera	1
																				Kangiella	2
																				Enterobacter	37
																				Stenotrophomonas	3
																				Yokenella	10
																				Thioalkalivibrio	3
																				Thermoanaerobacter	2
																				Idiomarina	1
																				Streptococcus	18
																				Photorhabdus	4
																				Buchnera	3
																				Moorellagroup	2
																				Dolosigranulum	1
																				Providencia	11
																				Niastella	1
																				Methylobacterium	4

## Sheet: Balb day 7 rep3
PHYLUM					CLASS					ORDER					FAMILY					GENUS
Workflow A		WorkflowB			Workflow A		WorkflowB			Workflow A		WorkflowB			Workflow A		Workflow B			Workflow A		Workflow B
Verrucomicrobia	2	Verrucomicrobia	2		Deltaproteobacteria	11	Betaproteobacteria	2		Thermoanaerobacterales	8	Thermoanaerobacterales	1		Patulibacteraceae	2	Streptococcaceae	5		Thermus	3	Thermus	2
Actinobacteria	14	Firmicutes	167		Chrysiogenales	1	Prochlorales	2		Leptotrichiaceae	1	Verrucomicrobiales	1		Thermoactinomycetaceae	1	Rhodobacteraceae	2		Shigella	160	Shigella	6
Deferribacteres	1	Bacteroidetes	3		Mollicutes	5	Flavobacteriia	2		Gemmatimonadaceae	1	Thermotogaceae	1		Fervidobacterium	2	Weissella	4		Thiorhodospira	5	Dickeya	1
Chrysiogenetes	1	Chloroflexi	2		Verrucomicrobiae	1	Gammaproteobacteria	288		Verrucomicrobiales	1	Actinomycetales	1		Microcoleus	2	Eubacteriaceae	2		Sphingobium	1	Vibrio	1
Tenericutes	5	Actinobacteria	1		Erysipelotrichia	2	Thermotogales	1		Deferribacteraceae	1	Mycoplasmataceae	1		Heliobacteriaceae	3	Veillonellaceae	1		Herminiimonas	1	Brevundimonas	1
Deinococcus-Thermus	4	Cyanobacteria	4		Negativicutes	5	Epsilonproteobacteria	2		Thermotogaceae	3	Pasteurellales	66		Thermosynechococcus	1	Verrucomicrobiasubdivision3	1		Wolbachieae	1	Actinobacillus	2
Gemmatimonadetes	1	Thermotogae	1		Zetaproteobacteria	1	Deinococci	2		Rickettsiales	2	Thermales	2		Micromonosporineae	1	Aeromonadaceae	3		Pedobacter	1	Gallibacterium	1
Acidobacteria	4	environmentalsamples	1		Rubrobacteridae	2	Bacilli	157		Myxococcales	5	Prochlorococcaceae	2		Erysipelotrichaceae	2	Rikenellaceae	1		Aggregatibacter	22	Aggregatibacter	2
Spirochaetes	2	Deinococcus-Thermus	2		Betaproteobacteria	19	Oscillatoriophycideae	1		Mycoplasmataceae	5	Clostridiales	6		Anaplasmataceae	2	Staphylococcus	1		Geobacter	4	Geobacter	2
Firmicutes	459	Proteobacteria	296		Bacteroidia	2	Actinobacteridae	1		Pasteurellales	149	Oceanospirillales	2		Rhizobiaceae	1	Leuconostoc	2		Eubacterium	1	Providencia	1
Chloroflexi	2	Tenericutes	1		Coriobacteridae	2	Chloroflexales	2		Thermales	3	Bacillales	4		Actinomycineae	2	Lactobacillaceae	123		Anaerofustis	4	Anaerofustis	2
Planctomycetes	2				Flavobacteriia	5	Spartobacteria	1		Bacteroidales	2	Chthoniobacter	1		Chloroflexus	1	Chloroflexus	1		Psychromonas	1	Cronobacter	1
Caldithrix	1				Gemmatimonadales	1	Mollicutes	1		Planctomycetales	2	Lactobacillales	153		Ureaplasma	1	Ureaplasma	1		Acidithiobacillus	2	Achromobacter	1
Fusobacteria	1				Thermotogales	3	Bacteroidia	1		Sphingobacteriales	2	Burkholderiales	2		Geobacteraceae	4	Geobacteraceae	2		Desulfotomaculum	1	Caldicellulosiruptor	2
Synergistetes	2				Cytophagia	6	Clostridia	7		Thiotrichales	1	Aeromonadales	3		Listeriaceae	2	Clostridiaceae	2		Sagittula	1	Melissococcus	1
Proteobacteria	695				CandidatusAmoebophilus	4	Alphaproteobacteria	3		Neisseriales	1	Chroococcales	1		Helicobacteraceae	4	Halomonadaceae	2		Paenibacillus	3	CandidatusIshikawaella	1
Bacteroidetes	19				Synergistia	2	Negativicutes	1		Sphingomonadales	1	Chloroflexaceae	2		Chromatiaceae	5	Bacillaceae	2		Haemophilus	92	Pectobacterium	1
Cyanobacteria	8				Fibrobacterales	1	Verrucomicrobiae	1		Prochlorococcaceae	4	Flavobacteriales	2		ThermoanaerobacteralesFamilyIII.IncertaeSedis	4	Paenibacillaceae	1		Pirellula	1	Clostridium	1
Thermotogae	3				Deferribacterales	1	Deltaproteobacteria	2		Solirubrobacterales	2	Campylobacterales	2		Paenibacillaceae	4	Pasteurellaceae	65		Blastopirellula	1	Rhodobacter	1
environmentalsamples	3				Fusobacteriales	1				Clostridiales	29	Vibrionales	1		Alteromonadaceae	2	Helicobacteraceae	2		Neisseria	1	Helicobacter	2
Fibrobacteres	1				Acidobacteriales	1				Oceanospirillales	9	Rhodobacterales	2		Propionibacterineae	1	Synechococcus	1		SUP05cluster	1	Pedosphaera	1
					Deinococci	4				Spirochaetaceae	1	Enterobacteriales	207		Trichormus	1	Enterococcaceae	14		Xanthobacter	1	Selenomonas	1
					Epsilonproteobacteria	6				Acidobacteriaceae	1	Desulfuromonadales	2		Carnobacteriaceae	4	Enterobacteriaceae	194		Xenorhabdus	11	Desulfosporosinus	2
					Oscillatoriophycideae	5				Acidithiobacillales	2	Selenomonadales	1		Pasteurellaceae	148	Alcaligenaceae	1		Alistipes	1	Oceanimonas	2
					Spirochaetales	2				Fibrobacteraceae	1	Caulobacterales	1		Peptostreptococcaceae	2	Flavobacteriaceae	2		Pasteurella	18	Salmonella	1
					Clostridia	38				SAR116cluster	3	Bacteroidales	1		Thiomonas	2	Peptococcaceae	2		Ochrobactrum	2	Alistipes	1
					Chloroflexales	2				Bacillales	18				Enterococcaceae	48	Thermaceae	2		Pelagibacterium	1	Pasteurella	10
					Nostocales	1				Leptospiraceae	1				CandidatusPuniceispirillum	3	Aerococcaceae	2		Anaerococcus	1	Rhodovulum	1
					Planctomycetia	2				Xanthomonadales	8				Alicyclobacillaceae	1	Thermoanaerobacteraceae	1		Mariprofundus	1	Pantoea	3
					Prochlorales	4				Lactobacillales	404				Hahellaceae	1	Vibrionaceae	1		Nitrosomonas	3	Enterobacter	1
					Gammaproteobacteria	630				Burkholderiales	12				Mycoplasma	4	Caulobacteraceae	1		Cystobacteraceae	2	Photorhabdus	1
					Sphingobacteriia	2				Coriobacteriales	2				BD1-7clade	2	Prochlorococcus	2		aphidsecondarysymbionts	10	Streptococcus	4
					Bacilli	420				Chthoniobacter	1				Oenococcus	7				Lactobacillus	288	CandidatusArthromitus	1
					Actinobacteridae	10				Deinococcales	1				Streptococcaceae	27				Heliobacterium	2	Yersinia	2
					Spartobacteria	1				Aeromonadales	14				Sphingomonadaceae	1				Gluconacetobacter	2	aphidsecondarysymbionts	1
					CandidatusKoribacter	3				Rhodospirillales	4				Hyphomonadaceae	1				Ruegeria	2	Mannheimia	1
					Alphaproteobacteria	30				Chroococcales	5				Rhodobacteraceae	10				Acetobacter	2	Thermoanaerobacter	1
										Chloroflexaceae	2				Bradyrhizobiaceae	2				Actinobacillus	10	Eremococcus	1
										Chrysiogenaceae	1				Gemmatimonas	1				Desmospora	1	Pediococcus	8
										Cytophagales	6				Mariprofundaceae	1				Pedosphaera	1	Erwinia	2
										Erysipelotrichales	2				Verrucomicrobiasubdivision3	1				Micromonosporaceae	1	Lactobacillus	116
										Nitrosomonadales	3				Burkholderiaceae	2				Tolumonas	6	Burkholderia	1
										Actinomycetales	10				Staphylococcus	5				Nitrococcus	3	Paenibacillus	1
										Nostocaceae	1				Leptotrichia	1				Saccharophagus	1	Enterococcus	9
										Chromatiales	15				Clostridiaceae	8				Burkholderia	2	Escherichia	46
										Rhodocyclales	2				Nodularia	1				Flavobacterium	2	Brenneria	1
										Alteromonadales	11				Desulfurispirillum	1				Capnocytophaga	1	Tolumonas	2
										Rhizobiales	8				Rhodospirillaceae	2				Klebsiella	17	Citrobacter	1
										Flavobacteriales	4				Ectothiorhodospiraceae	12				Halothiobacillus	1	Histophilus	4
										Campylobacterales	6				Corynebacterineae	2				Marivirga	4	Haemophilus	36
										Vibrionales	28				Oxalobacteraceae	5				Ectothiorhodospira	4	Flavobacterium	1
										OMGgroup	4				Moraxellaceae	1				Herbaspirillum	2
										Rhodobacterales	11				Methylococcaceae	3				Heliobacillus	1
										Oscillatoriales	2				Aerococcaceae	4				Beggiatoa	1
										Synergistales	2				Pseudonocardineae	2				Arsenophonus	1
										Enterobacteriales	401				Comamonadaceae	1				Peptostreptococcus	2
										Desulfuromonadales	4				Lyngbya	1				Aminomonas	2
										Methylococcales	3				Enterobacteriaceae	379				Neorickettsia	1
										Selenomonadales	5				Alcaligenaceae	4				Acidothermaceae	2
										environmentalsamples	1				Flavobacteriaceae	4				Myxococcaceae	3
										Mariprofundales	1				Planctomycetaceae	2				Promicromonosporaceae	1
										Desulfovibrionales	2				Vibrionaceae	28				Pseudomonas	6
										Caulobacterales	4				Ferrimonadaceae	4				Oceanimonas	8
										Pseudomonadales	7				Crocosphaera	2				Salmonella	59
															Thiotrichaceae	1				Gluconobacter	2
															Weissella	5				Escherichia	255
															Shewanellaceae	2				Azospirillum	2
															Eubacteriaceae	5				Roseobacter	1
															Neisseriaceae	1				Taylorella	1
															Veillonellaceae	5				Azoarcus	2
															Frankineae	2				Tatumella	1
															Arthrospira	1				Alicyclobacillus	1
															Nostoc	1				Intrasporangiaceae	3
															Lactobacillaceae	310				Asticcacaulis	1
															Leuconostoc	5				Edwardsiella	2
															ClostridialesFamilyXI.IncertaeSedis	3				unclassifiedRuminococcaceae	1
															Thermosipho	1				Helicobacter	4
															Cyanothece	1				Streptomycetaceae	1
															Bacillaceae	6				Erwinia	17
															Acidithiobacillaceae	2				Eremococcus	2
															Ruminococcaceae	2				Coriobacteriaceae	2
															Sinobacteraceae	1				Lactococcus	1
															Acetobacteraceae	4				Rhodovulum	4
															Flammeovirgaceae	4				CandidatusIshikawaella	1
															Rhodocyclaceae	2				Enterococcus	27
															Lachnospiraceae	2				Deinococcus	1
															Terriglobus	1				Brenneria	15
															Alcanivoracaceae	1				antendosymbionts	2
															Pseudoflavonifractor	1				Dolosigranulum	1
															Fibrobacter	1				Vibrio	11
															Synechococcus	3				Rahnella	2
															Chitinophagaceae	2				Dickeya	6
															Sphingobacteriaceae	1				Selenomonas	1
															Xanthobacteraceae	1				Actinomycetaceae	2
															Peptococcaceae	3				Nocardioidaceae	1
															Treponema	1				Carnobacterium	2
															Caulobacteraceae	4				Ferrimonas	4
															Coriobacterineae	2				Listeria	2
															Hyphomicrobiaceae	1				Caldicellulosiruptor	4
															OM60clade	2				Alkaliphilus	1
															Microcystis	1				Lachnoanaerobaculum	1
															Bermanella	1				Melissococcus	11
															Pseudomonadaceae	6				Patulibacter	2
															Bartonellaceae	1				Bacillus	4
															Aeromonadaceae	14				Pectobacterium	7
															Rikenellaceae	1				Thioalkalivibrio	7
															Methylobacteriaceae	2				Sanguibacteraceae	1
															unclassifiedOceanospirillales	1				Bacteroides	1
															Mesotoga	2				Nitrosococcus	1
															Psychromonadaceae	1				Campylobacter	2
															Halothiobacillaceae	1				Cronobacter	3
															Halomonadaceae	6				Pantoea	4
															Acaryochloris	1				Desulfosporosinus	2
															Kosmotoga	2				Thiorhodovibrio	1
															Idiomarinaceae	2				Streptococcus	26
															Desulfovibrionaceae	2				Xylella	3
															Brucellaceae	2				Yersinia	16
															Micrococcineae	4				Bartonella	1
															Synergistaceae	2				Pseudonocardiaceae	2
															Campylobacteraceae	2				Ketogulonicigenium	1
															Thermoanaerobacteraceae	4				Zymomonas	1
															Prochlorococcus	4				Rhodanobacter	1
															Leptospira	1				CandidatusArthromitus	2
															Xanthomonadaceae	7				Methylococcus	1
															Bacteroidaceae	1				CandidatusLiberibacter	1
															Nitrosomonadaceae	3				Nitrobacter	2
															Cytophagaceae	2				Providencia	11
															Thermaceae	3				Proteus	11
															SAR92clade	1				Tropheryma	1
															Streptomycineae	1				Basfia	7
															Deinococcaceae	1				Histophilus	18
															Thermotoga	2				Buchnera	3
															Cystobacterineae	5				Aeromonas	1
																				Gallibacterium	3
																				Tetragenococcus	1
																				Brevundimonas	3
																				Serratia	12
																				Peptoniphilus	2
																				Hahella	1
																				Brevibacillus	1
																				Achromobacter	3
																				Shewanella	2
																				Granulicatella	1
																				Roseomonas	4
																				Citrobacter	17
																				Clostridium	5
																				Photobacterium	9
																				Subdoligranulum	1
																				Shimwellia	2
																				Aliivibrio	8
																				Rheinheimera	3
																				Enterobacter	38
																				Stenotrophomonas	3
																				Alishewanella	1
																				Yokenella	4
																				Methylomonas	2
																				Dermabacteraceae	1
																				Emticicia	2
																				Thermoanaerobacter	2
																				Idiomarina	2
																				Pediococcus	19
																				Photorhabdus	4
																				Acidovorax	1
																				Mannheimia	3
																				Moorellagroup	2
																				Desulfovibrio	2
																				Hydrocarboniphaga	1
																				Gordoniaceae	2
																				Grimontia	1
																				Niastella	2
																				Rhodobacter	1
																				Methylobacterium	2

## Sheet: Balb day 14 rep1
PHYLUM					CLASS					ORDER					FAMILY					GENUS
Workflow A		WorkflowB			Workflow A		WorkflowB			Workflow A		WorkflowB			Workflow A		Workflow B			Workflow A		Workflow B
Spirochaetes	1	Spirochaetes	1		Herpetosiphonales	1	Prochlorales	1		Thermoanaerobacterales	1	Leptotrichiaceae	1		Alteromonadalesgeneraincertaesedis	2	Brucellaceae	1		Thiorhodospira	1	Vibrio	1
Tenericutes	3	Tenericutes	1		Elusimicrobia	1	Betaproteobacteria	7		Leptotrichiaceae	4	Rickettsiales	1		Anaplasmataceae	4	Xanthobacteraceae	3		Shigella	189	Shigella	3
Firmicutes	233	Firmicutes	105		Mollicutes	3	Fusobacteriales	1		SAR11cluster	4	Actinomycetales	6		Methylocystaceae	1	Streptococcaceae	1		Borreliaburgdorferigroup	1	Marivirga	1
Bacteroidetes	153	Bacteroidetes	47		Sphingobacteriia	9	Bacteroidia	34		Rickettsiales	4	Gloeobacterales	1		Geobacteraceae	4	Pseudoalteromonadaceae	1		Wolbachieae	1	Caminibacter	2
Chloroflexi	1	Actinobacteria	8		Negativicutes	2	Coriobacteridae	1		Actinomycetales	11	Pasteurellales	10		Helicobacteraceae	5	Hyphomonadaceae	1		Aggregatibacter	3	Frankiaceae	2
Planctomycetes	1	Cyanobacteria	2		Deltaproteobacteria	9	Gammaproteobacteria	261		Gloeobacterales	2	Reinekea	1		Chromatiaceae	3	Rhodobacteraceae	3		Bradyrhizobium	7	Borreliaburgdorferigroup	1
Actinobacteria	15	Fusobacteria	1		Betaproteobacteria	15	Negativicutes	1		Pasteurellales	26	Sphingobacteriales	2		ThermoanaerobacteralesFamilyIII.IncertaeSedis	1	Methylocystaceae	1		Geobacter	4	Aromatoleum	1
Cyanobacteria	5	environmentalsamples	1		Bacteroidia	111	Epsilonproteobacteria	5		Nautiliales	5	Spirochaetaceae	1		Alteromonadaceae	5	Weissella	1		Eubacterium	2	Gallibacterium	4
Elusimicrobia	1	Proteobacteria	292		Coriobacteridae	2	Sphingobacteriia	2		Reinekea	3	Entomoplasmatales	1		Gloeobacter	2	Blattabacteriaceae	2		Neorickettsia	3	Aerococcus	3
Fusobacteria	4	Acidobacteria	2		Flavobacteriia	12	Bacilli	93		Sphingobacteriales	9	Coriobacteriales	1		Carnobacteriaceae	5	Shewanellaceae	4		Desulfotalea	1	Geobacter	2
environmentalsamples	8				Cytophagia	16	Actinobacteridae	7		Spirochaetaceae	1	Prochlorococcaceae	1		Pasteurellaceae	26	Bradyrhizobiaceae	2		Desulfotomaculum	3	Emticicia	4
Proteobacteria	600				Fusobacteriales	4	BacteroidetesOrderII.Incertaesedis	1		Entomoplasmatales	3	Clostridiales	10		Peptostreptococcaceae	4	Macrococcus	1		Leadbetterella	5	Eubacterium	1
Acidobacteria	5				Gloeobacteria	2	Spirochaetales	1		Coriobacteriales	2	Bifidobacteriales	1		Enterococcaceae	29	Veillonellaceae	1		Haemophilus	6	Neorickettsia	1
					Epsilonproteobacteria	13	Cytophagia	6		Prochlorococcaceae	3	Thiotrichales	1		CandidatusPuniceispirillum	5	Bifidobacteriaceae	1		Kosakonia	11	Collimonas	1
					Acidobacteriales	5	Mollicutes	1		Clostridiales	22	Acidobacteriaceae	2		Hahellaceae	1	Leuconostoc	1		Xanthobacter	9	Shuttleworthia	1
					Spirochaetales	1	Gloeobacteria	1		Bifidobacteriales	2	Cytophagales	6		Desulfuromonadaceae	1	Terriglobus	2		Xenorhabdus	9	Shewanella	4
					Clostridia	23	Clostridia	10		Thiotrichales	3	Bacillales	6		Oenococcus	2	Rhodothermus	1		Pasteurella	4	Desulfotomaculum	2
					Prochlorales	3	Flavobacteriia	4		Acidobacteriaceae	5	SAR116cluster	1		Streptococcaceae	3	Aeromonadaceae	2		Rhodovulum	5	Methylocystis	1
					Gammaproteobacteria	508	Alphaproteobacteria	15		Cytophagales	16	Desulfobacterales	1		Hyphomonadaceae	2	Frankineae	2		Gemella	4	Coriobacteriaceae	1
					Phycisphaerae	1	Acidobacteriales	2		Bacillales	12	Lactobacillales	87		Rhodobacteraceae	13	Alteromonadalesgeneraincertaesedis	2		Pseudoalteromonas	1	Sphingobacterium	1
					Bacilli	209	Deltaproteobacteria	4		SAR116cluster	5	Burkholderiales	3		Blattabacteriaceae	6	Geobacteraceae	2		Paraprevotella	8	Leadbetterella	3
					Actinobacteridae	13				Desulfobacterales	1	Nautiliales	2		Bradyrhizobiaceae	7	Anaplasmataceae	1		aphidsecondarysymbionts	7	Pectobacterium	2
					BacteroidetesOrderII.Incertaesedis	3				Lactobacillales	197	Aeromonadales	2		Herpetosiphon	1	Lactobacillaceae	67		Ruegeria	1	Clostridium	3
					Alphaproteobacteria	56				Burkholderiales	7	Rhodothermaceae	1		Leptotrichia	2	Rhizobiaceae	1		Actinobacillus	8	Brucella	1
										Phycisphaerales	1	Chromatiales	1		CandidatusPelagibacter	4	Methylococcaceae	2		Escherichia	305	Helicobacter	2
										Herpetosiphonaceae	1	Rhodocyclales	4		Cyclobacteriaceae	2	Clostridiaceae	2		CandidatusZinderia	2	Saprospira	1
										Aeromonadales	6	Alteromonadales	8		Clostridiaceae	4	Nautiliaceae	2		Nocardiaceae	2	Brenneria	1
										Rhodospirillales	1	Rhizobiales	9		Ectothiorhodospiraceae	3	Helicobacteraceae	2		Tolumonas	6	Porphyromonas	1
										Oceanospirillales	1	Flavobacteriales	4		Streptobacillus	2	Ectothiorhodospiraceae	1		Tetragenococcus	1	Segniliparaceae	1
										Myxococcales	2	Campylobacterales	3		Oxalobacteraceae	5	Flammeovirgaceae	1		Nitrococcus	2	Xanthobacter	3
										Rhodothermaceae	3	Vibrionales	1		Borrelia	1	Bacillaceae	3		Klebsiella	25	Gramella	1
										Chromatiales	5	Rhodobacterales	4		Methylococcaceae	5	BacillalesFamilyXI.IncertaeSedis	2		Halothiobacillus	1	Bacteroides	17
										Flavobacteriales	12	Enterobacteriales	228		Aerococcaceae	3	Oxalobacteraceae	3		Marivirga	5	Desulfotalea	1
										Alteromonadales	19	Desulfuromonadales	2		Porphyromonadaceae	11	Desulfobulbaceae	1		Kofleriaceae	2	Pasteurella	3
										Rhizobiales	27	Methylococcales	1		Prevotellaceae	13	Borrelia	1		Roseovarius	1	Rhodovulum	1
										Rhodocyclales	7	Selenomonadales	1		Enterobacteriaceae	401	Corynebacterineae	4		Beggiatoa	1	Gemella	2
										Campylobacterales	8	environmentalsamples	1		Flavobacteriaceae	6	Alteromonadaceae	1		Fulvimarina	2	Pantoea	1
										Vibrionales	9	Bacteroidales	34		Vibrionaceae	9	Rhodocyclaceae	4		Collimonas	1	Campylobacter	1
										Elusimicrobiales	1				Aurantimonadaceae	2	Campylobacteraceae	1		Porphyromonas	9	CandidatusZinderia	1
										Rhodobacterales	15				Spiroplasmataceae	3	Porphyromonadaceae	2		Salmonella	44	Megasphaera	1
										Xanthomonadales	6				Rhizobiaceae	2	CandidatusAzobacteroides	1		Enterobacter	33	Pseudoalteromonas	1
										Enterobacteriales	433				Thiotrichaceae	1	Gloeobacter	1		Desulfuromonas	1	Blattabacterium	2
										Desulfuromonadales	5				Weissella	3	Carnobacteriaceae	1		Thermincola	1	Spiroplasma	1
										Methylococcales	5				Shewanellaceae	11	Pasteurellaceae	10		Phycisphaera	1	Citrobacter	1
										Selenomonadales	2				Eubacteriaceae	2	Peptostreptococcaceae	1		Ectothiorhodospira	1	Fulvimarina	1
										environmentalsamples	3				Veillonellaceae	2	Coriobacterineae	1		Elusimicrobium	1	Methylomonas	2
										CandidatusCarsonella	2				Frankineae	3	Lachnospiraceae	5		Shuttleworthia	3	Yersinia	2
										Bacteroidales	111				Lactobacillaceae	152	Prevotellaceae	3		Avibacterium	1	Methylophaga	1
															Leuconostoc	2	Saprospiraceae	1		Helicobacter	5	Mannheimia	1
															Hyphomicrobiaceae	4	Bacteroidaceae	28		Segniliparaceae	3	Bradyrhizobium	2
															BacillalesFamilyXI.IncertaeSedis	4	Enterococcaceae	12		Streptomycetaceae	1	Nocardiaceae	2
															Bacillaceae	6	Enterobacteriaceae	215		Erwinia	16	Prevotella	2
															Acetobacteraceae	1	Piscirickettsiaceae	1		Coriobacteriaceae	2	Haemophilus	1
															Flammeovirgaceae	5	Cytophagaceae	5		Lactococcus	3	Erwinia	4
															Rhodocyclaceae	7	Flavobacteriaceae	2		Dysgonomonas	2	Lactobacillus	67
															Lachnospiraceae	10	Peptococcaceae	2		Serratia	6	aphidsecondarysymbionts	3
															Terriglobus	5	CandidatusPuniceispirillum	1		Brenneria	13	Lactococcus	1
															Alcanivoracaceae	1	Streptobacillus	1		Megasphaera	2	CandidatusLiberibacter	1
															Nannocystineae	2	Sphingobacteriaceae	1		Thermaerobacter	1	Dysgonomonas	1
															Sphingobacteriaceae	7	Aerococcaceae	3		Vibrio	4	Enterococcus	2
															Piscirickettsiaceae	2	Vibrionaceae	1		Rahnella	3	Escherichia	40
															Xanthobacteraceae	9	Prochlorococcus	1		Dickeya	6	Paraprevotella	1
															Peptococcaceae	4	Aurantimonadaceae	1		Frankiaceae	3	Granulicatella	1
															Desulfobulbaceae	1	Spiroplasmataceae	1		Aromatoleum	4	Gordoniaceae	1
															Coriobacterineae	2				Gramella	4	Tolumonas	2
															Phycisphaeraceae	1				Caldicellulosiruptor	1	Jannaschia	1
															Macrococcus	2				Melissococcus	6	Nitrococcus	1
															Rhodothermus	3				Xylella	3	Rhodobacter	1
															Aeromonadaceae	6				Bacillus	2
															Pseudoalteromonadaceae	1				Pectobacterium	16
															Streptomycineae	1				Mannheimia	6
															Halothiobacillaceae	1				Bacteroides	64
															Nautiliaceae	5				Nitrosococcus	1
															Elusimicrobiaceae	1				Campylobacter	3
															Brucellaceae	2				Cronobacter	5
															Corynebacterineae	7				Pantoea	21
															Campylobacteraceae	3				Sutterella	2
															CandidatusAzobacteroides	4				Blattabacterium	6
															Sutterellaceae	2				Pediococcus	2
															ClostridialesFamilyXVII.IncertaeSedis	1				Yersinia	14
															Saprospiraceae	2				Aerococcus	3
															Xanthomonadaceae	6				Oceanicola	1
															Bacteroidaceae	83				Prevotella	5
															Cytophagaceae	9				Lactobacillus	146
															Bifidobacteriaceae	2				CandidatusLiberibacter	2
															Prochlorococcus	3				Arsenophonus	4
																				Proteus	11
																				Jannaschia	3
																				Basfia	3
																				Gallibacterium	8
																				Caminibacter	5
																				Enterococcus	13
																				Methylococcus	1
																				Hahella	1
																				Shewanella	11
																				Methylocystis	1
																				Granulicatella	5
																				Citrobacter	29
																				Clostridium	4
																				Photobacterium	5
																				Brucella	2
																				Saprospira	2
																				Shimwellia	8
																				Rheinheimera	2
																				Belliella	2
																				Spiroplasma	3
																				Stenotrophomonas	3
																				Alishewanella	2
																				Yokenella	11
																				Methylomonas	4
																				Methylophaga	2
																				Emticicia	4
																				Photorhabdus	4
																				Sphingobacterium	7
																				Buchnera	2
																				Gordoniaceae	2
																				Rhodobacter	4

## Sheet: Balb day 14 rep2
PHYLUM					CLASS					ORDER					FAMILY					GENUS
Workflow A		WorkflowB			Workflow A		WorkflowB			Workflow A		WorkflowB			Workflow A		Workflow B			Workflow A		Workflow B
Spirochaetes	2	Spirochaetes	1		Mollicutes	5	Betaproteobacteria	2		Thermoanaerobacterales	4	Lactobacillales	46		Microcoleus	1	Streptococcaceae	1		Thermus	1	Shigella	4
Verrucomicrobia	1	Firmicutes	55		Sphingobacteriia	6	Bacteroidia	15		SAR11cluster	6	Rhizobiales	1		Heliobacteriaceae	1	Rhodobacteraceae	2		Shigella	126	Frankiaceae	1
Deinococcus-Thermus	1	Bacteroidetes	19		Caldilineae	1	Flavobacteriia	2		sulfur-oxidizingsymbionts	1	Spirochaetaceae	1		Thermosynechococcus	1	Veillonellaceae	1		Borreliaburgdorferigroup	2	Pseudonocardiaceae	1
Firmicutes	133	Actinobacteria	6		Negativicutes	5	Gammaproteobacteria	187		Rickettsiales	3	Flavobacteriales	2		Moritellaceae	1	Pseudomonadaceae	1		Caloramator	1	Aggregatibacter	2
Bacteroidetes	103	Cyanobacteria	2		Deltaproteobacteria	4	Epsilonproteobacteria	2		Actinomycetales	12	Burkholderiales	2		Rhizobiaceae	2	Aeromonadaceae	2		Aggregatibacter	8	Dyadobacter	2
Chloroflexi	1	environmentalsamples	1		Betaproteobacteria	10	Bacilli	49		Mycoplasmataceae	3	Alteromonadales	1		Ureaplasma	2	Frankineae	1		aphidsecondarysymbionts	3	Citreicella	1
Actinobacteria	14	Proteobacteria	194		Opitutae	1	Actinobacteridae	6		Pasteurellales	16	Campylobacterales	2		Geobacteraceae	1	Pseudoalteromonadaceae	1		Geobacter	1	Caldicellulosiruptor	1
Tenericutes	5				Bacteroidia	82	Spirochaetales	1		Magnetococcales	1	Prochlorococcaceae	1		Listeriaceae	1	Lactobacillaceae	41		Eubacterium	1	Alloprevotella	1
Synergistetes	1				Coriobacteridae	1	Cytophagia	2		Thermales	1	Clostridiales	4		Helicobacteraceae	3	Rhizobiaceae	1		Neorickettsia	1	Desulfotomaculum	1
Fusobacteria	2				Flavobacteriia	7	Prochlorales	1		Reinekea	2	Actinomycetales	6		Flavonifractor	2	Clostridiaceae	1		Desulfotomaculum	2	Pelosinus	1
environmentalsamples	3				Cytophagia	8	Negativicutes	1		Sphingobacteriales	6	Rhodobacterales	2		ThermoanaerobacteralesFamilyIII.IncertaeSedis	4	Helicobacteraceae	1		Haemophilus	5	Bacillus	3
Cyanobacteria	4				Synergistia	1	Alphaproteobacteria	3		Opitutales	1	Pasteurellales	5		Colwelliaceae	1	Bacillaceae	3		Methylocella	1	Pectobacterium	2
Proteobacteria	357				Fusobacteriales	2	Clostridia	5		Entomoplasmatales	2	Enterobacteriales	167		Trichormus	1	ThermoanaerobacteralesFamilyIII.IncertaeSedis	1		Xanthobacter	1	Clostridium	1
					Gloeobacteria	1				Neisseriales	1	Selenomonadales	1		Carnobacteriaceae	3	Borrelia	1		Oceanicola	3	Pseudomonas	1
					Epsilonproteobacteria	8				Sphingomonadales	1	Thermoanaerobacterales	1		Pasteurellaceae	16	Corynebacterineae	4		Pasteurella	3	Bacteroides	4
					Deinococci	1				Prochlorococcaceae	3	Cytophagales	2		Peptostreptococcaceae	1	Campylobacteraceae	1		Geodermatophilaceae	1	Pasteurella	2
					Oscillatoriophycideae	1				Methylophilales	1	Bacillales	3		Enterococcaceae	9	Lachnospiraceae	1		Rhodovulum	3	Rhodovulum	1
					Spirochaetales	2				Clostridiales	18	Pseudomonadales	1		Idiomarinaceae	1	Pasteurellaceae	5		Exiguobacterium	1	Pantoea	1
					Clostridia	22				Fusobacteriaceae	2	Reinekea	1		Mycoplasma	1	Pseudonocardineae	1		Pelosinus	2	Campylobacter	1
					Nostocales	1				Bifidobacteriales	1	Aeromonadales	2		Oenococcus	2	Prevotellaceae	2		Croceibacter	2	Croceibacter	1
					Prochlorales	3				Spirochaetaceae	2	Bacteroidales	15		BacillalesFamilyXII.IncertaeSedis	1	Bacteroidaceae	10		Shimwellia	11	Mycobacteriaceae	4
					Gammaproteobacteria	305				Caldilineales	1				Streptococcaceae	2	Comamonadaceae	1		Pseudoalteromonas	1	Pseudoalteromonas	1
					Bacilli	106				Cytophagales	8				Sphingomonadaceae	1	Enterococcaceae	3		Paraprevotella	4	Butyrivibrio	1
					Actinobacteridae	13				Bacillales	12				Rhodobacteraceae	13	Enterobacteriaceae	159		Dyadobacter	5	Streptococcus	1
					Alphaproteobacteria	28				Xanthomonadales	6				Burkholderiaceae	2	Cytophagaceae	2		Kordia	3	Borreliaburgdorferigroup	1
										Lactobacillales	94				Fusobacterium	2	Flavobacteriaceae	2		Veillonella	1	aphidsecondarysymbionts	1
										Burkholderiales	6				Staphylococcus	2	Peptococcaceae	1		Ruegeria	1	Helicobacter	1
										Aeromonadales	4				CandidatusPelagibacter	5	Vibrionaceae	1		Rickettsieae	2	Prevotella	1
										Chroococcales	1				Clostridiaceae	6	Prochlorococcus	1		Actinobacillus	5	Erwinia	3
										Oceanospirillales	2				Nodularia	1				Pseudoxanthomonas	1	Lactobacillus	41
										Coriobacteriales	1				Oxalobacteraceae	4				Tolumonas	4	Acidovorax	1
										Myxococcales	3				Borrelia	2				Fibrisoma	1	CandidatusLiberibacter	1
										Nostocaceae	1				Methylococcaceae	2				Burkholderia	2	Enterococcus	1
										Gloeobacterales	1				Aerococcaceae	2				Klebsiella	17	Arsenophonus	1
										Rhodocyclales	3				Pseudonocardineae	1				Chromohalobacter	1	Escherichia	31
										Alteromonadales	10				Porphyromonadaceae	9				Marivirga	1	Tolumonas	2
										Rhizobiales	4				Prevotellaceae	9				Chryseobacterium	1	Histophilus	1
										Flavobacteriales	6				Comamonadaceae	1				Herbaspirillum	1	Burkholderia	2
										Campylobacterales	8				Enterobacteriaceae	240				Pseudonocardiaceae	1
										Vibrionales	6				Flavobacteriaceae	6				Roseovarius	1
										OMGgroup	1				Anaplasmataceae	1				Citreicella	4
										Rhodobacterales	13				Vibrionaceae	6				Providencia	6
										Oscillatoriales	1				Spiroplasmataceae	2				Listeria	1
										Synergistales	1				Methylocystaceae	1				Heliobacillus	1
										Enterobacteriales	258				Weissella	2				Porphyromonas	6
										Desulfuromonadales	1				Shewanellaceae	5				Myxococcaceae	3
										Methylococcales	2				Eubacteriaceae	1				Pseudomonas	2
										Selenomonadales	5				Neisseriaceae	1				Salmonella	41
										environmentalsamples	2				Veillonellaceae	5				Marinobacter	1
										Bacteroidales	82				Frankineae	2				Escherichia	175
										Pseudomonadales	2				Arthrospira	1				Jannaschia	1
															Nostoc	1				Caldilinea	1
															Lactobacillaceae	79				Runella	2
															Leptothrix	1				Opitutus	1
															Opitutaceae	1				Thermoanaerobacterium	1
															BacillalesFamilyXI.IncertaeSedis	1				Edwardsiella	1
															Bacillaceae	9				Helicobacter	3
															Flammeovirgaceae	1				Segniliparaceae	1
															Rhodocyclaceae	3				Chromobacterium	1
															Lachnospiraceae	6				Streptomycetaceae	2
															Beijerinckiaceae	1				Erwinia	20
															Alcanivoracaceae	1				Eremococcus	1
															Synechococcus	1				Coriobacteriaceae	1
															Chitinophagaceae	1				Dysgonomonas	1
															Sphingobacteriaceae	4				Enterococcus	3
															Xanthobacteraceae	1				Brenneria	9
															Peptococcaceae	2				Pectobacterium	10
															Coriobacterineae	1				Vibrio	6
															ClostridialesFamilyXI.IncertaeSedis	1				Rahnella	6
															Rickettsiaceae	2				Dickeya	5
															Macrococcus	1				Frankiaceae	1
															Planococcaceae	1				Aromatoleum	2
															Pseudomonadaceae	2				Chitinophaga	1
															Caldilineaceae	1				Magnetococcus	1
															Aeromonadaceae	4				Carnobacterium	2
															Methylophilaceae	1				Peptostreptococcus	1
															Pseudoalteromonadaceae	1				Caldicellulosiruptor	3
															Streptomycineae	2				Sphingomonas	1
															Halomonadaceae	1				Alkaliphilus	1
															Alicyclobacillaceae	1				Alloprevotella	2
															Alteromonadaceae	1				Melissococcus	2
															Corynebacterineae	7				Xylella	3
															Synergistaceae	1				Bacillus	7
															Magnetococcaceae	1				Halobacillus	1
															Campylobacteraceae	5				Emticicia	1
															Saprospiraceae	1				Kyrpidia	1
															Xanthomonadaceae	6				Xanthomonas	1
															Gloeobacter	1				Bacteroides	53
															Bacteroidaceae	63				Campylobacter	5
															Cytophagaceae	7				Cronobacter	12
															Bifidobacteriaceae	1				Pantoea	18
															Thermaceae	1				Pediococcus	2
															SAR92clade	1				Colwellia	1
															Prochlorococcus	3				Yersinia	9
															Cystobacterineae	3				Parabacteroides	2
																				Moritella	1
																				Ketogulonicigenium	1
																				Xenorhabdus	7
																				Prevotella	3
																				Geobacillus	1
																				Lactobacillus	75
																				CandidatusLiberibacter	2
																				Arsenophonus	3
																				Proteus	9
																				Sodalis	2
																				Histophilus	2
																				Kosakonia	11
																				Tetragenococcus	2
																				Beijerinckia	1
																				Fibrella	1
																				Serratia	9
																				Peptoniphilus	1
																				Haliscomenobacter	1
																				Shewanella	5
																				Methylocystis	1
																				Sphingobacterium	4
																				Thermanaerovibrio	1
																				Citrobacter	36
																				Clostridium	4
																				Photobacterium	4
																				Oceanobacillus	1
																				Mycobacteriaceae	5
																				Aliivibrio	4
																				Spiroplasma	2
																				Lacinutrix	3
																				Enterobacter	33
																				Butyrivibrio	2
																				Stenotrophomonas	2
																				Yokenella	12
																				Methylomonas	2
																				Mannheimia	3
																				Idiomarina	1
																				Streptococcus	2
																				Dialister	2
																				Photorhabdus	5
																				Acidovorax	1
																				Buchnera	1
																				Gordoniaceae	1
																				Grimontia	2
																				Dechloromonas	1

## Sheet: Balb day 14 rep3
PHYLUM					CLASS					ORDER					FAMILY					GENUS
Workflow A		WorkflowB			Workflow A		WorkflowB			Workflow A		WorkflowB			Workflow A		Workflow B			Workflow A		Workflow B
Spirochaetes	1	Spirochaetes	1		Mollicutes	6	Betaproteobacteria	1		Leptotrichiaceae	1	Leptotrichiaceae	1		Brucellaceae	2	Rhodobacteraceae	1		Thiorhodospira	1	Marivirga	1
Cyanobacteria	3	Tenericutes	1		Sphingobacteriia	3	Fusobacteriales	1		Verrucomicrobiales	1	Myxococcales	1		BacillalesFamilyXII.IncertaeSedis	1	Weissella	1		Shigella	112	Cystobacteraceae	1
Caldithrix	2	Firmicutes	44		Caldilineae	1	Bacteroidia	11		SAR11cluster	3	Entomoplasmatales	1		Lactobacillaceae	70	Macrococcus	1		Aggregatibacter	7	Coxiella	2
Verrucomicrobia	1	Bacteroidetes	11		Deltaproteobacteria	3	Gammaproteobacteria	145		Thermotogaceae	1	Prochlorococcaceae	1		Streptococcaceae	2	Aeromonadaceae	2		Aerococcus	2	Aerococcus	2
Firmicutes	114	Cyanobacteria	2		Betaproteobacteria	6	Mollicutes	1		Rickettsiales	2	Clostridiales	2		Hyphomonadaceae	2	Pseudoalteromonadaceae	1		Caulobacter	1	Ignavibacterium	1
Bacteroidetes	83	Fusobacteria	1		Bacteroidia	59	Bacilli	44		Myxococcales	2	Spirochaetaceae	1		Rhodobacteraceae	12	Nostoc	1		Neorickettsia	1	Caulobacter	1
Chloroflexi	1	environmentalsamples	1		Flavobacteriia	12	Ignavibacteria	1		Mycoplasmataceae	3	Cytophagales	1		Listeriaceae	4	Lactobacillaceae	36		Desulfotomaculum	1	Alloprevotella	1
Actinobacteria	3	Proteobacteria	150		Thermotogales	1	Spirochaetales	1		Pasteurellales	16	Bacillales	1		Thiotrichaceae	1	Rhizobiaceae	1		Sagittula	1	Xylella	1
Tenericutes	6	Ignavibacteriae	1		Ignavibacteria	1	Cytophagia	1		Magnetococcales	1	Lactobacillales	42		Weissella	4	Clostridiaceae	1		Paenibacillus	1	Citrobacter	1
Thermotogae	1				Cytophagia	5	Prochlorales	1		Reinekea	1	Burkholderiales	1		Shewanellaceae	4	Streptobacillus	1		Haemophilus	7	Clostridium	1
Fusobacteria	1				CandidatusAmoebophilus	1	Clostridia	2		Sphingobacteriales	3	Aeromonadales	2		Bradyrhizobiaceae	3	Desulfovibrionaceae	1		Kosakonia	11	Bacteroides	4
environmentalsamples	3				Nostocales	1	Nostocales	1		Thiotrichales	1	Nostocaceae	1		Chromatiaceae	2	Oxalobacteraceae	1		Neisseria	1	Spiroplasma	1
Proteobacteria	295				Fusobacteriales	1	Alphaproteobacteria	3		Entomoplasmatales	3	Alteromonadales	1		Planococcaceae	1	Borrelia	1		Xanthobacter	1	Rhodovulum	1
Ignavibacteriae	1				Epsilonproteobacteria	3	Deltaproteobacteria	2		Neisseriales	1	Rhizobiales	1		Neisseriaceae	1	Ignavibacteriaceae	1		Xenorhabdus	6	Pantoea	1
Acidobacteria	3				Acidobacteriales	3				Prochlorococcaceae	2	Legionellales	2		Terriglobus	2	Flammeovirgaceae	1		Pasteurella	4	Tannerella	1
					Spirochaetales	1				Clostridiales	15	Rhodobacterales	1		CandidatusPelagibacter	3	Coxiellaceae	2		Rhodovulum	3	CandidatusZinderia	1
					Clostridia	15				Bifidobacteriales	1	Enterobacteriales	133		Caldilineaceae	1	Lachnospiraceae	1		Gemella	1	Pseudoalteromonas	1
					Verrucomicrobiae	1				Spirochaetaceae	1	Xanthomonadales	1		Aeromonadaceae	3	Aerococcaceae	2		Tannerella	6	Pediococcus	1
					Prochlorales	2				Acidobacteriaceae	3	Desulfovibrionales	1		Oxalobacteraceae	2	Porphyromonadaceae	1		Afipia	3	Borreliaburgdorferigroup	1
					Gammaproteobacteria	251				Caldilineales	1	Caulobacterales	1		Staphylococcus	2	Prevotellaceae	1		Pseudoalteromonas	1	aphidsecondarysymbionts	1
					Bacilli	99				Cytophagales	5	Ignavibacteriales	1		Verrucomicrobiasubdivision3	1	Xanthomonadaceae	1		Nitrosomonas	1	Erwinia	2
					Actinobacteridae	3				Bacillales	13	Bacteroidales	11		Ignavibacteriaceae	1	Bacteroidaceae	9		Cystobacteraceae	1	Lactobacillus	37
					BacteroidetesOrderII.Incertaesedis	2				Lactobacillales	89				Pseudoalteromonadaceae	1	Enterococcaceae	1		Paraprevotella	4	CandidatusLiberibacter	1
					Alphaproteobacteria	32				Burkholderiales	3				Nostoc	1	Enterobacteriaceae	128		aphidsecondarysymbionts	4	Desulfovibrio	1
										Aeromonadales	3				Rhodothermus	2	Caulobacteraceae	1		Pontibacter	1	Escherichia	21
										Oceanospirillales	2				Halothiobacillaceae	1	Prochlorococcus	1		Kordia	3	Tolumonas	2
										Nitrosomonadales	1				Rhizobiaceae	2	Spiroplasmataceae	1		Ruegeria	1
										Actinomycetales	2				Ureaplasma	2	Cystobacterineae	1		Actinobacillus	4
										Nostocaceae	1				Leuconostoc	2	Oenococcus	1		Escherichia	157
										Rhodothermaceae	2				Cyclobacteriaceae	1				CandidatusZinderia	1
										Chromatiales	3				Clostridiaceae	10				Pseudoxanthomonas	1
										Alteromonadales	7				Anaplasmataceae	2				Pedosphaera	1
										Rhizobiales	11				Helicobacteraceae	2				Tolumonas	3
										Flavobacteriales	12				Flavonifractor	1				Capnocytophaga	2
										Legionellales	3				Streptobacillus	1				Klebsiella	13
										Campylobacterales	3				Ectothiorhodospiraceae	2				Halothiobacillus	1
										Vibrionales	2				Idiomarinaceae	1				Acinetobacter	1
										Rhodobacterales	14				Hyphomicrobiaceae	3				Marivirga	2
										Enterobacteriales	215				BacillalesFamilyXI.IncertaeSedis	2				Roseovarius	1
										Methylococcales	1				Bacillaceae	6				Beggiatoa	1
										Xanthomonadales	6				Lachnospiraceae	2				Porphyromonas	7
										environmentalsamples	1				Alteromonadaceae	1				Myxococcaceae	1
										CandidatusCarsonella	1				Ruminococcaceae	1				Salmonella	25
										Pseudomonadales	1				Xanthobacteraceae	1				Spiroplasma	3
										Desulfovibrionales	1				Nitrosomonadaceae	1				Caldilinea	1
										Caulobacterales	1				Borrelia	1				Ectothiorhodospira	1
										Ignavibacteriales	1				Magnetococcaceae	1				Helicobacter	2
										Bacteroidales	59				Flammeovirgaceae	2				Erwinia	11
															Coxiellaceae	3				Eremococcus	1
															Moraxellaceae	1				Dysgonomonas	1
															Campylobacteraceae	1				Albidiferax	1
															Propionibacterineae	1				Serratia	5
															Porphyromonadaceae	14				Brenneria	6
															Carnobacteriaceae	2				Vibrio	2
															Pasteurellaceae	16				Rahnella	3
															Alcanivoracaceae	2				Dickeya	3
															Paenibacillaceae	1				Magnetococcus	1
															Methylococcaceae	1				Ignavibacterium	1
															Prevotellaceae	8				Listeria	4
															Spiroplasmataceae	3				Propionibacteriaceae	1
															Xanthomonadaceae	6				Alloprevotella	2
															Thermosipho	1				Melissococcus	2
															Comamonadaceae	1				Xylella	2
															Bacteroidaceae	33				Bacillus	4
															Enterococcaceae	7				Pectobacterium	5
															Enterobacteriaceae	198				Joostella	5
															Cytophagaceae	2				Thioalkalivibrio	1
															Flavobacteriaceae	12				Bacteroides	25
															Peptococcaceae	1				Nitrosococcus	1
															Bifidobacteriaceae	1				Campylobacter	1
															Corynebacterineae	1				Cronobacter	8
															Hahellaceae	1				Pantoea	16
															Sphingobacteriaceae	3				Faecalibacterium	1
															Desulfovibrionaceae	1				Streptococcus	2
															Aerococcaceae	4				Yersinia	7
															Mycoplasma	1				Bradyrhizobium	3
															Vibrionaceae	2				Ketogulonicigenium	2
															Caulobacteraceae	1				Oceanicola	4
															Prochlorococcus	2				Prevotella	2
															Granulicella	1				Geobacillus	1
															Cystobacterineae	2				Lactobacillus	68
															Macrococcus	1				Methylococcus	1
															Oenococcus	4				CandidatusLiberibacter	2
																				Providencia	3
																				Proteus	8
																				Sodalis	1
																				Gallibacterium	4
																				Tetragenococcus	2
																				Facklamia	1
																				Enterococcus	2
																				Coxiella	3
																				Anaplasma	1
																				Hahella	1
																				Shewanella	4
																				Sphingobacterium	3
																				Alteromonas	1
																				Citrobacter	25
																				Clostridium	10
																				Brucella	2
																				Emticicia	1
																				Shimwellia	3
																				Rheinheimera	1
																				Lacinutrix	1
																				Kangiella	1
																				Belliella	1
																				Enterobacter	17
																				Stenotrophomonas	3
																				Alishewanella	1
																				Yokenella	8
																				Borreliaburgdorferigroup	1
																				Carnobacterium	1
																				Mannheimia	3
																				Idiomarina	1
																				Pediococcus	2
																				Photorhabdus	3
																				Buchnera	1
																				Desulfovibrio	1
																				Gordoniaceae	1
																				Rhodobacter	2

## Sheet: Balb fed by Rag day 3 rep1
PHYLUM					CLASS					ORDER					FAMILY					GENUS
Workflow A		WorkflowB			Workflow A		WorkflowB			Workflow A		WorkflowB			Workflow A		Workflow B			Workflow A		Workflow B
Cyanobacteria	7	Cyanobacteria	2		Betaproteobacteria	1	Fusobacteriales	1		SAR11cluster	4	Lactobacillales	54		Streptococcaceae	4	Fusobacterium	1		Blautia	1	Streptococcus	1
Firmicutes	104	Firmicutes	55		Fusobacteriales	1	Prochlorales	1		Rickettsiales	1	Rhizobiales	1		Rhodobacteraceae	4	Bacillaceae	1		Aeromonas	1	Luminiphilus	1
Bacteroidetes	4	Proteobacteria	22		Prochlorales	1	Gammaproteobacteria	19		Actinomycetales	2	Prochlorococcaceae	1		Weissella	1	OM60clade	1		Labrenzia	1	Rhizobium/Agrobacteriumgroup	1
Chloroflexi	2	Fusobacteria	1		Gammaproteobacteria	41	Bacilli	55		Mycoplasmataceae	1	Aeromonadales	1		Peptococcaceae	1	Chromatiaceae	1		Holdemania	1	Lactobacillus	41
Actinobacteria	4	Actinobacteria	1		Flavobacteriia	3	Oscillatoriophycideae	1		Pasteurellales	21	OMGgroup	1		Pseudomonadaceae	1	Streptococcaceae	2		Vibrio	2	Haemophilus	5
Tenericutes	1				Coriobacteridae	1	Actinobacteridae	1		Magnetococcales	1	Chroococcales	1		Bartonellaceae	1	Sinobacteraceae	1		Solobacterium	1	Mycobacteriaceae	1
Fusobacteria	1				Clostridia	2	Alphaproteobacteria	2		Reinekea	2	Myxococcales	1		Aeromonadaceae	3	Enterococcaceae	5		Enterococcus	1	Enterococcus	1
Proteobacteria	71				Mollicutes	1	Deltaproteobacteria	1		Coriobacteriales	1	Rhodobacterales	1		Rhodospirillaceae	1	Rhodobacteraceae	1		Roseibium	1	Roseibium	1
					Epsilonproteobacteria	5				Prochlorococcaceae	1	Pasteurellales	12		Fusobacterium	1	Weissella	1		Magnetococcus	1	Actinobacillus	2
					Chloroflexales	2				Clostridiales	2	Enterobacteriales	2		Erysipelotrichaceae	2	Corynebacterineae	1		Geobacter	1	Pediococcus	2
					Oscillatoriophycideae	4				Fusobacteriaceae	1	Actinomycetales	1		Geobacteraceae	1	Lactobacillaceae	46		Luminiphilus	2	Hydrocarboniphaga	1
					Actinobacteridae	3				Bifidobacteriales	1	Fusobacteriaceae	1		Anaplasmataceae	1	Rhizobiaceae	1		Neorickettsia	1	Tolumonas	1
					Erysipelotrichia	2				Bacillales	1	Bacillales	1		Synechococcus	2	Cystobacterineae	1		Granulibacter	1	Cystobacteraceae	1
					Bacteroidia	1				Lactobacillales	99	Reinekea	1		Lactobacillaceae	86	Enterobacteriaceae	2		Melissococcus	2	aphidsecondarysymbionts	1
					Nostocales	2				Burkholderiales	1	Chromatiales	1		Rhizobiaceae	6	Pasteurellaceae	12		Haemophilus	10	Erwinia	1
					Bacilli	100				Aeromonadales	3	Xanthomonadales	1		CandidatusPelagibacter	4	Prochlorococcus	1		Rhodospirillum	1	Allochromatium	1
					Alphaproteobacteria	20				Rhodospirillales	3				OM60clade	2	Synechococcus	1		Myxococcaceae	2	Pasteurella	4
					Deltaproteobacteria	4				Chroococcales	4				Cyanobium	2	Aeromonadaceae	1		Desulfosporosinus	1	Rhodovulum	1
										Erysipelotrichales	2				Helicobacteraceae	2				Mycobacteriaceae	1
										Myxococcales	3				Micrococcineae	1				Campylobacter	3
										Nostocaceae	2				Bacillaceae	1				Rhodovulum	2
										Oscillochloridaceae	2				Chromatiaceae	2				Rhizobium/Agrobacteriumgroup	5
										Chromatiales	2				Sinobacteraceae	1				Microbacteriaceae	1
										Rhizobiales	7				Acetobacteraceae	2				Croceibacter	2
										Flavobacteriales	3				Ureaplasma	1				Allochromatium	1
										Campylobacterales	5				Corynebacterineae	1				Streptococcus	2
										Vibrionales	2				Magnetococcaceae	1				Cystobacteraceae	1
										OMGgroup	2				Campylobacteraceae	3				aphidsecondarysymbionts	2
										Rhodobacterales	4				Lachnospiraceae	1				Bartonella	1
										Enterobacteriales	7				Pasteurellaceae	21				Helicobacter	2
										Desulfuromonadales	1				Coriobacterineae	1				Pediococcus	4
										Xanthomonadales	1				Prevotellaceae	1				Prevotella	1
										Bacteroidales	1				Oscillochloris	2				Erwinia	3
										Pseudomonadales	1				Comamonadaceae	1				Lactobacillus	79
															Enterococcaceae	8				Coriobacteriaceae	1
															Enterobacteriaceae	7				CandidatusLiberibacter	1
															Flavobacteriaceae	3				Rheinheimera	1
															Anabaena	2				Albidiferax	1
															Bifidobacteriaceae	1				Actinobacillus	6
															Vibrionaceae	2				Pasteurella	4
															Prochlorococcus	1				Hydrocarboniphaga	1
															Cystobacterineae	3				Tolumonas	2
																				Buchnera	2

[truncated: 21 more sheets: Balb fed by Rag day 3 rep2, Balb fed by Rag day 3 rep3, Balb fed by Rag day 7 rep1, Balb fed by Rag day 7 rep2, Balb fed by Rag day 7 rep3, Rag day 3 rep1, Rag day 3 rep2, Rag day 3 rep3, Rag day 7 rep1, Rag day 7 rep2, Rag day 7 rep3, Rag day 14 rep1, Rag day 14 rep2, Rag day 14 rep3, Rag fed by Balb day 3 rep1, Rag fed by Balb day 3 rep2, Rag fed by Balb day 3 rep3, Rag fed by Balb day 7 rep1, Rag fed by Balb day 7 rep2, Rag fed by Balb day 7 rep3 …]
